# Supplementary material for: Crystal structure and Hirshfeld surface analysis of (E)-3-(2-chloro-6-fluoro­phen­yl)-1-(3-fluoro-4-meth­oxy­phen­yl)prop-2-en-1-one
Source: Acta Crystallogr E Crystallogr Commun. 2016 Apr 22;72(Pt 5):716–9. doi: 10.1107/S2056989016006526 (PMC4908511; doi:10.1107/S2056989016006526)
Supplement: Supplementary file 1 [file e-72-00716-sup1.cif]

##############################################################################
#                                                                            #
# This CIF contains the data in a paper accepted for publication in          #
# Acta Crystallographica Section E. It conforms to the requirements of       #
# Notes for Authors for Acta Crystallographica Section E, and has been       #
# peer reviewed under the auspices of the IUCr Commission on Journals.       #
#                                                                            #
# Full details of the Crystallographic Information File format               #
# are given in the paper "The Crystallographic Information File (CIF):       #
# a New Standard Archive File for Crystallography" by S. R. Hall, F. H.      #
# Allen and I. D. Brown [Acta Cryst. (1991), A47, 655-685].                  #
#                                                                            #
# The current version of the core CIF dictionary is obtainable from          #
# ftp://ftp.iucr.org/pub/cif_core.dic.                                       #
#                                                                            #
# Software is freely available for graphical display of the structure(s)     #
# in this CIF. For information consult the CIF software page                 #
# http://www.iucr.org/resources/cif/software.                                #
#                                                                            #
# This file may be used for bona fide research purposes within the           #
# scientific community so long as proper attribution is given to the journal # 
# article from which it was obtained.                                        #
#                                                                            #
##############################################################################
data_I
_database_code_depnum_ccdc_archive 'CCDC 1474605'
_audit_creation_method     'SHELXL-2014/7'
_journal_date_recd_electronic     2016-04-13
_journal_date_accepted     2016-04-18
_journal_name_full     'Acta Crystallographica, Section E'
_journal_year     2016
_journal_volume     72
_journal_issue      5
_journal_page_first     716
_journal_page_last     719
_journal_paper_category     GO
_journal_paper_doi     10.1107/S2056989016006526
_journal_coeditor_code     HB7578
_publ_contact_author_name     'Prof. Ibrahim Abdul Razak'
_publ_contact_author_address
;
X-ray Crystallography Unit
School of Physics
Universiti Sains Malaysia
11800 USM, Penang
Malaysia
;
_publ_contact_author_email     'arazaki@usm.my'
_publ_contact_author_fax     '604 6579150'
_publ_contact_author_phone     '604 6533438'
_publ_section_title
;\
Crystal structure and Hirshfeld surface analysis of
(<i>E</i>)-3-(2-chloro-6-fluorophenyl)-1-(3-fluoro-4-methoxyphenyl)prop-2-en-\
1-one
;
_publ_section_title_footnote     .
loop_
    _publ_author_name
    _publ_author_footnote
    _publ_author_address
    'Nur Hafiq Hanif Hassan' ?
;
 School of Physics
 Universiti Sains Malaysia
 11800 USM, Penang
 Malaysia
;
    'Amzar Ahlami Abdullah' ?
;
 School of Physics
       Universiti Sains Malaysia
       11800 USM, Penang
       Malaysia
;
    'Suhana Arshad'
;
Thomson Reuters ResearcherID: F-9119-2012.
;
;
School of Physics
Universiti Sains Malaysia
11800 USM, Penang
Malaysia
;
    'Nuridayanti Che Khalib' ?
;
School of Physics
Universiti Sains Malaysia
11800 USM, Penang
Malaysia
;
    'Ibrahim Abdul Razak'
;
Thomson Reuters ResearcherID: A-5599-2009.
;
;
      School of Physics
      Universiti Sains Malaysia
      11800 USM, Penang
      Malaysia
;
_publ_section_synopsis
;
In the title chalcone derivative, molecules are linked into a three-dimensional
network by C---H...O hydrogen bonds and aromatic \p--\p stacking interactions
are also observed. The intermolecular interactions in the crystal structure
were quantified and analysed using Hirshfeld surface analysis.
;
_chemical_name_systematic
;\
(<i>E</i>)-3-
(2-Chloro-6-fluorophenyl)-1-(3-fluoro-4-methoxyphenyl)prop-2-en-1-one
;
_chemical_name_common     ?
_chemical_formula_moiety     'C16 H11 Cl F2 O2'
_chemical_formula_sum     'C16 H11 Cl F2 O2'
_chemical_formula_iupac     'C16 H11 Cl F2 O2'
_chemical_formula_weight     308.70
_chemical_melting_point     ?
_shelx_space_group_comment
;
The symmetry employed for this shelxl refinement is uniquely defined
by the following loop, which should always be used as a source of
symmetry information in preference to the above space-group names.
They are only intended as comments.
;
_space_group_crystal_system     monoclinic
_space_group_name_H-M_alt     'C c'
_space_group_name_Hall     'C -2yc'
loop_
    _space_group_symop_operation_xyz
    'x, y, z'
    'x, -y, z+1/2'
    'x+1/2, y+1/2, z'
    'x+1/2, -y+1/2, z+1/2'
_cell_length_a     9.0832(13)
_cell_length_b     11.1072(13)
_cell_length_c     13.9564(17)
_cell_angle_alpha     90
_cell_angle_beta     102.027(3)
_cell_angle_gamma     90
_cell_volume     1377.1(3)
_cell_formula_units_Z     4
_cell_measurement_reflns_used     4692
_cell_measurement_theta_min     2.94
_cell_measurement_theta_max     28.85
_cell_measurement_temperature     294(2)
_exptl_crystal_description     'block'
_exptl_crystal_colour     'brown'
_exptl_crystal_size_max     0.454
_exptl_crystal_size_mid     0.165
_exptl_crystal_size_min     0.129
_exptl_crystal_density_diffrn     1.489
_exptl_crystal_density_meas     ?
_exptl_crystal_density_method     ?
_exptl_crystal_F_000     632
_exptl_absorpt_coefficient_mu     0.301
_exptl_absorpt_correction_type     multi-scan
_exptl_absorpt_process_details
;
(SADABS; Bruker, 2009)
;
_shelx_estimated_absorpt_T_min     0.875
_shelx_estimated_absorpt_T_max     0.962
_exptl_absorpt_correction_T_min     0.7913
_exptl_absorpt_correction_T_max     0.8887
_exptl_special_details     ?
_diffrn_ambient_temperature     294(2)
_diffrn_radiation_type     MoK\a
_diffrn_radiation_wavelength     0.71073
_diffrn_radiation_source     'fine-focus sealed tube'
_diffrn_radiation_monochromator     graphite
_diffrn_measurement_device_type     'Bruker SMART APEXII CCD'
_diffrn_measurement_method     '\f and \w scans'
_diffrn_detector_area_resol_mean     ?
_diffrn_reflns_number     14473
_diffrn_reflns_av_R_equivalents     0.0308
_diffrn_reflns_theta_min     2.936
_diffrn_reflns_theta_max     30.092
_diffrn_reflns_theta_full     25.242
_diffrn_measured_fraction_theta_max     0.997
_diffrn_measured_fraction_theta_full     0.998
_diffrn_reflns_limit_h_min     -12
_diffrn_reflns_limit_h_max     12
_diffrn_reflns_limit_k_min     -15
_diffrn_reflns_limit_k_max     15
_diffrn_reflns_limit_l_min     -19
_diffrn_reflns_limit_l_max     19
_refine_special_details     ?
_reflns_number_total     4003
_reflns_number_gt     3111
_reflns_threshold_expression     'I > 2\s(I)'
_refine_ls_structure_factor_coef     Fsqd
_refine_ls_matrix_type     full
_refine_ls_R_factor_all     0.0538
_refine_ls_R_factor_gt     0.0386
_refine_ls_wR_factor_gt     0.1051
_refine_ls_wR_factor_ref     0.1159
_refine_ls_goodness_of_fit_ref     1.046
_refine_ls_restrained_S_all     1.045
_refine_ls_number_reflns     4003
_refine_ls_number_parameters     191
_refine_ls_number_restraints     2
_refine_ls_hydrogen_treatment     constr
_refine_ls_weighting_scheme     calc
_refine_ls_weighting_details
              'w=1/[\s^2^(Fo^2^)+(0.0664P)^2^+0.0639P] where P=(Fo^2^+2Fc^2^)/3'
_atom_sites_solution_hydrogens     geom
_atom_sites_solution_primary     ?
_atom_sites_solution_secondary     ?
_refine_ls_shift/su_max     0.000
_refine_ls_shift/su_mean     0.000
_refine_diff_density_max     0.202
_refine_diff_density_min     -0.272
_refine_ls_extinction_method     none
_refine_ls_extinction_coef     .
_refine_ls_abs_structure_details
;
Flack <i>x</i> determined using 1298 quotients
[(<i>I</i>^+^)-(<i>I</i>^-^)]/[(<i>I</i>^+^)+(<i>I</i>^-^)]
Parsons <i>et al.</i> (2013)
;
_refine_ls_abs_structure_Flack     0.08(2)
loop_
    _atom_type_symbol
    _atom_type_description
    _atom_type_scat_dispersion_real
    _atom_type_scat_dispersion_imag
    _atom_type_scat_source
    'C' 'C' 0.0033 0.0016
                         'International Tables Vol C Tables 4.2.6.8 and 6.1.1.4'
    'H' 'H' 0.0000 0.0000
                         'International Tables Vol C Tables 4.2.6.8 and 6.1.1.4'
    'O' 'O' 0.0106 0.0060
                         'International Tables Vol C Tables 4.2.6.8 and 6.1.1.4'
    'F' 'F' 0.0171 0.0103
                         'International Tables Vol C Tables 4.2.6.8 and 6.1.1.4'
    'Cl' 'Cl' 0.1484 0.1585
                         'International Tables Vol C Tables 4.2.6.8 and 6.1.1.4'
_computing_data_collection
;
APEX2 (Bruker, 2009)
;
_computing_cell_refinement
;
SAINT (Bruker, 2009)
;
_computing_data_reduction
;
SAINT (Bruker, 2009)
;
_computing_structure_solution
;
SHELXS97 (Sheldrick 2008)
;
_computing_structure_refinement
;
SHELXL2014 (Sheldrick, 2015)
;
_computing_molecular_graphics
;
SHELXTL (Sheldrick 2008)
;
_computing_publication_material
;
SHELXTL (Sheldrick, 2008) and PLATON (Spek, 2009)
;
loop_
    _atom_site_type_symbol
    _atom_site_label
    _atom_site_fract_x
    _atom_site_fract_y
    _atom_site_fract_z
    _atom_site_U_iso_or_equiv
    _atom_site_adp_type
    _atom_site_calc_flag
    _atom_site_occupancy
    _atom_site_disorder_assembly
    _atom_site_disorder_group
    Cl Cl1 0.01382(11) 0.90043(10) 0.28908(7) 0.0766(3) Uani d 1 . .
    F F1 0.2567(2) 0.7732(2) 0.63725(14) 0.0679(6) Uani d 1 . .
    F F2 1.0123(2) 0.5464(2) 0.42338(15) 0.0676(5) Uani d 1 . .
    O O1 0.5069(4) 0.7363(3) 0.3366(2) 0.0864(9) Uani d 1 . .
    O O2 1.0692(2) 0.5000(2) 0.61111(18) 0.0654(6) Uani d 1 . .
    C C1 0.1380(3) 0.8232(3) 0.5705(2) 0.0473(6) Uani d 1 . .
    C C2 0.0177(4) 0.8618(3) 0.6081(2) 0.0558(7) Uani d 1 . .
    H H2A 0.0181 0.8538 0.6745 0.067 Uiso calc 1 . .
    C C3 -0.1020(3) 0.9121(3) 0.5458(3) 0.0555(7) Uani d 1 . .
    H H3A -0.1844 0.9391 0.5698 0.067 Uiso calc 1 . .
    C C4 -0.1017(3) 0.9231(3) 0.4480(3) 0.0533(7) Uani d 1 . .
    H H4A -0.1837 0.9573 0.4057 0.064 Uiso calc 1 . .
    C C5 0.0209(3) 0.8832(2) 0.4124(2) 0.0447(6) Uani d 1 . .
    C C6 0.1479(3) 0.8313(2) 0.47289(19) 0.0409(5) Uani d 1 . .
    C C7 0.2772(3) 0.7932(3) 0.4327(2) 0.0480(6) Uani d 1 . .
    H H7A 0.2670 0.8034 0.3655 0.058 Uiso calc 1 . .
    C C8 0.4052(4) 0.7467(3) 0.4783(2) 0.0527(6) Uani d 1 . .
    H H8A 0.4215 0.7321 0.5453 0.063 Uiso calc 1 . .
    C C9 0.5248(3) 0.7170(3) 0.4236(2) 0.0501(6) Uani d 1 . .
    C C10 0.6672(3) 0.6632(2) 0.4787(2) 0.0428(6) Uani d 1 . .
    C C11 0.7762(3) 0.6300(3) 0.4255(2) 0.0458(6) Uani d 1 . .
    H H11A 0.7598 0.6433 0.3583 0.055 Uiso calc 1 . .
    C C12 0.9060(3) 0.5780(2) 0.4739(2) 0.0463(6) Uani d 1 . .
    C C13 0.9367(3) 0.5544(3) 0.5741(2) 0.0478(6) Uani d 1 . .
    C C14 0.8298(3) 0.5889(3) 0.6265(2) 0.0505(6) Uani d 1 . .
    H H14A 0.8471 0.5762 0.6938 0.061 Uiso calc 1 . .
    C C15 0.6969(3) 0.6426(3) 0.5783(2) 0.0480(6) Uani d 1 . .
    H H15A 0.6259 0.6653 0.6142 0.058 Uiso calc 1 . .
    C C16 1.1014(5) 0.4726(5) 0.7133(3) 0.0857(13) Uani d 1 . .
    H H16A 1.1972 0.4329 0.7304 0.129 Uiso calc 1 . .
    H H16B 1.0245 0.4206 0.7278 0.129 Uiso calc 1 . .
    H H16C 1.1041 0.5457 0.7502 0.129 Uiso calc 1 . .
loop_
    _atom_site_aniso_label
    _atom_site_aniso_U_11
    _atom_site_aniso_U_22
    _atom_site_aniso_U_33
    _atom_site_aniso_U_12
    _atom_site_aniso_U_13
    _atom_site_aniso_U_23
    Cl1 0.0769(5) 0.1065(7) 0.0450(4) 0.0182(5) 0.0090(3) 0.0033(4)
    F1 0.0590(11) 0.0974(14) 0.0482(10) 0.0220(9) 0.0137(8) 0.0121(10)
    F2 0.0564(9) 0.0931(14) 0.0632(11) 0.0103(9) 0.0350(9) -0.0092(10)
    O1 0.0880(18) 0.125(2) 0.0543(14) 0.0458(17) 0.0320(13) 0.0164(15)
    O2 0.0398(10) 0.1009(18) 0.0566(13) 0.0060(11) 0.0124(9) -0.0102(12)
    C1 0.0477(13) 0.0491(14) 0.0478(14) 0.0008(11) 0.0161(11) 0.0033(12)
    C2 0.0601(17) 0.0623(17) 0.0529(16) -0.0056(14) 0.0297(14) -0.0028(14)
    C3 0.0464(14) 0.0587(16) 0.0685(19) -0.0037(12) 0.0281(13) -0.0069(14)
    C4 0.0398(13) 0.0518(15) 0.068(2) -0.0015(11) 0.0099(12) -0.0036(14)
    C5 0.0441(13) 0.0465(14) 0.0436(13) -0.0029(11) 0.0098(11) -0.0027(10)
    C6 0.0421(12) 0.0388(12) 0.0435(13) -0.0024(9) 0.0130(10) -0.0011(10)
    C7 0.0517(14) 0.0520(15) 0.0441(14) 0.0054(12) 0.0189(11) 0.0010(11)
    C8 0.0542(15) 0.0589(16) 0.0501(15) 0.0084(13) 0.0225(12) -0.0005(13)
    C9 0.0540(14) 0.0515(14) 0.0510(15) 0.0076(12) 0.0247(12) -0.0003(12)
    C10 0.0471(13) 0.0385(12) 0.0490(14) -0.0052(10) 0.0242(11) -0.0053(10)
    C11 0.0503(14) 0.0491(14) 0.0437(13) -0.0043(11) 0.0229(11) -0.0057(11)
    C12 0.0426(12) 0.0540(15) 0.0491(14) -0.0051(11) 0.0246(11) -0.0112(12)
    C13 0.0365(12) 0.0564(15) 0.0527(15) -0.0066(11) 0.0147(11) -0.0110(12)
    C14 0.0449(13) 0.0684(18) 0.0418(14) -0.0043(12) 0.0174(11) -0.0068(13)
    C15 0.0446(12) 0.0583(15) 0.0473(14) -0.0024(11) 0.0236(11) -0.0070(12)
    C16 0.0552(19) 0.142(4) 0.057(2) 0.014(2) 0.0050(16) -0.002(2)
_geom_special_details
;
 All esds (except the esd in the dihedral angle between two l.s. planes)
 are estimated using the full covariance matrix.  The cell esds are taken
 into account individually in the estimation of esds in distances, angles
 and torsion angles; correlations between esds in cell parameters are only
 used when they are defined by crystal symmetry.  An approximate (isotropic)
 treatment of cell esds is used for estimating esds involving l.s. planes.
;
loop_
    _geom_bond_atom_site_label_1
    _geom_bond_atom_site_label_2
    _geom_bond_site_symmetry_2
    _geom_bond_distance
    _geom_bond_publ_flag
    Cl1 C5 . 1.720(3) ?
    F1 C1 . 1.386(3) ?
    F2 C12 . 1.354(3) ?
    O1 C9 . 1.209(4) ?
    O2 C13 . 1.349(4) ?
    O2 C16 . 1.427(5) ?
    C1 C2 . 1.376(4) ?
    C1 C6 . 1.387(4) ?
    C2 C3 . 1.363(5) ?
    C2 H2A . 0.9300 ?
    C3 C4 . 1.371(5) ?
    C3 H3A . 0.9300 ?
    C4 C5 . 1.383(4) ?
    C4 H4A . 0.9300 ?
    C5 C6 . 1.403(4) ?
    C6 C7 . 1.466(3) ?
    C7 C8 . 1.309(4) ?
    C7 H7A . 0.9300 ?
    C8 C9 . 1.489(4) ?
    C8 H8A . 0.9300 ?
    C9 C10 . 1.485(4) ?
    C10 C15 . 1.379(4) ?
    C10 C11 . 1.405(3) ?
    C11 C12 . 1.359(4) ?
    C11 H11A . 0.9300 ?
    C12 C13 . 1.393(4) ?
    C13 C14 . 1.386(4) ?
    C14 C15 . 1.389(4) ?
    C14 H14A . 0.9300 ?
    C15 H15A . 0.9300 ?
    C16 H16A . 0.9600 ?
    C16 H16B . 0.9600 ?
    C16 H16C . 0.9600 ?
loop_
    _geom_angle_atom_site_label_1
    _geom_angle_atom_site_label_2
    _geom_angle_atom_site_label_3
    _geom_angle_site_symmetry_1
    _geom_angle_site_symmetry_3
    _geom_angle
    _geom_angle_publ_flag
    C13 O2 C16 . . 117.3(3) ?
    C2 C1 F1 . . 115.9(3) ?
    C2 C1 C6 . . 125.0(3) ?
    F1 C1 C6 . . 119.1(2) ?
    C3 C2 C1 . . 118.4(3) ?
    C3 C2 H2A . . 120.8 ?
    C1 C2 H2A . . 120.8 ?
    C2 C3 C4 . . 120.3(3) ?
    C2 C3 H3A . . 119.8 ?
    C4 C3 H3A . . 119.8 ?
    C3 C4 C5 . . 119.9(3) ?
    C3 C4 H4A . . 120.1 ?
    C5 C4 H4A . . 120.1 ?
    C4 C5 C6 . . 122.5(3) ?
    C4 C5 Cl1 . . 117.3(2) ?
    C6 C5 Cl1 . . 120.1(2) ?
    C1 C6 C5 . . 113.8(2) ?
    C1 C6 C7 . . 125.3(3) ?
    C5 C6 C7 . . 120.9(2) ?
    C8 C7 C6 . . 129.1(3) ?
    C8 C7 H7A . . 115.5 ?
    C6 C7 H7A . . 115.5 ?
    C7 C8 C9 . . 120.5(3) ?
    C7 C8 H8A . . 119.7 ?
    C9 C8 H8A . . 119.7 ?
    O1 C9 C10 . . 120.8(3) ?
    O1 C9 C8 . . 121.0(3) ?
    C10 C9 C8 . . 118.2(3) ?
    C15 C10 C11 . . 118.5(3) ?
    C15 C10 C9 . . 123.7(2) ?
    C11 C10 C9 . . 117.7(2) ?
    C12 C11 C10 . . 118.9(3) ?
    C12 C11 H11A . . 120.6 ?
    C10 C11 H11A . . 120.6 ?
    F2 C12 C11 . . 119.4(3) ?
    F2 C12 C13 . . 117.3(3) ?
    C11 C12 C13 . . 123.3(2) ?
    O2 C13 C14 . . 126.0(3) ?
    O2 C13 C12 . . 116.4(2) ?
    C14 C13 C12 . . 117.6(3) ?
    C13 C14 C15 . . 119.8(3) ?
    C13 C14 H14A . . 120.1 ?
    C15 C14 H14A . . 120.1 ?
    C10 C15 C14 . . 121.9(2) ?
    C10 C15 H15A . . 119.1 ?
    C14 C15 H15A . . 119.1 ?
    O2 C16 H16A . . 109.5 ?
    O2 C16 H16B . . 109.5 ?
    H16A C16 H16B . . 109.5 ?
    O2 C16 H16C . . 109.5 ?
    H16A C16 H16C . . 109.5 ?
    H16B C16 H16C . . 109.5 ?
loop_
    _geom_torsion_atom_site_label_1
    _geom_torsion_atom_site_label_2
    _geom_torsion_atom_site_label_3
    _geom_torsion_atom_site_label_4
    _geom_torsion_site_symmetry_1
    _geom_torsion_site_symmetry_2
    _geom_torsion_site_symmetry_3
    _geom_torsion_site_symmetry_4
    _geom_torsion
    _geom_torsion_publ_flag
    F1 C1 C2 C3 . . . . 179.8(3) ?
    C6 C1 C2 C3 . . . . 0.1(5) ?
    C1 C2 C3 C4 . . . . 0.2(5) ?
    C2 C3 C4 C5 . . . . -0.1(5) ?
    C3 C4 C5 C6 . . . . -0.3(4) ?
    C3 C4 C5 Cl1 . . . . -179.8(2) ?
    C2 C1 C6 C5 . . . . -0.4(4) ?
    F1 C1 C6 C5 . . . . 179.9(2) ?
    C2 C1 C6 C7 . . . . 178.4(3) ?
    F1 C1 C6 C7 . . . . -1.3(4) ?
    C4 C5 C6 C1 . . . . 0.5(4) ?
    Cl1 C5 C6 C1 . . . . 180.0(2) ?
    C4 C5 C6 C7 . . . . -178.3(3) ?
    Cl1 C5 C6 C7 . . . . 1.2(3) ?
    C1 C6 C7 C8 . . . . -0.7(5) ?
    C5 C6 C7 C8 . . . . 178.0(3) ?
    C6 C7 C8 C9 . . . . -178.2(3) ?
    C7 C8 C9 O1 . . . . 0.8(5) ?
    C7 C8 C9 C10 . . . . -179.3(3) ?
    O1 C9 C10 C15 . . . . 177.8(3) ?
    C8 C9 C10 C15 . . . . -2.2(4) ?
    O1 C9 C10 C11 . . . . -3.2(4) ?
    C8 C9 C10 C11 . . . . 176.9(3) ?
    C15 C10 C11 C12 . . . . 0.5(4) ?
    C9 C10 C11 C12 . . . . -178.5(2) ?
    C10 C11 C12 F2 . . . . -179.6(2) ?
    C10 C11 C12 C13 . . . . 0.7(4) ?
    C16 O2 C13 C14 . . . . 1.7(5) ?
    C16 O2 C13 C12 . . . . -178.6(3) ?
    F2 C12 C13 O2 . . . . -1.1(4) ?
    C11 C12 C13 O2 . . . . 178.6(3) ?
    F2 C12 C13 C14 . . . . 178.7(2) ?
    C11 C12 C13 C14 . . . . -1.7(4) ?
    O2 C13 C14 C15 . . . . -179.0(3) ?
    C12 C13 C14 C15 . . . . 1.3(4) ?
    C11 C10 C15 C14 . . . . -0.9(4) ?
    C9 C10 C15 C14 . . . . 178.2(3) ?
    C13 C14 C15 C10 . . . . -0.1(4) ?
loop_
    _geom_hbond_atom_site_label_D
    _geom_hbond_atom_site_label_H
    _geom_hbond_atom_site_label_A
    _geom_hbond_site_symmetry_A
    _geom_hbond_distance_DH
    _geom_hbond_distance_HA
    _geom_hbond_distance_DA
    _geom_hbond_angle_DHA
    _geom_hbond_publ_flag
    C2 H2A O1 4_465 0.93 2.50 3.391(4) 162 yes
    C3 H3A O2 3_355 0.93 2.52 3.441(4) 171 yes
    C8 H8A F1 . 0.93 2.21 2.842(4) 124 yes
_shelx_hkl_file
;
  -1   0   0 553.752 15.5314   1
  -1   0   0 551.142 15.3754   5
   1   0   0 559.183 15.3546   5
  -2   0   0 1084.26 29.8973   1
  -2   0   0 949.100 29.9506   4
  -2   0   0 1085.80 28.4688   2
  -2   0   0 1063.75 29.5864   5
   2   0   0 1117.05 28.5866   2
   2   0   0 1110.04 29.7127   3
   2   0   0 1076.40 29.5387   5
  -3   0   0 115.010 4.18504   1
  -3   0   0 115.613 4.00030   5
  -3   0   0 127.390 4.30554   4
  -3   0   0 123.908 3.59132   2
   3   0   0 120.949 3.79233   2
   3   0   0 118.278 4.04669   3
   3   0   0 121.293 3.94862   5
  -4   0   0 40.4270 2.17233   1
  -4   0   0 42.1746 2.25195   4
  -4   0   0 40.3803 1.55845   2
  -4   0   0 44.1981 2.05318   5
   4   0   0 39.7457 1.88696   5
   4   0   0 41.9611 2.04194   3
   4   0   0 39.8131 1.87316   2
  -5   0   0 38.8065 2.36518   4
  -5   0   0 38.2617 1.50811   2
  -5   0   0 42.5196 2.43023   1
  -5   0   0 37.3534 2.14346   5
   5   0   0 40.8352 2.10976   2
   5   0   0 37.7676 2.12866   3
  -6   0   0 71.7423 3.72689   4
  -6   0   0 68.6820 3.67203   1
  -6   0   0 73.4450 3.53273   5
   6   0   0 77.1924 3.54588   3
   6   0   0 73.7572 3.22776   2
  -7   0   0 0.49899 0.71369   1
  -7   0   0 -0.3045 0.70494   5
  -7   0   0 -0.3878 0.72228   4
   7   0   0 0.50842 0.63647   3
   7   0   0 0.59460 0.73499   2
  -8   0   0 -0.2920 0.79028   1
  -8   0   0 0.58144 1.01569   4
  -8   0   0 1.65749 1.05335   5
   8   0   0 1.00665 0.71479   3
  -9   0   0 2.97350 1.52143   1
  -9   0   0 2.30344 1.43209   5
  -9   0   0 3.22629 1.48810   4
   9   0   0 4.28272 1.35766   3
   9  -1   0 2.00742 1.10749   3
  -9   1   0 0.18362 1.14750   4
  -9   1   0 2.22784 1.17455   1
  -9   1   0 1.51317 1.24429   5
   8  -1   0 0.59089 0.63994   3
   8  -1   0 1.43606 0.93493   2
  -8   1   0 1.93430 1.00330   1
  -8   1   0 -0.0102 0.94491   4
  -8   1   0 2.03421 1.11746   5
   7  -1   0 12.3820 1.64612   2
   7  -1   0 11.3733 1.63041   3
  -7   1   0 9.23281 1.75166   4
  -7   1   0 15.1008 1.85311   5
  -7   1   0 8.64524 1.60340   1
   6  -1   0 65.4505 3.19722   3
   6  -1   0 64.9067 3.03472   2
  -6   1   0 63.4481 3.16634   5
  -6   1   0 60.0116 3.36195   1
  -6   1   0 61.5344 2.12258   2
  -6   1   0 64.3356 3.52971   4
   5  -1   0 46.3379 2.34243   2
   5  -1   0 50.9746 2.50199   3
  -5   1   0 40.9140 2.46602   1
  -5   1   0 48.3546 1.83835   2
  -5   1   0 50.9387 2.75863   4
  -5   1   0 49.2397 2.47323   5
   4  -1   0 319.826 9.71034   5
   4  -1   0 335.629 9.99628   3
   4  -1   0 316.301 9.42441   2
  -4   1   0 323.357 9.92540   5
  -4   1   0 330.695 10.1769   4
  -4   1   0 321.882 9.08657   2
  -4   1   0 324.425 10.2118   1
   3  -1   0 1.67227 0.50701   2
   3  -1   0 1.54210 0.40354   5
  -3   1   0 1.87863 0.33622   2
  -3   1   0 2.30613 0.60990   4
  -3   1   0 2.35196 0.50009   5
   2  -1   0 5840.85 164.309   3
   2  -1   0 6050.22 158.302   2
   2  -1   0 6142.19 163.676   5
  -2   1   0 5956.32 164.970   4
  -2   1   0 5747.28 163.068   5
   1  -1   0 4.70597 0.44011   2
   1  -1   0 5.66484 0.40530   5
  -1   1   0 4.64122 0.40437   5
  -1   1   0 4.94809 0.32840   2
   0  -1   0 540.764 14.6003   2
   0  -1   0 534.382 15.1974   1
   0  -1   0 556.222 15.1125   5
   0   1   0 544.767 15.1682   1
   0   1   0 541.152 15.1083   5
   0   1   0 546.159 14.5751   2
  -1  -1   0 2228.77 61.8793   4
  -1  -1   0 2234.75 61.2272   5
  -1  -1   0 2287.25 61.6806   1
  -1  -1   0 2270.92 59.8657   2
   1   1   0 2205.50 59.2435   2
   1   1   0 2245.40 59.4436   2
   1   1   0 2192.50 61.1989   5
  -2  -1   0 271.929 7.38535   2
  -2  -1   0 269.819 8.09627   4
  -2  -1   0 269.093 7.86507   5
  -2  -1   0 271.290 8.09146   1
   2   1   0 265.077 7.48117   2
   2   1   0 263.881 7.88367   3
   2   1   0 254.155 7.77427   5
  -3  -1   0 226.764 7.32709   4
  -3  -1   0 223.393 7.00253   5
  -3  -1   0 226.949 6.39993   2
  -3  -1   0 215.159 7.26496   1
   3   1   0 233.986 6.93200   5
   3   1   0 226.643 6.64312   2
   3   1   0 231.801 7.05790   3
  -4  -1   0 21.7418 1.08030   2
  -4  -1   0 19.8070 1.35830   5
  -4  -1   0 19.8264 1.00406   2
  -4  -1   0 16.4996 1.40831   4
  -4  -1   0 17.8320 1.44822   1
   4   1   0 18.7963 1.29029   3
   4   1   0 19.0210 1.27179   2
   4   1   0 19.6808 1.28936   5
  -5  -1   0 161.208 6.20666   1
  -5  -1   0 164.298 4.55416   2
  -5  -1   0 158.553 5.79864   5
   5   1   0 158.152 5.81130   3
   5   1   0 167.742 5.45428   2
  -6  -1   0 32.8560 2.49700   1
  -6  -1   0 38.8155 2.67293   4
  -6  -1   0 33.8146 2.32039   5
   6   1   0 38.5759 2.18963   2
   6   1   0 35.5630 2.31572   3
  -7  -1   0 20.9946 2.31097   5
  -7  -1   0 21.9380 2.58844   1
  -7  -1   0 19.1467 2.30436   4
   7   1   0 21.0380 2.20080   3
  -8  -1   0 2.38843 1.15659   5
  -8  -1   0 2.84176 1.29063   4
  -8  -1   0 2.91825 1.34805   1
   8   1   0 2.02304 1.04595   3
  -9  -1   0 1.27065 1.38894   5
  -9  -1   0 1.80932 1.24579   1
  -9  -1   0 1.33343 1.35012   4
   9   1   0 2.97286 1.27868   3
 -10   2   0 0.83843 1.53363   4
 -10   2   0 0.71704 1.25221   1
   9  -2   0 0.86638 0.97530   3
  -9   2   0 0.36108 1.01884   1
  -9   2   0 0.51966 1.19985   4
  -9   2   0 0.98673 1.24306   5
   8  -2   0 1.02942 0.94998   2
   8  -2   0 0.16076 0.69947   3
  -8   2   0 0.77427 0.96150   1
  -8   2   0 0.59029 0.87060   5
  -8   2   0 -0.9652 0.86580   4
   7  -2   0 33.9455 2.45340   3
   7  -2   0 31.8284 2.38926   2
  -7   2   0 31.6250 2.65619   4
  -7   2   0 36.9856 2.72839   1
  -7   2   0 35.6795 2.55097   5
   6  -2   0 87.8832 3.97193   3
   6  -2   0 86.3473 3.76903   2
  -6   2   0 86.4530 2.95859   2
  -6   2   0 93.7303 4.09193   5
  -6   2   0 87.9699 4.21064   1
  -6   2   0 92.9043 4.30672   4
   5  -2   0 29.4904 1.95224   3
   5  -2   0 35.8436 2.10635   2
  -5   2   0 34.6294 1.51808   2
  -5   2   0 32.5608 2.13654   4
  -5   2   0 37.0628 2.12869   5
   4  -2   0 917.433 25.1382   2
   4  -2   0 899.979 25.9596   5
   4  -2   0 904.826 26.2209   3
  -4   2   0 908.488 26.0959   5
  -4   2   0 939.886 26.4942   1
  -4   2   0 910.466 24.7704   2
  -4   2   0 931.826 26.3962   4
   3  -2   0 231.906 6.93009   2
   3  -2   0 229.396 7.17007   5
  -3   2   0 228.614 7.26036   5
  -3   2   0 238.267 7.28638   4
  -3   2   0 240.800 7.45974   1
   2  -2   0 135.410 4.44806   3
   2  -2   0 131.664 4.19780   2
   2  -2   0 136.615 4.36965   5
  -2   2   0 139.431 4.05895   2
  -2   2   0 134.386 4.41261   5
   1  -2   0 6176.49 169.431   5
   1  -2   0 6241.27 164.032   2
  -1   2   0 6097.56 163.418   2
  -1   2   0 6238.21 170.439   1
  -1   2   0 5931.92 168.342   5
   0  -2   0 1114.34 29.5176   2
   0  -2   0 1110.80 30.8059   4
   0  -2   0 1125.91 30.5691   5
   0   2   0 1112.93 30.6244   3
   0   2   0 1091.73 29.4696   2
   0   2   0 1073.98 30.5165   5
   0   2   0 1113.88 30.6728   1
   0   2   0 1079.66 30.5301   5
  -1  -2   0 274.979 8.09308   5
  -1  -2   0 286.637 8.28799   4
  -1  -2   0 272.395 8.22350   1
   1   2   0 265.900 8.15838   1
   1   2   0 268.955 8.05115   5
   1   2   0 270.881 7.69203   2
   1   2   0 276.012 8.11206   3
  -2  -2   0 647.518 18.7198   1
  -2  -2   0 632.534 18.4465   5
  -2  -2   0 628.077 18.7477   4
  -2  -2   0 656.805 17.5491   2
   2   2   0 646.186 18.3387   5
   2   2   0 653.704 18.5004   3
   2   2   0 660.386 17.6905   2
  -3  -2   0 88.6004 3.26477   5
  -3  -2   0 84.1670 2.71620   2
  -3  -2   0 83.2436 3.41469   1
  -3  -2   0 82.4280 3.43466   4
   3   2   0 86.3200 3.25175   3
   3   2   0 79.2183 2.91135   2
   3   2   0 80.0981 2.90682   2
   3   2   0 80.1363 3.06628   5
  -4  -2   0 36.1586 2.25622   4
  -4  -2   0 35.1853 2.19831   1
  -4  -2   0 39.8133 1.52502   2
  -4  -2   0 36.4039 2.06575   5
   4   2   0 37.8770 1.84448   2
   4   2   0 38.2796 2.06075   3
  -5  -2   0 68.5842 3.54559   1
  -5  -2   0 69.6812 3.32915   5
  -5  -2   0 71.5547 3.66378   4
   5   2   0 67.2409 2.93490   2
   5   2   0 67.6995 3.24618   3
  -6  -2   0 18.1625 2.06017   5
  -6  -2   0 14.3241 1.96038   1
  -6  -2   0 16.3222 2.06626   4
   6   2   0 20.9175 1.77995   3
   6   2   0 18.9915 1.78641   2
  -7  -2   0 14.3956 2.18438   4
  -7  -2   0 19.9378 2.50357   1
  -7  -2   0 21.9657 2.45874   5
   7   2   0 22.1840 2.42724   3
  -8  -2   0 18.2525 2.69075   4
  -8  -2   0 20.4736 2.65199   5
  -8  -2   0 20.6362 2.88509   1
   8   2   0 23.6189 2.65863   3
  -9  -2   0 4.01100 1.67538   1
  -9  -2   0 2.87330 1.46327   4
   9   2   0 2.95115 1.28290   3
 -10   3   0 0.59727 1.28978   1
   9  -3   0 -0.2457 0.79424   3
   9  -3   0 2.39661 1.35566   2
  -9   3   0 0.38932 1.03643   1
  -9   3   0 1.63695 1.34195   4
   8  -3   0 17.4000 2.11720   2
   8  -3   0 15.8394 2.10495   3
  -8   3   0 12.0346 1.98095   1
  -8   3   0 14.7425 2.07340   5
  -8   3   0 11.0949 2.00975   4
   7  -3   0 22.3525 2.14060   2
   7  -3   0 26.3709 2.15159   3
  -7   3   0 24.9752 2.51048   5
  -7   3   0 26.5912 2.68447   4
  -7   3   0 22.4345 1.21319   2
  -7   3   0 21.3369 2.38998   1
   6  -3   0 197.120 6.71731   2
   6  -3   0 198.673 7.19576   3
  -6   3   0 186.039 5.85329   2
  -6   3   0 188.777 7.15372   4
  -6   3   0 196.312 7.10830   5
  -6   3   0 199.480 7.40936   1
   5  -3   0 11.7498 1.39136   3
   5  -3   0 8.59509 1.32001   2
  -5   3   0 10.3171 1.40937   4
  -5   3   0 12.8866 0.96583   2
  -5   3   0 10.7800 1.36124   5
  -5   3   0 9.22540 1.36916   1
   4  -3   0 1.19555 0.49857   5
   4  -3   0 -0.0946 0.74261   2
   4  -3   0 -0.0692 0.36903   3
  -4   3   0 -0.0501 0.49622   5
  -4   3   0 -0.3092 0.43476   4
  -4   3   0 0.32496 0.30855   2
  -4   3   0 -0.1007 0.40941   1
   3  -3   0 218.466 7.20212   3
   3  -3   0 218.192 6.81890   2
   3  -3   0 221.090 7.07644   5
  -3   3   0 228.763 7.05500   3
  -3   3   0 223.859 7.17278   5
  -3   3   0 221.086 6.55854   2
  -3   3   0 223.535 7.26001   1
   2  -3   0 225.173 6.95755   2
   2  -3   0 239.118 7.38776   3
   2  -3   0 230.174 7.26603   5
  -2   3   0 236.385 7.31787   1
  -2   3   0 231.078 6.79106   2
  -2   3   0 233.642 7.31423   5
  -2   3   0 240.247 7.25296   3
   1  -3   0 2.32654 0.54796   3
   1  -3   0 1.62927 0.38590   4
   1  -3   0 2.14322 0.60421   2
   1  -3   0 1.29028 0.40564   5
  -1   3   0 1.60638 0.48883   5
  -1   3   0 0.99316 0.31551   2
  -1   3   0 2.06586 0.44796   3
   0  -3   0 123.383 4.09219   5
   0  -3   0 106.207 3.78332   2
   0  -3   0 121.665 4.06180   4
   0   3   0 123.280 4.04969   3
   0   3   0 116.340 4.03179   5
   0   3   0 123.081 3.77107   2
  -1  -3   0 222.812 7.22263   4
  -1  -3   0 221.014 7.08729   5
  -1  -3   0 226.315 6.62173   2
  -1  -3   0 231.784 7.20841   1
   1   3   0 232.930 7.10891   3
   1   3   0 222.366 6.64824   2
   1   3   0 223.186 7.01705   5
   1   3   0 229.127 7.09986   1
  -2  -3   0 81.9951 3.33744   1
  -2  -3   0 78.3947 3.15657   5
  -2  -3   0 84.1228 2.81176   2
  -2  -3   0 76.5322 3.28956   4
   2   3   0 80.4452 2.88351   2
   2   3   0 83.0654 3.19081   3
   2   3   0 82.0268 3.10905   5
  -3  -3   0 88.9818 3.81522   4
  -3  -3   0 89.5294 2.99169   2
  -3  -3   0 90.0858 3.62542   5
  -3  -3   0 86.9146 3.76478   1
   3   3   0 92.1243 3.27472   2
   3   3   0 87.5852 3.57266   3
   3   3   0 90.3552 3.62592   5
  -4  -3   0 195.575 5.57168   2
  -4  -3   0 190.826 7.18378   4
  -4  -3   0 204.129 6.94771   5
  -4  -3   0 204.380 7.23205   1
   4   3   0 193.133 6.35479   2
   4   3   0 193.383 6.84434   3
  -5  -3   0 34.3772 2.61129   1
  -5  -3   0 42.6953 2.63497   5
  -5  -3   0 39.9978 2.78298   4
   5   3   0 39.4573 2.24315   2
   5   3   0 40.8654 2.50335   3
  -6  -3   0 9.11482 1.64631   5
  -6  -3   0 10.0802 1.74188   4
  -6  -3   0 5.25076 1.34147   1
   6   3   0 7.15646 1.35746   3
  -7  -3   0 7.55746 1.74808   4
  -7  -3   0 5.78197 1.51499   5
  -7  -3   0 6.54381 1.65299   1
   7   3   0 3.43634 1.15284   3
  -8  -3   0 0.30522 1.31091   5
  -8  -3   0 1.06325 1.19154   4
  -8  -3   0 0.81961 1.19419   1
   8   3   0 0.70825 0.87554   3
   9  -4   0 2.60763 1.42723   2
  -9   4   0 -0.8442 1.18916   4
  -9   4   0 0.47431 1.07372   1
   8  -4   0 41.4526 3.11302   3
   8  -4   0 48.5534 3.20349   2
  -8   4   0 46.4836 3.54091   4
  -8   4   0 48.2008 3.47104   5
  -8   4   0 47.5366 3.54374   1
   7  -4   0 2.70685 1.11973   2
   7  -4   0 4.14996 1.21237   3
  -7   4   0 3.97873 1.21325   4
  -7   4   0 0.61817 0.95807   1
  -7   4   0 2.18790 0.61451   2
  -7   4   0 2.62299 1.01801   5
   6  -4   0 3.49918 1.03237   3
   6  -4   0 3.74505 1.17060   2
  -6   4   0 4.57658 1.12827   4
  -6   4   0 5.40933 1.21391   5
  -6   4   0 5.92383 1.33743   1
  -6   4   0 5.43704 0.80406   2
   5  -4   0 29.5620 2.08999   3
   5  -4   0 29.8824 2.37715   2
  -5   4   0 29.9602 2.18351   1
  -5   4   0 29.5536 2.17763   5
  -5   4   0 28.4814 2.09710   4
  -5   4   0 31.9925 1.61655   2
   4  -4   0 -0.2010 0.51527   3
   4  -4   0 1.01263 0.54718   5
   4  -4   0 1.42073 0.92850   2
  -4   4   0 1.58843 0.74213   5
  -4   4   0 0.94110 0.59657   1
  -4   4   0 -0.0314 0.18051   2
  -4   4   0 0.42210 0.54782   4
   3  -4   0 -0.4268 0.74851   2
   3  -4   0 0.14978 0.42817   5
   3  -4   0 1.34323 0.63698   3
  -3   4   0 0.00743 0.57514   5
  -3   4   0 0.14688 0.32934   3
  -3   4   0 0.61770 0.48914   1
  -3   4   0 0.14726 0.34430   2
   2  -4   0 713.877 24.1414   3
   2  -4   0 878.120 23.3084   2
   2  -4   0 875.398 24.2021   5
  -2   4   0 848.515 24.1855   3
  -2   4   0 877.651 23.1210   2
  -2   4   0 856.867 24.2372   5
  -2   4   0 853.853 24.1929   1
   1  -4   0 324.082 9.91471   5
   1  -4   0 311.241 9.40685   2
   1  -4   0 332.969 9.99857   3
   1  -4   0 316.564 9.76174   4
  -1   4   0 313.939 9.87500   5
  -1   4   0 327.102 9.33291   2
  -1   4   0 324.452 9.80521   1
   0  -4   0 40.6113 2.02804   5
   0  -4   0 39.0357 1.94837   4
   0   4   0 37.8255 1.97542   5
   0   4   0 37.6349 1.85767   1
   0   4   0 38.8659 1.94202   3
   0   4   0 38.3505 1.74040   2
  -1  -4   0 17.4001 1.32031   1
  -1  -4   0 20.3159 1.41178   5
  -1  -4   0 16.9382 1.36331   2
  -1  -4   0 18.7957 1.41449   4
   1   4   0 19.3200 1.18851   2
   1   4   0 18.4733 1.36307   5
   1   4   0 18.4179 1.27919   1
   1   4   0 17.2598 1.35756   5
   1   4   0 20.0293 1.35777   3
  -2  -4   0 34.8625 2.04995   5
  -2  -4   0 38.3639 2.15610   1
  -2  -4   0 37.0924 1.85935   2
  -2  -4   0 36.9901 2.21832   4
   2   4   0 31.6939 1.72376   2
   2   4   0 35.9902 2.02191   1
   2   4   0 39.1568 2.09970   3
  -3  -4   0 193.902 7.07396   1
  -3  -4   0 191.703 6.84178   5
  -3  -4   0 200.366 7.23704   4
  -3  -4   0 192.496 5.82760   2
   3   4   0 195.119 6.95995   1
   3   4   0 198.591 6.86371   3
   3   4   0 199.185 6.33752   2
  -4  -4   0 313.481 11.1010   4
  -4  -4   0 323.029 10.7751   5
  -4  -4   0 335.584 11.1391   1
   4   4   0 324.404 10.7545   3
   4   4   0 336.645 10.0711   2
  -5  -4   0 26.6517 2.68592   1
  -5  -4   0 25.0698 2.47146   5
  -5  -4   0 26.6248 2.70820   4
   5   4   0 21.1413 2.22643   3
   5   4   0 25.0401 1.91394   2
  -6  -4   0 6.17587 1.51670   4
  -6  -4   0 3.99354 1.30243   5
  -6  -4   0 8.23751 1.71924   1
   6   4   0 6.18470 1.32204   3
  -7  -4   0 1.63656 1.19504   1
  -7  -4   0 2.88956 1.43505   5
  -7  -4   0 5.22858 1.60429   4
   7   4   0 2.89214 1.16152   3
  -8  -4   0 -0.1323 1.16469   4
  -8  -4   0 1.26544 1.28574   1
   8   4   0 1.06804 1.05764   3
   9  -5   0 0.69277 1.44565   2
  -9   5   0 -1.0130 1.26320   4
  -9   5   0 0.67365 1.21694   1
   8  -5   0 4.84434 1.57941   2
  -8   5   0 2.45994 1.42552   1
  -8   5   0 3.26860 1.53638   4
   7  -5   0 1.09899 1.13633   2
   7  -5   0 0.73703 0.92534   3
  -7   5   0 0.88084 1.00483   4
  -7   5   0 1.26067 1.08615   5
  -7   5   0 -0.0003 0.48459   2
  -7   5   0 1.98597 1.05339   1
   6  -5   0 4.43833 1.27316   3
   6  -5   0 6.11766 1.36768   2
  -6   5   0 4.17345 1.16103   4
  -6   5   0 2.90856 0.99299   1
  -6   5   0 3.43874 1.12882   5
  -6   5   0 4.63610 0.77013   2
   5  -5   0 -0.1361 0.93143   2
   5  -5   0 1.11591 0.81909   3
  -5   5   0 -0.6797 0.61273   5
  -5   5   0 0.29601 0.39619   2
  -5   5   0 0.32316 0.60381   1
  -5   5   0 1.50636 0.76415   4
   4  -5   0 27.9601 2.12601   3
   4  -5   0 33.0993 2.40421   2
  -4   5   0 31.9902 2.27873   5
  -4   5   0 29.4530 2.11936   1
  -4   5   0 27.5454 1.62731   2
   3  -5   0 13.4201 1.55350   5
   3  -5   0 9.63497 1.42463   2
   3  -5   0 11.4553 1.47994   3
  -3   5   0 10.4466 1.32470   1
  -3   5   0 9.21066 1.18299   3
  -3   5   0 11.7533 1.48675   5
  -3   5   0 11.5187 1.10924   2
   2  -5   0 36.2049 2.26200   2
   2  -5   0 32.4541 2.07136   5
  -2   5   0 36.9097 2.23782   5
  -2   5   0 35.9758 2.05700   1
  -2   5   0 34.5626 2.03713   3
  -2   5   0 36.6273 1.80686   2
   1  -5   0 49.6844 2.59439   3
   1  -5   0 48.3132 2.52656   5
   1  -5   0 50.8073 2.37983   4
  -1   5   0 46.8554 2.55729   5
  -1   5   0 46.0214 2.14848   2
  -1   5   0 50.9519 2.51530   3
  -1   5   0 47.6887 2.37043   1
   0  -5   0 38.6717 2.21214   5
   0  -5   0 35.8967 2.09444   4
   0   5   0 40.2105 1.95275   2
   0   5   0 36.9805 2.01284   1
   0   5   0 36.5173 2.18790   5
   0   5   0 41.9123 2.21576   3
  -1  -5   0 160.334 5.83262   5
  -1  -5   0 157.627 5.19647   2
  -1  -5   0 159.126 5.84846   4
   1   5   0 153.322 5.24097   2
   1   5   0 160.477 5.77250   3
   1   5   0 152.982 5.61585   1
  -2  -5   0 69.9229 2.80025   2
  -2  -5   0 74.4233 3.43797   5
  -2  -5   0 67.5558 3.36282   1
  -2  -5   0 65.4016 3.41257   4
   2   5   0 67.1961 3.24843   3
   2   5   0 67.6419 2.94964   2
   2   5   0 67.5970 3.23287   1
  -3  -5   0 39.7225 2.60095   1
  -3  -5   0 36.6766 2.56037   5
  -3  -5   0 43.0007 2.77227   4
  -3  -5   0 36.4997 1.66583   2
   3   5   0 34.2220 2.31726   1
   3   5   0 37.2633 2.41290   3
   3   5   0 39.1715 2.18421   2
  -4  -5   0 24.0014 2.49110   5
  -4  -5   0 22.0038 2.40407   1
  -4  -5   0 21.0459 2.46942   4
   4   5   0 23.9846 2.06737   1
   4   5   0 25.5407 1.84088   2
   4   5   0 22.7833 1.96402   3
  -5  -5   0 21.7236 2.62054   1
  -5  -5   0 24.3148 2.62908   5
  -5  -5   0 26.7869 3.03549   4
   5   5   0 20.3507 2.25517   3
   5   5   0 26.2549 2.05745   2
   5   5   0 29.4103 2.89061   1
  -6  -5   0 -0.0013 1.18222   1
  -6  -5   0 0.95624 1.08206   5
  -6  -5   0 -0.2409 0.94372   4
   6   5   0 -0.3318 0.66160   3
  -7  -5   0 -0.3571 1.19121   4
  -7  -5   0 0.49352 1.29657   1
   7   5   0 0.43689 0.91340   3
   9  -6   0 3.45134 1.76158   2
  -9   6   0 3.78140 1.80336   1
   8  -6   0 3.56237 1.63491   2
  -8   6   0 2.62172 1.41979   1
   7  -6   0 2.02442 1.32895   2
  -7   6   0 1.34060 1.11946   1
  -7   6   0 0.86032 0.58352   2
   6  -6   0 7.98468 1.62357   2
  -6   6   0 6.47899 0.99878   2
  -6   6   0 6.29601 1.31450   4
  -6   6   0 5.17052 1.36272   1
   5  -6   0 4.08064 1.34063   2
  -5   6   0 3.67159 0.79729   2
  -5   6   0 3.87860 1.20247   1
  -5   6   0 4.26353 1.04152   4
   4  -6   0 3.28030 1.22324   2
  -4   6   0 5.34659 0.90948   2
  -4   6   0 4.08677 1.05399   1
   3  -6   0 192.398 6.69988   2
  -3   6   0 193.022 6.33008   2
  -3   6   0 190.735 6.96020   1
   2  -6   0 89.2260 4.04648   5
   2  -6   0 83.6083 3.79792   2
  -2   6   0 87.9951 3.47528   2
  -2   6   0 88.4834 3.88219   1
  -2   6   0 90.4666 3.97553   3
   1  -6   0 62.0521 2.93166   4
   1  -6   0 62.0672 3.02390   2
   1  -6   0 63.7696 3.19675   5
  -1   6   0 55.9454 2.89199   1
  -1   6   0 58.0333 2.99651   3
  -1   6   0 58.7485 2.69960   2
   0  -6   0 73.4922 3.26241   2
   0  -6   0 73.4911 3.60988   5
   0  -6   0 68.8992 3.40849   4
   0   6   0 74.5421 3.37567   1
   0   6   0 76.0957 3.54446   3
   0   6   0 79.2171 3.23312   2
  -1  -6   0 35.7710 2.47393   5
  -1  -6   0 37.3347 2.43981   4
  -1  -6   0 34.8415 2.09020   2
   1   6   0 34.0842 2.03042   2
   1   6   0 37.4862 2.35614   3
   1   6   0 38.9587 2.29163   1
  -2  -6   0 19.8693 2.17112   1
  -2  -6   0 17.5736 1.44036   2
  -2  -6   0 24.8233 2.43785   4
  -2  -6   0 19.3717 2.16953   5
   2   6   0 18.8960 2.01907   3
   2   6   0 19.6685 1.99581   1
   2   6   0 18.8120 1.55934   2
  -3  -6   0 10.0496 1.63895   5
  -3  -6   0 10.9137 1.80628   4
  -3  -6   0 8.06049 1.56030   1
   3   6   0 8.55325 1.23998   2
   3   6   0 10.4763 1.62765   3
   3   6   0 7.00229 1.35168   1
  -4  -6   0 7.22207 1.61777   1
  -4  -6   0 6.67338 1.58023   5
  -4  -6   0 7.66639 1.77514   4
   4   6   0 6.90781 1.23488   2
   4   6   0 5.34474 1.24083   3
   4   6   0 6.86284 1.50455   1
  -5  -6   0 1.63630 1.33406   5
  -5  -6   0 0.84406 1.13201   4
  -5  -6   0 -0.5429 1.03745   1
   5   6   0 0.30260 0.82249   2
   5   6   0 0.24592 0.91258   1
   5   6   0 1.12573 0.87228   3
  -6  -6   0 6.19676 1.90847   4
   6   6   0 6.79314 1.68203   3
   8  -7   0 3.84152 1.86403   2
  -8   7   0 1.57904 1.21592   1
   7  -7   0 1.28629 1.51758   2
  -7   7   0 0.91290 1.10361   1
  -7   7   0 -0.3300 0.63071   2
   6  -7   0 2.10644 1.35733   2
  -6   7   0 0.34988 0.95082   1
  -6   7   0 0.15571 0.62975   2
   5  -7   0 1.77478 1.34361   2
  -5   7   0 0.87964 0.83601   1
  -5   7   0 0.01703 0.56137   2
   4  -7   0 2.40946 1.23990   2
  -4   7   0 3.22005 1.12266   1
  -4   7   0 2.27602 0.76712   2
   3  -7   0 24.0682 2.28936   2
  -3   7   0 25.8473 1.79460   2
  -3   7   0 24.7378 2.45660   1
   2  -7   0 34.0199 2.48916   2
  -2   7   0 37.3655 2.44747   1
  -2   7   0 32.7346 2.03676   2
   1  -7   0 12.1981 1.81221   5
   1  -7   0 10.0869 1.45561   4
   1  -7   0 8.74568 1.41971   2
  -1   7   0 10.6127 1.36825   2
  -1   7   0 11.2290 1.52741   1
   0  -7   0 0.48928 0.66156   4
   0  -7   0 1.26109 0.92909   2
   0  -7   0 0.04509 0.80570   5
   0   7   0 0.19823 0.52379   2
   0   7   0 -1.1202 0.39658   1
   0   7   0 -0.1240 0.55753   3
  -1  -7   0 21.4174 1.77729   2
  -1  -7   0 20.3296 2.28660   4
  -1  -7   0 15.8942 2.06714   5
   1   7   0 21.8064 1.83733   1
   1   7   0 20.1578 2.19272   3
   1   7   0 17.2491 1.74275   2
  -2  -7   0 19.5357 2.38081   4
  -2  -7   0 23.4762 2.63122   5
  -2  -7   0 18.6567 1.27519   2
   2   7   0 15.2801 1.94074   3
   2   7   0 21.2791 2.20364   1
   2   7   0 14.9833 1.70212   2
  -3  -7   0 2.76804 1.29450   5
  -3  -7   0 5.71995 1.55597   1
  -3  -7   0 4.55021 1.44121   4
   3   7   0 4.97858 1.12272   2
   3   7   0 7.84671 1.58214   1
   3   7   0 5.70047 1.37347   3
  -4  -7   0 1.39618 1.24793   4
   4   7   0 0.90361 0.98028   3
   4   7   0 4.35638 1.17144   2
  -5  -7   0 0.96843 1.37626   4
   7  -8   0 1.45931 1.60828   2
  -7   8   0 1.17191 0.76980   2
  -7   8   0 -0.3670 1.14488   1
   6  -8   0 3.56450 1.64897   2
  -6   8   0 0.90704 1.17172   1
  -6   8   0 2.33822 0.87255   2
   5  -8   0 3.38716 1.54869   2
  -5   8   0 0.15751 0.90462   1
  -5   8   0 1.45439 0.80637   2
   4  -8   0 46.6393 3.18609   2
  -4   8   0 46.4824 2.62789   2
  -4   8   0 42.6350 3.18069   1
   3  -8   0 13.2333 1.89882   2
  -3   8   0 12.6661 1.53041   2
  -3   8   0 12.3922 1.88276   1
   2  -8   0 0.87570 1.05078   2
  -2   8   0 -0.4630 0.50387   2
  -2   8   0 0.05803 0.69510   1
   1  -8   0 1.81855 1.05106   2
  -1   8   0 2.98390 0.94813   1
  -1   8   0 1.87841 0.75227   2
   0  -8   0 1.94407 0.95348   2
   0   8   0 2.54013 1.00656   1
   0   8   0 3.02143 0.89669   2
  -1  -8   0 4.73883 0.91353   2
   1   8   0 2.10352 0.86423   2
   1   8   0 2.34925 0.97117   1
   2   8   0 17.9873 2.01604   2
   3   8   0 0.30136 0.78069   2
   4   8   0 -0.2013 0.81357   2
   6  -9   0 4.89885 1.86498   2
  -6   9   0 3.82236 1.59323   1
  -6   9   0 1.13132 0.89238   2
   5  -9   0 2.04628 1.55935   2
  -5   9   0 0.59589 1.21446   1
  -5   9   0 -0.3234 0.69794   2
   4  -9   0 1.93621 1.43314   2
  -4   9   0 1.46633 0.88818   2
  -4   9   0 -1.0341 0.94299   1
   3  -9   0 3.14977 1.48054   2
  -3   9   0 1.20922 0.86534   2
  -3   9   0 0.43825 0.95102   1
   2  -9   0 2.31462 1.24984   2
  -2   9   0 0.63779 0.94699   1
  -2   9   0 -0.0899 0.62104   2
   1  -9   0 -0.0437 0.98571   2
  -1   9   0 0.78058 0.82554   2
   0  -9   0 5.06820 1.06023   2
   0   9   0 5.16822 1.24561   2
   1   9   0 0.12290 0.80461   2
   2   9   0 1.19277 1.04222   2
   2 -10   0 1.67374 1.17394   2
  -2  10   0 0.86227 0.89186   2
  -1  10  -1 0.54651 0.89092   2
  -2  10  -1 3.99054 1.17465   2
  -3  10  -1 1.98836 1.11536   2
   3 -10   1 1.39571 1.05586   2
   2   9  -1 0.11409 0.87974   2
   1   9  -1 1.24544 0.95416   2
   0   9  -1 3.79238 1.12095   2
   0   9  -1 6.23579 1.48608   1
  -1   9  -1 1.52715 0.87304   2
  -1   9  -1 1.87234 1.04924   1
   1  -9   1 2.03859 0.89526   2
  -2   9  -1 0.17081 0.86734   1
  -2   9  -1 0.91523 0.83037   2
   2  -9   1 3.99457 1.15526   2
  -3   9  -1 1.60712 0.91303   2
  -3   9  -1 0.99300 1.12754   1
   3  -9   1 1.43401 1.17249   2
  -4   9  -1 -0.5077 0.68922   2
  -4   9  -1 -0.1673 0.94141   1
   4  -9   1 0.20987 1.18399   2
  -5   9  -1 0.55028 0.85516   2
  -5   9  -1 1.08431 1.14089   1
   5  -9   1 0.56511 1.32605   2
  -6   9  -1 1.67729 1.42508   1
  -6   9  -1 2.29527 1.13967   2
   6  -9   1 3.38154 1.61014   2
  -4  -8   1 -0.7187 1.18186   4
   3   8  -1 4.10667 1.22653   2
  -3  -8   1 4.68279 1.59560   4
   2   8  -1 20.9389 2.20736   2
   2   8  -1 24.7968 2.64249   1
  -2  -8   1 24.1076 2.86697   4
   1   8  -1 0.25291 0.63633   1
   1   8  -1 0.81653 0.70747   2
   0   8  -1 6.63514 1.25558   2
   0   8  -1 5.55972 1.30162   1
   0  -8   1 5.72770 0.96036   2
  -1   8  -1 13.4753 1.62592   2
  -1   8  -1 14.8692 1.96394   1
   1  -8   1 13.9117 1.56099   2
  -2   8  -1 0.30264 0.60976   2
  -2   8  -1 -0.3850 0.66409   1
   2  -8   1 1.62212 1.02914   2
  -3   8  -1 5.66962 1.12774   2
  -3   8  -1 3.82283 1.20062   1
   3  -8   1 3.89617 1.25630   2
  -4   8  -1 3.26558 0.97754   2
  -4   8  -1 2.10652 1.15388   1
   4  -8   1 2.21178 1.22298   2
  -5   8  -1 8.53212 1.77349   1
  -5   8  -1 8.19307 1.35079   2
   5  -8   1 11.8440 1.93449   2
  -6   8  -1 0.38801 0.74111   2
  -6   8  -1 0.10516 1.04481   1
   6  -8   1 1.03582 1.43903   2
  -7   8  -1 2.08122 1.35520   1
  -7   8  -1 1.12786 0.77956   2
   7  -8   1 3.19323 1.73523   2
   5   7  -1 1.75784 1.00886   3
   5   7  -1 2.77037 1.33171   1
  -5  -7   1 2.46492 1.52089   4
  -5  -7   1 2.75103 1.53272   5
  -5  -7   1 2.20370 1.44945   1
   4   7  -1 9.46734 1.83118   1
   4   7  -1 7.09834 1.52148   3
  -4  -7   1 7.21220 1.70339   5
  -4  -7   1 8.57656 1.90670   1
  -4  -7   1 7.02383 1.81026   4
   3   7  -1 8.27614 1.50820   3
   3   7  -1 7.67434 1.35850   2
   3   7  -1 12.9807 1.89323   1
  -3  -7   1 10.2159 1.85353   5
  -3  -7   1 9.74694 1.85688   1
  -3  -7   1 10.9954 1.97539   4
   2   7  -1 1.60290 0.78558   3
   2   7  -1 3.34976 1.12635   1
   2   7  -1 3.38745 0.90849   2
  -2  -7   1 3.09250 1.14283   4
  -2  -7   1 4.68061 1.34670   5
   1   7  -1 12.8965 1.73122   1
   1   7  -1 10.4433 1.41996   2
   1   7  -1 10.5801 1.65226   3
  -1  -7   1 14.0130 1.98340   4
  -1  -7   1 14.0881 1.14689   2
  -1  -7   1 13.5929 1.96371   5
   0   7  -1 16.5015 1.90886   3
   0   7  -1 13.9272 1.71538   1
   0   7  -1 13.8752 1.54138   2
   0  -7   1 15.8687 1.47859   2
   0  -7   1 14.0166 1.81929   4
   0  -7   1 16.3363 2.04977   5
  -1   7  -1 27.0400 2.02489   1
  -1   7  -1 21.1517 2.13857   3
  -1   7  -1 22.6879 1.72184   2
   1  -7   1 19.1162 2.01296   4
   1  -7   1 23.8654 1.90019   2
   1  -7   1 20.8878 2.24949   5
  -2   7  -1 57.1743 3.15022   1
  -2   7  -1 56.4901 2.74900   2
   2  -7   1 50.6125 2.86331   2
   2  -7   1 54.4219 3.28100   5
  -3   7  -1 15.7193 1.93067   1
  -3   7  -1 17.0494 1.70315   2
   3  -7   1 17.0924 1.85001   2
  -4   7  -1 2.60480 1.08256   1
  -4   7  -1 2.68612 0.81144   2
   4  -7   1 2.23138 1.16394   2
  -5   7  -1 5.79643 1.06806   2
  -5   7  -1 2.71147 1.09416   1
   5  -7   1 3.07888 1.31324   2
  -6   7  -1 1.96976 1.23047   1
  -6   7  -1 3.00756 0.88058   2
   6  -7   1 5.21507 1.53508   2
  -7   7  -1 -0.7253 0.95540   1
  -7   7  -1 -0.2879 0.62073   2
   7  -7   1 0.15565 1.35544   2
  -8   7  -1 -0.2095 0.70240   2
  -8   7  -1 0.98006 1.22649   1
   8  -7   1 1.59537 1.44859   2
   6   6  -1 0.88985 1.11190   1
   6   6  -1 0.61988 0.82115   3
  -6  -6   1 -0.7412 1.10155   4
  -6  -6   1 -0.0477 1.19799   1
  -6  -6   1 -0.2930 1.17488   5
   5   6  -1 0.71488 0.79520   3
   5   6  -1 0.45384 0.93003   1
  -5  -6   1 1.39325 1.07054   4
  -5  -6   1 3.47774 1.39306   1
  -5  -6   1 2.80275 1.16225   5
   4   6  -1 9.32122 1.73198   1
   4   6  -1 5.81663 1.31100   3
  -4  -6   1 7.04180 1.56781   4
  -4  -6   1 5.39252 1.46863   1
  -4  -6   1 8.53420 1.64081   5
   3   6  -1 103.154 4.32411   2
   3   6  -1 116.106 5.02789   1
   3   6  -1 105.743 4.83233   3
  -3  -6   1 110.258 5.11304   1
  -3  -6   1 106.062 5.18464   4
  -3  -6   1 110.412 4.96991   5
   2   6  -1 5.64606 1.15832   1
   2   6  -1 5.31660 0.96044   2
   2   6  -1 4.83002 1.01446   3
  -2  -6   1 6.41416 1.33289   4
  -2  -6   1 4.14199 0.52753   2
  -2  -6   1 4.65428 1.23277   1
  -2  -6   1 4.32718 1.12834   5
   1   6  -1 13.4304 1.40031   2
   1   6  -1 15.6110 1.66381   1
   1   6  -1 17.2323 1.81218   3
  -1  -6   1 14.2814 1.79537   4
  -1  -6   1 18.6593 2.02993   5
  -1  -6   1 15.4528 1.27762   2
   0   6  -1 93.1603 3.93830   3
   0   6  -1 80.0164 3.68230   1
   0   6  -1 83.3806 3.46718   2
   0  -6   1 89.6107 3.96902   4
   0  -6   1 83.3990 3.38785   2
   0  -6   1 87.6832 3.96912   5
  -1   6  -1 57.2801 2.97993   3
  -1   6  -1 60.1770 2.98095   1
  -1   6  -1 57.4533 2.67310   2
   1  -6   1 63.1915 2.93119   2
   1  -6   1 65.8411 3.22733   5
   1  -6   1 55.9578 2.92776   4
  -2   6  -1 1.07236 0.63292   1
  -2   6  -1 0.00392 0.45817   3
  -2   6  -1 0.31519 0.43894   2
   2  -6   1 -0.3421 0.84701   2
   2  -6   1 0.64813 0.66211   5
  -3   6  -1 26.1758 1.90831   3
  -3   6  -1 24.1152 1.93015   1
  -3   6  -1 23.1627 1.60745   2
   3  -6   1 24.0144 2.17027   2
   3  -6   1 25.8194 2.10375   5
  -4   6  -1 1.61812 0.65303   2
  -4   6  -1 2.12607 0.89387   1
   4  -6   1 0.46506 0.95510   2
  -5   6  -1 13.5540 1.42218   2
  -5   6  -1 14.3059 1.67096   4
  -5   6  -1 9.89780 1.59895   1
   5  -6   1 14.1065 1.88775   2
  -6   6  -1 16.9116 1.65050   2
  -6   6  -1 12.2504 1.72389   4
  -6   6  -1 11.6953 1.85888   1
   6  -6   1 15.7920 2.02504   2
  -7   6  -1 0.22227 0.64784   2
  -7   6  -1 -0.1057 0.94530   4
  -7   6  -1 -0.1101 0.96739   1
   7  -6   1 0.66916 1.15805   2
  -8   6  -1 -2.1429 1.08346   4
  -8   6  -1 0.50908 0.71513   2
  -8   6  -1 0.45869 1.05225   1
   8  -6   1 1.52417 1.32935   2
  -9   6  -1 -0.8035 1.18376   1
   9  -6   1 2.58471 1.56916   2
   7   5  -1 3.21859 1.24623   3
  -7  -5   1 5.49120 1.78622   5
  -7  -5   1 3.46476 1.62828   1
  -7  -5   1 2.51807 1.47786   4
   6   5  -1 0.78529 1.03006   1
   6   5  -1 1.20513 0.87057   3
  -6  -5   1 0.74190 1.10291   1
  -6  -5   1 1.71155 1.14669   5
  -6  -5   1 1.88856 1.26648   4
   5   5  -1 -0.2754 0.70844   1
   5   5  -1 -0.0832 0.53561   3
  -5  -5   1 -0.4502 0.71489   4
  -5  -5   1 -0.4491 0.77879   1
  -5  -5   1 0.24146 0.80404   5
   4   5  -1 51.3186 3.08870   1
   4   5  -1 45.3634 2.81063   3
  -4  -5   1 45.5659 3.16368   4
  -4  -5   1 50.6760 3.23675   1
  -4  -5   1 49.2161 3.00662   5
   3   5  -1 54.4457 2.62656   2
   3   5  -1 56.2988 3.00207   3
   3   5  -1 52.6879 2.98643   1
  -3  -5   1 54.8388 3.24596   4
  -3  -5   1 55.2260 3.21852   1
  -3  -5   1 59.4856 3.15245   5
   2   5  -1 273.557 8.36842   2
   2   5  -1 274.093 9.03314   3
   2   5  -1 275.325 9.13040   1
  -2  -5   1 275.599 9.07890   5
  -2  -5   1 274.014 9.27306   1
  -2  -5   1 265.036 9.34059   4
  -2  -5   1 263.268 7.63870   2
   1   5  -1 128.520 4.79177   3
   1   5  -1 125.555 4.32650   2
   1   5  -1 118.756 4.71495   1
  -1  -5   1 125.170 4.91199   1
  -1  -5   1 123.217 4.06275   2
  -1  -5   1 123.050 4.92136   4
  -1  -5   1 123.648 4.82653   5
   0   5  -1 0.16725 0.58719   5
   0   5  -1 -0.1260 0.32750   1
   0   5  -1 0.45252 0.37338   2
   0   5  -1 0.20922 0.33999   3
   0  -5   1 0.46083 0.47002   4
   0  -5   1 0.55400 0.69271   2
   0  -5   1 0.27082 0.45616   5
  -1   5  -1 41.2375 2.18660   3
  -1   5  -1 44.2883 2.36519   5
  -1   5  -1 38.4688 2.11852   1
  -1   5  -1 42.1595 1.96186   2
   1  -5   1 37.6398 2.10548   4
   1  -5   1 39.2598 2.23963   5
  -2   5  -1 21.7783 1.36693   2
  -2   5  -1 22.7059 1.58342   3
  -2   5  -1 20.4111 1.53300   1
  -2   5  -1 20.5793 1.73817   5
   2  -5   1 23.2541 1.69256   5
   2  -5   1 22.5789 1.72457   3
  -3   5  -1 32.9108 2.19930   5
  -3   5  -1 33.9902 2.10611   1
  -3   5  -1 33.8763 1.99399   3
  -3   5  -1 34.4406 1.77606   2
   3  -5   1 33.7726 2.18683   3
   3  -5   1 27.6100 2.15833   2
   3  -5   1 30.0449 2.01055   5
  -4   5  -1 13.4157 1.72681   5
  -4   5  -1 11.0556 1.18185   2
  -4   5  -1 12.2597 1.58116   1
   4  -5   1 11.9263 1.62020   2
   4  -5   1 13.4597 1.67479   3
   4  -5   1 11.4819 1.49498   5
  -5   5  -1 9.04309 1.10465   2
  -5   5  -1 9.51375 1.50336   5
  -5   5  -1 11.3672 1.67360   1
  -5   5  -1 11.3000 1.49820   4
   5  -5   1 11.3567 1.58992   2
   5  -5   1 10.3520 1.55945   3
  -6   5  -1 1.57402 0.61730   2
  -6   5  -1 0.24939 0.86132   5
  -6   5  -1 -0.0186 0.66162   1
  -6   5  -1 0.35069 0.82642   4
   6  -5   1 0.36397 0.95242   2
  -7   5  -1 -0.1059 0.93404   4
  -7   5  -1 -0.6171 0.48724   2
  -7   5  -1 1.02977 0.99535   1
   7  -5   1 1.44760 1.18357   2
  -8   5  -1 1.70771 0.71908   2
  -8   5  -1 -0.2831 1.14674   4
  -8   5  -1 0.89060 1.16891   1
   8  -5   1 1.34046 1.27822   2
  -9   5  -1 0.63580 1.23271   1
  -9   5  -1 -0.8492 1.39278   4
   9  -5   1 2.22419 1.60011   2
   8   4  -1 -0.4499 0.80232   3
  -8  -4   1 -0.5441 1.29348   5
  -8  -4   1 0.26892 1.19912   4
  -8  -4   1 0.91021 1.24012   1
   7   4  -1 6.88471 1.53483   3
  -7  -4   1 6.49728 1.70214   1
  -7  -4   1 9.01786 1.86893   5
  -7  -4   1 6.74082 1.78425   4
   6   4  -1 8.57188 1.47913   3
  -6  -4   1 8.69919 1.69596   1
  -6  -4   1 7.94262 1.54408   5
  -6  -4   1 6.46378 1.48474   4
   5   4  -1 54.2127 3.03813   3
  -5  -4   1 51.0287 3.35750   4
  -5  -4   1 49.1938 3.23557   1
  -5  -4   1 50.9645 3.10147   5
   4   4  -1 1.31206 0.63472   2
   4   4  -1 0.85316 0.58753   3
  -4  -4   1 -0.1183 0.66311   1
  -4  -4   1 0.16792 0.73922   4
  -4  -4   1 0.43463 0.63150   5
   3   4  -1 16.7885 1.72301   1
   3   4  -1 17.5715 1.29840   2
   3   4  -1 17.5844 1.41260   3
  -3  -4   1 18.8945 1.52397   5
  -3  -4   1 15.0014 1.75261   4
  -3  -4   1 16.1790 1.76263   1
   2   4  -1 67.0779 2.57857   2
   2   4  -1 63.8023 2.95079   1
   2   4  -1 63.4017 2.85997   3
  -2  -4   1 64.2065 2.19086   2
  -2  -4   1 63.1797 3.05201   1
  -2  -4   1 67.3718 3.17165   4
  -2  -4   1 63.0165 2.88531   5
   1   4  -1 172.408 5.76624   3
   1   4  -1 174.243 5.34616   2
   1   4  -1 174.286 5.83505   1
   1   4  -1 164.677 5.61510   5
  -1  -4   1 167.018 5.09370   2
  -1  -4   1 168.538 5.90384   1
  -1  -4   1 167.730 5.95659   4
  -1  -4   1 166.695 5.73322   5
   0   4  -1 34.6058 1.77277   3
   0   4  -1 32.6054 1.73202   1
   0   4  -1 33.0130 1.77550   5
   0   4  -1 35.6876 1.58876   2
   0  -4   1 33.2918 1.80194   5
   0  -4   1 33.4964 1.64491   2
   0  -4   1 32.4026 1.82122   4
  -1   4  -1 277.301 8.41458   2
  -1   4  -1 303.412 9.00797   3
  -1   4  -1 287.897 8.95670   1
  -1   4  -1 295.888 9.00449   5
   1  -4   1 292.168 8.98839   4
   1  -4   1 278.609 8.96918   5
  -2   4  -1 497.375 15.7926   3
  -2   4  -1 548.885 15.9315   5
  -2   4  -1 529.323 15.0508   2
  -2   4  -1 541.477 15.9440   1
   2  -4   1 545.339 15.2039   2
   2  -4   1 567.739 16.0256   3
   2  -4   1 541.151 15.8679   5
  -3   4  -1 1.88402 0.49599   2
  -3   4  -1 2.78554 0.68824   1
  -3   4  -1 2.75147 0.78224   5
   3  -4   1 1.83570 0.64757   5
   3  -4   1 -0.0655 0.38297   3
   3  -4   1 1.82640 0.87279   2
  -4   4  -1 56.0141 2.80061   5
  -4   4  -1 57.2832 2.85572   1
  -4   4  -1 41.5050 2.34752   3
  -4   4  -1 48.1509 2.17397   2
   4  -4   1 49.3469 2.57445   5
   4  -4   1 55.4461 2.75986   3
   4  -4   1 54.0216 2.69100   2
  -5   4  -1 30.9027 2.27915   1
  -5   4  -1 31.2604 2.23315   5
  -5   4  -1 32.7511 1.78461   2
  -5   4  -1 35.3217 2.28610   4
   5  -4   1 35.7653 2.38384   2
   5  -4   1 34.2496 2.29560   3
  -6   4  -1 2.88334 0.64880   2
  -6   4  -1 2.28615 0.99000   4
  -6   4  -1 0.39826 0.71637   5
  -6   4  -1 0.20149 0.67908   1
   6  -4   1 1.20668 0.96937   2
   6  -4   1 1.65982 0.83366   3
  -7   4  -1 0.84626 0.56584   2
  -7   4  -1 1.40787 1.02166   1
  -7   4  -1 3.59105 1.23952   5
  -7   4  -1 2.34338 1.17239   4
   7  -4   1 1.39279 0.90051   3
   7  -4   1 3.28340 1.14432   2
  -8   4  -1 11.9372 2.16576   4
  -8   4  -1 10.2253 1.06057   2
  -8   4  -1 11.1550 2.02031   1
   8  -4   1 12.1747 1.84315   2
  -9   4  -1 0.35372 1.00901   1
  -9   4  -1 0.01805 1.31994   4
   9  -4   1 2.14646 1.43901   2
   8   3  -1 4.00076 1.32551   3
  -8  -3   1 2.64790 1.46471   5
  -8  -3   1 6.02048 1.66639   4
  -8  -3   1 3.65899 1.58590   1
   7   3  -1 12.0558 1.81986   3
  -7  -3   1 11.7367 1.84070   5
  -7  -3   1 9.08862 1.85468   1
  -7  -3   1 12.6432 2.16795   4
   6   3  -1 101.726 4.67916   3
  -6  -3   1 107.268 4.76928   5
  -6  -3   1 102.454 5.09418   1
  -6  -3   1 98.9941 5.08420   4
   5   3  -1 57.6691 2.98984   3
  -5  -3   1 54.6354 3.29308   4
  -5  -3   1 54.7341 2.98448   5
  -5  -3   1 58.0155 3.36301   1
   4   3  -1 16.6082 1.38226   3
   4   3  -1 18.5307 1.35959   2
   4   3  -1 19.0041 1.38069   2
  -4  -3   1 17.5013 1.50220   5
  -4  -3   1 20.4209 1.71681   1
  -4  -3   1 14.7037 1.76343   4
   3   3  -1 -0.1430 0.27543   3
   3   3  -1 0.77555 0.39510   2
  -3  -3   1 0.31737 0.37385   5
  -3  -3   1 -0.1448 0.39264   4
  -3  -3   1 0.47691 0.47169   1
   2   3  -1 40.3364 1.92800   5
   2   3  -1 43.8610 1.80938   2
   2   3  -1 44.7055 2.03963   3
  -2  -3   1 45.9421 2.08937   5
  -2  -3   1 46.7233 1.49533   2
  -2  -3   1 45.1592 1.52812   2
  -2  -3   1 42.1032 2.24984   4
  -2  -3   1 43.8902 2.23439   1
   1   3  -1 117.578 3.98339   3
   1   3  -1 117.526 3.90712   5
   1   3  -1 113.629 4.08223   1
   1   3  -1 121.450 3.94264   5
   1   3  -1 116.182 3.65301   2
  -1  -3   1 110.845 3.97746   5
  -1  -3   1 116.987 4.20761   4
  -1  -3   1 117.046 3.52653   2
  -1  -3   1 110.484 4.14670   1
   0   3  -1 402.073 11.7891   5
   0   3  -1 408.764 11.2843   2
   0  -3   1 402.745 11.2328   2
   0  -3   1 412.433 11.8737   5
   0  -3   1 399.414 12.0329   4
  -1   3  -1 68.1265 2.57044   3
  -1   3  -1 65.3730 2.34068   2
  -1   3  -1 66.3035 2.60407   5
  -1   3  -1 72.4413 2.62457   1
   1  -3   1 69.5640 2.63219   5
   1  -3   1 66.4712 2.44239   2
   1  -3   1 66.3231 2.57449   4
  -2   3  -1 14.6269 0.89711   2
  -2   3  -1 12.7662 0.99886   1
  -2   3  -1 14.5170 0.98407   3
  -2   3  -1 16.3491 1.15381   5
   2  -3   1 13.7900 1.02909   5
   2  -3   1 16.0066 1.12679   3
   2  -3   1 12.7324 1.09993   2
  -3   3  -1 165.679 5.23126   2
  -3   3  -1 170.135 5.64277   3
  -3   3  -1 168.342 5.83147   1
  -3   3  -1 175.853 5.77561   5
   3  -3   1 168.728 5.68307   5
   3  -3   1 173.493 5.46669   2
  -4   3  -1 54.9057 2.65567   4
  -4   3  -1 59.5098 2.58725   3
  -4   3  -1 55.6478 2.23699   2
  -4   3  -1 55.3693 2.67981   5
  -4   3  -1 56.8599 2.79151   1
   4  -3   1 54.2028 2.55291   2
   4  -3   1 54.6321 2.55482   5
   4  -3   1 52.5199 2.62093   3
  -5   3  -1 46.2490 2.60655   4
  -5   3  -1 43.1526 2.48491   5
  -5   3  -1 47.5302 2.00890   2
   5  -3   1 39.1699 2.43773   3
   5  -3   1 38.5991 2.35811   2
  -6   3  -1 149.627 4.92216   2
  -6   3  -1 157.367 5.97835   5
  -6   3  -1 146.907 6.02960   4
  -6   3  -1 148.698 6.15595   1
   6  -3   1 143.731 5.48327   2
   6  -3   1 155.484 5.95345   3
  -7   3  -1 3.21500 1.16923   4
  -7   3  -1 5.03948 1.36812   1
  -7   3  -1 2.86983 0.71075   2
  -7   3  -1 3.06556 1.09524   5
   7  -3   1 3.35495 1.15002   2
   7  -3   1 5.08031 1.24923   3
  -8   3  -1 4.76294 1.62868   4
  -8   3  -1 4.75052 1.44925   1
  -8   3  -1 5.66767 1.42906   5
   8  -3   1 6.28649 1.51985   3
   8  -3   1 5.26095 1.40737   2
  -9   3  -1 0.60885 1.42385   4
  -9   3  -1 0.40804 1.09157   1
   9  -3   1 3.00820 1.23760   2
   9   2  -1 0.28181 0.82000   3
  -9  -2   1 0.61621 1.27068   4
  -9  -2   1 -0.3716 1.17975   1
  -9  -2   1 1.01044 1.37631   5
   8   2  -1 18.5623 2.30762   3
  -8  -2   1 22.1497 2.80920   4
  -8  -2   1 24.4462 2.86330   5
  -8  -2   1 22.1495 2.84547   1
   7   2  -1 3.89109 1.04437   3
  -7  -2   1 4.19267 1.16459   5
  -7  -2   1 1.78353 1.00077   1
  -7  -2   1 2.64349 1.08934   4
   6   2  -1 4.72084 1.00092   3
  -6  -2   1 4.02899 1.11760   1
  -6  -2   1 5.60899 1.17243   5
  -6  -2   1 4.92826 1.24731   4
   5   2  -1 269.971 8.39490   2
   5   2  -1 274.090 9.03612   3
  -5  -2   1 271.500 9.48241   1
  -5  -2   1 272.403 8.99415   5
  -5  -2   1 281.500 9.58570   4
   4   2  -1 65.3266 2.80141   3
   4   2  -1 63.3914 2.50955   2
  -4  -2   1 54.9701 2.94263   4
  -4  -2   1 64.8626 2.80140   5
  -4  -2   1 64.6589 3.12076   1
   3   2  -1 44.0021 1.77893   2
   3   2  -1 42.5296 1.97771   3
  -3  -2   1 45.5032 2.26698   4
  -3  -2   1 42.2908 1.98787   5
  -3  -2   1 44.7281 2.27427   1
   2   2  -1 -0.5696 0.23682   3
   2   2  -1 -0.5503 0.24494   2
  -2  -2   1 -0.1308 0.32350   4
  -2  -2   1 -0.2974 0.25931   5
  -2  -2   1 -0.4279 0.34013   1
   1   2  -1 56.4895 1.98654   5
   1   2  -1 55.8773 2.02400   3
   1   2  -1 57.2108 2.18382   1
   1   2  -1 55.0545 1.98253   5
   1   2  -1 56.9852 1.83137   2
  -1  -2   1 50.3926 2.16541   1
  -1  -2   1 55.3160 2.23004   4
  -1  -2   1 52.9207 1.71581   2
  -1  -2   1 53.9148 2.01772   5
   0   2  -1 562.931 15.3060   2
   0   2  -1 556.668 15.9662   3
   0   2  -1 558.445 15.9189   5
   0   2  -1 567.939 16.0987   1
   0  -2   1 557.121 15.9413   5
   0  -2   1 583.757 15.3047   2
   0  -2   1 581.866 16.2243   4
  -1   2  -1 1998.36 52.8479   2
  -1   2  -1 1933.57 54.6597   5
  -1   2  -1 2006.35 54.7935   3
  -1   2  -1 1999.92 54.9740   1
   1  -2   1 1982.83 52.8748   2
   1  -2   1 2018.02 54.6786   5
  -2   2  -1 438.951 12.4936   3
  -2   2  -1 424.655 12.5124   5
  -2   2  -1 441.295 11.9340   2
   2  -2   1 425.400 12.4966   5
   2  -2   1 430.890 12.0328   2
   2  -2   1 433.957 12.5725   3
  -3   2  -1 28.9681 1.31632   2
  -3   2  -1 30.1584 1.60046   4
  -3   2  -1 31.3286 1.55333   3
  -3   2  -1 30.0821 1.60380   5
   3  -2   1 31.7782 1.56723   2
   3  -2   1 29.3011 1.51997   5
   3  -2   1 26.9037 1.53941   3
  -4   2  -1 917.872 27.2858   1
  -4   2  -1 962.052 27.0358   5
  -4   2  -1 958.879 27.2918   4
   4  -2   1 944.865 25.9700   2
   4  -2   1 945.947 26.9086   5
   4  -2   1 952.751 27.1376   3
  -5   2  -1 18.0405 1.80592   5
  -5   2  -1 17.5826 1.17452   2
  -5   2  -1 14.9504 1.68299   4
   5  -2   1 15.7619 1.67573   5
   5  -2   1 19.5882 1.72255   2
   5  -2   1 17.0590 1.68158   3
  -6   2  -1 67.8671 3.71543   1
  -6   2  -1 80.8902 3.94871   4
  -6   2  -1 76.4540 3.61530   5
  -6   2  -1 76.4058 2.85871   2
   6  -2   1 71.2920 3.56432   3
   6  -2   1 71.6938 3.38599   2
  -7   2  -1 9.88406 1.84728   4
  -7   2  -1 11.3624 1.07158   2
  -7   2  -1 7.90229 1.52680   1
  -7   2  -1 12.2251 1.76760   5
   7  -2   1 10.4579 1.51470   2
   7  -2   1 11.7182 1.65168   3
  -8   2  -1 -0.6547 0.84044   5
  -8   2  -1 -0.2281 0.68779   1
  -8   2  -1 -0.5180 0.96464   4
   8  -2   1 2.00556 0.93521   2
   8  -2   1 -0.3853 0.62782   3
  -9   2  -1 -0.2330 1.17119   4
  -9   2  -1 0.36170 1.01693   1
   9  -2   1 2.08630 1.24494   2
   9   1  -1 4.49831 1.42336   3
  -9  -1   1 2.54645 1.43235   5
  -9  -1   1 0.62727 1.19501   1
  -9  -1   1 2.18903 1.33722   4
   8   1  -1 -0.4538 0.55151   3
  -8  -1   1 0.48446 0.96100   4
  -8  -1   1 0.60973 0.96226   5
  -8  -1   1 0.18090 0.89414   1
   7   1  -1 12.8678 1.75120   3
  -7  -1   1 11.9663 1.85349   4
  -7  -1   1 13.7642 2.05042   1
  -7  -1   1 14.7437 1.91161   5
   6   1  -1 16.3711 1.68347   3
  -6  -1   1 14.2424 1.85573   1
  -6  -1   1 16.2298 1.80798   5
  -6  -1   1 15.2623 1.93310   4
   5   1  -1 125.839 4.41018   2
   5   1  -1 125.091 4.79435   3
  -5  -1   1 132.397 4.84685   5
  -5  -1   1 132.501 5.28901   1
   4   1  -1 174.168 5.73577   3
   4   1  -1 173.913 5.33073   2
  -4  -1   1 163.295 5.99360   4
  -4  -1   1 168.362 6.09155   1
  -4  -1   1 172.927 5.70218   5
   3   1  -1 112.003 3.78554   3
   3   1  -1 117.017 3.51366   2
  -3  -1   1 107.923 3.74558   5
  -3  -1   1 106.972 4.07240   1
  -2  -1   1 55.0086 1.95242   5
  -2  -1   1 52.4999 1.93251   5
  -2  -1   1 53.6090 2.20055   1
   1   1  -1 -0.8765 0.04088   3
  -1  -1   1 -0.7474 0.13819   4
  -1  -1   1 -0.4321 0.20982   1
  -1  -1   1 -0.8788 0.04763   5
  -1  -1   1 -0.3190 0.19600   5
   0   1  -1 251.028 7.21382   5
   0  -1   1 242.312 7.38537   1
   0  -1   1 259.619 7.23070   5
   0  -1   1 261.430 6.87956   2
   0  -1   1 262.248 7.23064   5
  -1   1  -1 211.423 6.09352   5
  -1   1  -1 212.149 5.80324   2
   1  -1   1 207.296 5.84371   2
   1  -1   1 207.984 6.08388   5
  -2   1  -1 9962.62 267.515   4
  -2   1  -1 9526.80 266.670   1
  -2   1  -1 9069.76 263.931   5
  -2   1  -1 9770.16 255.953   2
   2  -1   1 9645.74 255.962   2
   2  -1   1 9749.26 264.227   5
   2  -1   1 9608.75 264.519   3
  -3   1  -1 55.7919 2.34054   1
  -3   1  -1 55.3773 2.26474   5
  -3   1  -1 57.5958 2.38088   4
   3  -1   1 54.1011 2.19114   5
   3  -1   1 53.9112 2.09529   2
   3  -1   1 44.8322 2.12270   3
  -4   1  -1 268.147 8.34122   5
  -4   1  -1 265.641 7.64507   2
  -4   1  -1 266.951 8.60036   4
  -4   1  -1 262.378 8.52537   1
   4  -1   1 260.567 8.37595   3
   4  -1   1 261.803 8.21100   5
   4  -1   1 264.672 7.91261   2
  -5   1  -1 81.6541 3.70415   4
  -5   1  -1 74.5592 3.34462   5
  -5   1  -1 78.2465 3.56467   1
  -5   1  -1 74.8709 2.80513   2
   5  -1   1 79.7610 3.20998   2
   5  -1   1 75.6003 3.36503   3
  -6   1  -1 0.33264 0.64037   1
  -6   1  -1 0.98124 0.59063   2
  -6   1  -1 0.40436 0.91577   4
  -6   1  -1 1.24486 0.69166   5
   6  -1   1 2.25343 0.86948   2
   6  -1   1 0.18236 0.53460   3
  -7   1  -1 3.88818 0.64500   2
  -7   1  -1 5.04350 1.25360   5
  -7   1  -1 3.47108 1.13502   1
  -7   1  -1 2.70581 1.18843   4
   7  -1   1 5.09542 1.12627   2
   7  -1   1 3.25866 1.02773   3
  -8   1  -1 3.14659 1.22907   5
  -8   1  -1 3.10443 1.20175   1
  -8   1  -1 4.05151 1.33882   4
   8  -1   1 2.59543 1.02928   3
   8  -1   1 5.83661 1.34022   2
  -9   1  -1 0.87486 1.30668   4
  -9   1  -1 1.46088 1.29413   1
   9  -1   1 3.74627 1.34147   2
   9   0  -1 3.39359 1.18415   3
  -9   0   1 2.69693 1.46897   4
  -9   0   1 3.13071 1.45276   1
  -9   0   1 2.38360 1.34101   5
   8   0  -1 4.49371 1.23214   3
  -8   0   1 2.53573 1.16297   1
  -8   0   1 3.82393 1.33322   4
  -8   0   1 4.26829 1.31205   5
   7   0  -1 12.7952 1.64027   3
  -7   0   1 15.5795 2.06580   4
  -7   0   1 10.8536 1.71373   1
  -7   0   1 13.8270 1.76845   5
   6   0  -1 91.4866 3.73469   2
   6   0  -1 84.1847 3.89690   3
  -6   0   1 89.0213 4.29977   4
  -6   0   1 93.2002 3.99433   5
  -6   0   1 95.7518 4.41157   1
   5   0  -1 0.49445 0.45201   3
   5   0  -1 0.08631 0.58189   2
  -5   0   1 -0.2696 0.35068   1
  -5   0   1 -0.0690 0.38550   5
  -5   0   1 0.94860 0.66431   4
   4   0  -1 37.6214 1.71834   2
   4   0  -1 39.5073 1.87442   3
  -4   0   1 34.6616 1.98785   4
  -4   0   1 35.3421 1.99649   1
  -4   0   1 35.5371 1.79406   5
   3   0  -1 427.572 11.5289   2
   3   0  -1 418.445 12.1090   3
  -3   0   1 428.537 12.0720   5
  -3   0   1 427.624 12.4098   4
  -3   0   1 379.236 12.3474   1
  -2   0   1 552.878 16.1870   5
  -2   0   1 592.648 16.1955   5
  -2   0   1 596.358 16.5595   4
  -1   0   1 270.387 7.43989   5
  -1   0   1 280.906 7.44376   5
  -1   0   1 236.989 7.65801   1
  -1   0   1 278.120 7.68375   4
   0   0  -1 -3.4326 0.08354   1
  -1   0  -1 92.3447 2.89610   5
  -1   0  -1 95.8579 2.95812   4
  -1   0  -1 93.8134 2.73247   2
  -1   0  -1 93.4851 2.89542   1
   1   0   1 96.5955 2.90160   5
  -2   0  -1 132.773 3.96796   2
  -2   0  -1 129.006 4.25309   5
  -2   0  -1 135.842 4.33158   1
   2   0   1 139.854 4.29693   3
   2   0   1 133.547 4.03071   2
   2   0   1 140.481 4.24556   5
  -3   0  -1 827.541 24.0428   2
  -3   0  -1 906.771 25.4011   1
  -3   0  -1 902.623 25.1722   5
   3   0   1 916.333 24.2080   2
   3   0   1 909.963 25.0785   5
  -4   0  -1 58.5315 2.70099   1
  -4   0  -1 58.4437 2.18716   2
  -4   0  -1 58.2421 2.62133   5
   4   0   1 58.1008 2.37255   2
   4   0   1 56.1170 2.45979   5
   4   0   1 60.7567 2.62114   3
  -5   0  -1 22.9031 1.34227   2
  -5   0  -1 20.8445 1.61891   5
  -5   0  -1 21.6771 1.72889   1
   5   0   1 22.3256 1.57825   2
   5   0   1 19.9338 1.52070   3
  -6   0  -1 35.0202 2.63189   4
  -6   0  -1 37.3727 2.58615   1
  -6   0  -1 42.1253 2.56823   5
  -6   0  -1 40.1185 1.79458   2
   6   0   1 40.2960 2.45738   3
   6   0   1 39.2956 2.29439   2
  -7   0  -1 0.54427 0.75629   1
  -7   0  -1 -0.3929 0.70084   5
  -7   0  -1 0.69078 0.93422   4
   7   0   1 0.38991 0.70686   2
   7   0   1 0.08488 0.49268   3
  -8   0  -1 0.45687 0.99160   4
  -8   0  -1 -1.0080 0.79457   5
  -8   0  -1 -0.1833 0.80318   1
   8   0   1 0.24773 0.69743   3
   8   0   1 3.11595 1.12102   2
  -9   0  -1 -0.7027 1.10956   4
  -9   0  -1 -0.1177 1.08773   1
   9   0   1 2.64437 1.24434   2
  10  -1  -1 0.21044 1.00278   3
 -10   1   1 -1.4100 1.31061   4
 -10   1   1 1.76370 1.48154   1
   9  -1  -1 1.45298 0.86776   3
  -9   1   1 0.93308 1.02284   1
  -9   1   1 3.23527 1.20738   5
  -9   1   1 1.61939 1.37921   4
   8  -1  -1 15.7259 1.95692   3
  -8   1   1 9.17395 1.89979   1
  -8   1   1 14.9459 2.23581   4
  -8   1   1 15.3827 2.05601   5
   7  -1  -1 25.4888 2.04238   3
  -7   1   1 21.2155 2.38072   1
  -7   1   1 24.1757 2.08035   5
  -7   1   1 22.4734 2.47371   4
   6  -1  -1 59.9016 2.95759   2
   6  -1  -1 62.4358 3.12634   3
  -6   1   1 64.0641 3.40942   4
  -6   1   1 66.3285 3.46565   1
  -6   1   1 63.6995 3.13627   5
   5  -1  -1 42.3716 2.16881   2
   5  -1  -1 44.8470 2.27793   3
  -5   1   1 42.6111 2.26572   5
  -5   1   1 41.8056 2.45573   4
   4  -1  -1 303.535 8.81443   2
   4  -1  -1 307.297 9.37842   3
  -4   1   1 315.871 9.57523   4
  -4   1   1 291.720 8.22325   2
  -4   1   1 303.336 8.26316   2
  -4   1   1 296.742 9.23132   5
   3  -1  -1 68.3722 2.40177   2
   3  -1  -1 64.6052 2.38848   5
   3  -1  -1 70.2281 2.58092   3
  -3   1   1 68.1659 2.70793   1
  -3   1   1 67.1504 2.53247   5
   2  -1  -1 2028.93 54.7983   5
   2  -1  -1 2055.88 53.0855   2
   2  -1  -1 1935.77 55.0301   3
  -2   1   1 2060.06 55.3825   4
  -2   1   1 1962.17 54.8517   5
  -2   1   1 1965.99 55.2937   1
  -2   1   1 1990.14 53.0747   2
   1  -1  -1 215.264 5.80887   2
   1  -1  -1 210.321 6.00448   5
  -1   1   1 202.885 6.01813   5
  -1   1   1 210.586 6.07483   1
  -1   1   1 202.995 6.01284   5
  -1   1   1 212.149 5.70035   2
   0  -1  -1 96.8095 3.03615   5
   0  -1  -1 98.2373 2.90061   2
   0   1   1 101.497 2.87704   2
   0   1   1 102.458 2.92715   1
  -1  -1  -1 -1.9053 0.21104   1
  -1  -1  -1 -1.0463 0.37668   2
  -1  -1  -1 -2.1621 0.22483   5
   1   1   1 -1.8785 0.23149   2
   1   1   1 -1.8979 0.25299   5
  -2  -1  -1 105.609 3.68745   1
  -2  -1  -1 104.938 3.71139   4
  -2  -1  -1 103.929 3.61851   5
   2   1   1 112.379 3.41385   2
   2   1   1 108.710 3.38392   2
   2   1   1 110.835 3.61653   5
   2   1   1 113.850 3.66163   3
  -3  -1  -1 2.57756 0.62639   4
  -3  -1  -1 2.16284 0.49085   2
  -3  -1  -1 2.09122 0.48896   5
  -3  -1  -1 1.53524 0.47044   1
   3   1   1 2.00204 0.48408   5
   3   1   1 2.02181 0.48279   2
   3   1   1 2.19496 0.48455   3
  -4  -1  -1 194.861 6.47376   5
  -4  -1  -1 195.542 6.74050   4
  -4  -1  -1 193.396 5.78247   2
  -4  -1  -1 197.190 6.66475   1
   4   1   1 190.189 6.47701   3
   4   1   1 195.822 6.31581   5
   4   1   1 180.490 5.97287   2
  -5  -1  -1 19.7599 1.31946   2
  -5  -1  -1 20.9344 1.76823   1
  -5  -1  -1 23.2065 2.22557   4
  -5  -1  -1 18.7205 1.61836   5
   5   1   1 22.9215 1.67978   3
   5   1   1 21.4898 1.55932   2
  -6  -1  -1 3.82167 0.65849   2
  -6  -1  -1 5.59575 1.12526   5
  -6  -1  -1 2.69373 1.04091   4
  -6  -1  -1 2.67218 0.92299   1
   6   1   1 2.41974 0.84527   2
   6   1   1 3.08222 0.94499   3
  -7  -1  -1 5.22572 1.27309   5
  -7  -1  -1 4.85026 1.29373   1
  -7  -1  -1 3.25587 1.26049   4
   7   1   1 4.11279 1.13977   3
   7   1   1 7.68894 1.35220   2
  -8  -1  -1 3.38096 1.32520   4
  -8  -1  -1 4.14877 1.41672   1
  -8  -1  -1 2.53459 1.26560   5
   8   1   1 4.33704 1.22886   2
   8   1   1 2.95914 1.15101   3
   8   1   1 0.10322 0.80608   2
  -9  -1  -1 4.54172 1.72068   4
  -9  -1  -1 5.50253 1.81126   1
  10  -2  -1 2.87970 1.06214   3
 -10   2   1 1.62330 1.31320   1
 -10   2   1 3.52307 1.74719   4
   9  -2  -1 1.30246 1.01796   3
  -9   2   1 -0.4198 0.92333   1
  -9   2   1 1.11801 1.11082   5
  -9   2   1 -1.2855 1.00852   4
   8  -2  -1 0.64088 0.70540   3
  -8   2   1 0.31298 0.87261   5
  -8   2   1 0.29211 0.85833   1
  -8   2   1 -1.0598 0.76624   4
   7  -2  -1 53.1852 3.11940   3
   7  -2  -1 54.7851 3.02618   2
  -7   2   1 56.6815 3.22279   5
  -7   2   1 58.6321 3.46507   1
  -7   2   1 57.7068 3.42136   4
   6  -2  -1 -0.0173 0.87627   2
   6  -2  -1 0.76980 0.66774   3
  -6   2   1 0.15242 0.81636   4
  -6   2   1 -0.0637 0.50505   1
  -6   2   1 0.56623 0.61587   5
   5  -2  -1 22.8816 1.61454   3
   5  -2  -1 19.3564 1.69331   2
  -5   2   1 20.6261 1.58436   5
  -5   2   1 22.4673 0.99046   2
  -5   2   1 18.4779 1.59253   1
  -5   2   1 17.1823 1.72266   4
   4  -2  -1 544.869 15.4494   2
   4  -2  -1 531.599 15.8950   5
   4  -2  -1 556.830 16.2184   3
  -4   2   1 566.809 16.2904   4
  -4   2   1 549.531 14.9605   2
  -4   2   1 547.565 16.4201   1
  -4   2   1 554.787 16.1294   5
   3  -2  -1 14.7402 0.97633   5
   3  -2  -1 14.9719 1.06597   3
   3  -2  -1 16.2500 1.17468   2
  -3   2   1 15.2734 1.12052   1
  -3   2   1 15.1339 0.76258   2
  -3   2   1 14.5432 1.06561   5
   2  -2  -1 435.806 12.6695   5
   2  -2  -1 444.583 12.8136   3
   2  -2  -1 460.538 12.2966   2
  -2   2   1 422.373 12.7146   5
  -2   2   1 446.750 12.8498   1
   1  -2  -1 9975.69 270.424   3
   1  -2  -1 9626.79 260.305   2
   1  -2  -1 9999.99 268.605   5
  -1   2   1 9807.88 270.197   1
  -1   2   1 9852.35 260.231   2
  -1   2   1 9521.30 269.380   5
   0  -2  -1 143.465 4.43291   4
   0  -2  -1 137.647 4.33726   2
   0  -2  -1 138.233 4.51905   5
   0   2   1 146.937 4.55197   5
   0   2   1 154.342 4.42983   1
   0   2   1 145.896 4.25899   2
  -1  -2  -1 102.280 3.61798   5
  -1  -2  -1 104.833 3.41977   2
  -1  -2  -1 110.031 3.64795   4
  -1  -2  -1 103.904 3.58811   1
   1   2   1 115.540 3.67122   3
   1   2   1 112.250 3.39267   2
   1   2   1 109.286 3.62830   5
  -2  -2  -1 -0.0569 0.30696   1
  -2  -2  -1 0.03043 0.30656   4
  -2  -2  -1 0.05142 0.30134   5
  -2  -2  -1 0.18272 0.37602   2
   2   2   1 0.11910 0.24597   2
   2   2   1 0.42733 0.33103   5
   2   2   1 -0.0862 0.21397   3
  -3  -2  -1 77.0164 2.76651   2
  -3  -2  -1 81.6352 3.27261   1
  -3  -2  -1 76.7257 3.12424   5
  -3  -2  -1 76.1297 3.24020   4
   3   2   1 75.8074 3.12051   3
   3   2   1 76.0035 2.84825   2
   3   2   1 78.2680 3.06090   5
  -4  -2  -1 59.7474 2.90832   1
  -4  -2  -1 53.3341 2.68798   5
  -4  -2  -1 56.4789 2.29673   2
  -4  -2  -1 58.2398 2.93570   4
   4   2   1 58.5800 2.47790   2
   4   2   1 57.5179 2.49623   2
   4   2   1 56.6762 2.72125   3
  -5  -2  -1 43.0602 2.73763   4
  -5  -2  -1 42.4616 1.89696   2
  -5  -2  -1 38.9677 2.58662   1
  -5  -2  -1 41.1236 2.52204   5
   5   2   1 46.3893 2.34259   2
   5   2   1 45.5914 2.55650   3
   5   2   1 40.9223 2.23365   2
  -6  -2  -1 7.30384 1.48244   1
  -6  -2  -1 6.53181 1.31022   5
  -6  -2  -1 7.70627 1.54370   4
   6   2   1 5.16542 1.11201   3
   6   2   1 7.16087 1.18773   2
   6   2   1 7.67889 1.30306   2
  -7  -2  -1 4.32027 1.37755   4
  -7  -2  -1 5.78769 1.47578   5
  -7  -2  -1 4.21750 1.33804   1
   7   2   1 3.81130 1.08488   2
   7   2   1 4.59550 1.20270   3
   7   2   1 2.90383 0.99352   2
  -8  -2  -1 1.65845 1.28698   1
  -8  -2  -1 2.89774 1.48059   5
  -8  -2  -1 4.52465 1.60030   4
   8   2   1 3.22777 1.29198   3
  -9  -2  -1 0.30295 1.24666   1
  -9  -2  -1 -0.2202 1.13117   4
 -10   3   1 -1.1416 1.23397   4
 -10   3   1 -0.8553 1.19420   1
   9  -3  -1 2.08550 1.14330   3
  -9   3   1 0.80113 1.11089   1
  -9   3   1 0.70408 1.15436   5
  -9   3   1 1.29977 1.31799   4
   8  -3  -1 4.48123 1.22304   3
   8  -3  -1 6.79589 1.51304   2
  -8   3   1 3.44581 1.36284   4
  -8   3   1 5.15677 1.48749   1
  -8   3   1 3.83981 1.40229   5
   7  -3  -1 13.5438 1.76886   3
   7  -3  -1 15.0305 1.84255   2
  -7   3   1 13.2484 1.74820   5
  -7   3   1 14.4138 2.05195   1
  -7   3   1 14.3665 1.97943   4
   6  -3  -1 22.8745 2.08509   2
   6  -3  -1 24.9879 2.34766   3
  -6   3   1 26.1282 2.13441   4
  -6   3   1 26.6220 1.19047   2
  -6   3   1 23.0554 2.02508   1
  -6   3   1 26.4535 2.05616   5
   5  -3  -1 32.0488 2.02810   3
   5  -3  -1 32.3181 2.25816   2
  -5   3   1 32.6890 2.10352   4
  -5   3   1 30.6211 2.08302   5
  -5   3   1 32.5250 1.43108   2
  -5   3   1 31.8771 2.13245   1
   4  -3  -1 1.75159 0.52123   5
   4  -3  -1 1.37483 0.81841   2
   4  -3  -1 1.72610 0.58961   3
  -4   3   1 1.87521 0.67554   5
  -4   3   1 1.60784 0.59711   1
  -4   3   1 2.06906 0.41308   2
  -4   3   1 0.91840 0.53032   4
   3  -3  -1 171.836 5.48933   2
   3  -3  -1 169.438 5.63120   5
   3  -3  -1 168.679 5.78398   3
  -3   3   1 174.285 5.76324   5
  -3   3   1 170.449 5.14474   2
  -3   3   1 173.601 5.82096   1
   2  -3  -1 32.3882 1.58679   5
   2  -3  -1 29.3027 1.64000   2
  -2   3   1 29.0512 1.53507   1
  -2   3   1 29.3911 1.31328   2
   1  -3  -1 52.8183 1.97284   4
   1  -3  -1 54.0263 2.25239   3
   1  -3  -1 52.5249 2.19366   5
   1  -3  -1 52.1888 2.14954   2
  -1   3   1 53.6753 1.96710   2
  -1   3   1 51.9087 2.22089   5
  -1   3   1 50.0913 2.03937   1
  -1   3   1 49.7680 2.18902   5
  -1   3   1 55.1462 2.19154   3
   0  -3  -1 909.131 25.0874   2
   0  -3  -1 896.930 26.0048   5
   0  -3  -1 929.626 26.0698   4
   0  -3  -1 939.726 26.1143   3
   0   3   1 909.322 25.9959   5
   0   3   1 949.659 26.0756   3
   0   3   1 932.110 25.9409   1
   0   3   1 917.718 25.0080   2
  -1  -3  -1 2.55600 0.55373   5
  -1  -3  -1 3.12463 0.64772   2
  -1  -3  -1 1.58790 0.43831   1
  -1  -3  -1 1.01202 0.38898   4
   1   3   1 1.67741 0.41267   2
   1   3   1 3.14287 0.64226   5
   1   3   1 0.29899 0.21932   3
  -2  -3  -1 70.5362 2.72844   2
  -2  -3  -1 76.1636 3.08807   1
  -2  -3  -1 75.0633 3.04799   5
  -2  -3  -1 72.6809 3.08053   4
   2   3   1 74.0395 2.98405   5
   2   3   1 73.6085 2.74219   2
   2   3   1 72.8872 3.00309   3
  -3  -3  -1 -0.1145 0.38250   1
  -3  -3  -1 -1.5101 0.52714   2
  -3  -3  -1 0.08601 0.43542   4
  -3  -3  -1 0.85803 0.46997   5
   3   3   1 -0.2906 0.45218   5
   3   3   1 0.58445 0.43425   3
   3   3   1 -0.0371 0.33409   2
  -4  -3  -1 78.1132 3.73523   1
  -4  -3  -1 78.9633 3.81673   4
  -4  -3  -1 78.9750 3.63051   5
  -4  -3  -1 79.3831 3.02265   2
   4   3   1 85.3161 3.31165   2
   4   3   1 80.9220 3.61165   3
  -5  -3  -1 52.1889 3.18631   4
  -5  -3  -1 50.6450 1.99196   2
  -5  -3  -1 52.7914 3.15855   1
  -5  -3  -1 48.3274 2.95672   5
   5   3   1 48.3835 2.55694   2
   5   3   1 54.0492 2.95038   3
  -6  -3  -1 47.6860 3.31380   1
  -6  -3  -1 52.0951 3.48083   4
  -6  -3  -1 52.7544 3.33553   5
   6   3   1 55.5203 2.92068   2
   6   3   1 54.8115 3.25851   3
  -7  -3  -1 16.3298 2.39032   4
  -7  -3  -1 19.2678 2.49829   5
  -7  -3  -1 16.5409 2.39396   1
   7   3   1 14.7377 2.11662   3
   7   3   1 12.0829 1.73272   2
  -8  -3  -1 2.99880 1.37840   1
  -8  -3  -1 2.88538 1.37718   4
   9  -4  -1 0.51305 1.37675   2
   9  -4  -1 -0.2823 0.74260   3
  -9   4   1 0.72342 1.31536   4
  -9   4   1 0.44153 0.93328   1
   8  -4  -1 0.85483 0.80076   3
   8  -4  -1 5.08257 1.39902   2
  -8   4   1 2.41635 1.22844   4
  -8   4   1 4.14514 1.38162   1
  -8   4   1 3.73580 1.39085   5
   7  -4  -1 1.45361 0.86190   3
   7  -4  -1 1.88549 1.17713   2
  -7   4   1 2.55454 1.11318   5
  -7   4   1 2.81304 1.09058   1
  -7   4   1 1.72393 1.00662   4
   6  -4  -1 0.78434 1.04763   2
   6  -4  -1 0.75112 0.72902   3
  -6   4   1 2.27336 0.91199   1
  -6   4   1 1.41065 0.45838   2
  -6   4   1 0.04677 0.70500   5
  -6   4   1 0.38377 0.76818   4
   5  -4  -1 8.52920 1.32923   3
   5  -4  -1 14.4363 1.74804   2
  -5   4   1 12.3317 1.53491   5
  -5   4   1 12.6950 1.45988   4
  -5   4   1 12.8577 0.96269   2
  -5   4   1 12.5903 1.57473   1
   4  -4  -1 50.6190 2.78511   2
   4  -4  -1 52.4808 2.65062   5
   4  -4  -1 51.4891 2.78956   3
  -4   4   1 57.2969 2.85206   5
  -4   4   1 56.6474 2.21892   2
  -4   4   1 56.9623 2.57054   4
  -4   4   1 59.7673 2.88152   1
   3  -4  -1 49.0209 2.56538   3
   3  -4  -1 51.1900 2.48918   5
   3  -4  -1 55.2657 2.66509   2
  -3   4   1 57.2621 2.68827   5
  -3   4   1 51.4737 2.53173   1
  -3   4   1 51.7471 2.43132   3
   2  -4  -1 986.472 27.5719   3
   2  -4  -1 937.118 27.3171   5
   2  -4  -1 948.783 26.4179   2
  -2   4   1 959.932 27.4461   5
  -2   4   1 970.735 27.3988   3
  -2   4   1 959.757 26.1612   2
  -2   4   1 964.723 27.4059   1
   1  -4  -1 275.194 8.63730   3
   1  -4  -1 271.903 8.23236   2
   1  -4  -1 268.057 8.28205   4
   1  -4  -1 277.355 8.58619   5
  -1   4   1 255.761 8.49299   3
  -1   4   1 279.502 8.41197   1
  -1   4   1 273.834 8.58992   5
  -1   4   1 271.433 8.00377   2
   0  -4  -1 61.3475 2.66461   5
   0  -4  -1 57.1324 2.53895   2
   0  -4  -1 60.7609 2.68351   3
   0  -4  -1 55.4859 2.44569   4
   0  -4  -1 59.2102 2.68854   3
   0   4   1 57.3520 2.60676   5
   0   4   1 58.5357 2.64196   5
   0   4   1 57.4377 2.40857   1
   0   4   1 60.2468 2.59315   3
   0   4   1 56.6479 2.32409   2
  -1  -4  -1 194.218 6.41318   3
  -1  -4  -1 181.838 6.35178   5
  -1  -4  -1 194.378 6.34891   1
  -1  -4  -1 192.122 6.42195   4
   1   4   1 188.778 6.21176   1
   1   4   1 187.175 5.90840   2
   1   4   1 187.503 6.39150   3
   1   4   1 185.154 6.33822   5
  -2  -4  -1 59.3959 2.57265   2
  -2  -4  -1 55.6072 2.70139   1
  -2  -4  -1 57.3878 2.82767   4
  -2  -4  -1 55.2976 2.76199   5
   2   4   1 54.0650 2.66777   5
   2   4   1 53.6031 2.38965   2
   2   4   1 53.4055 2.58108   1
   2   4   1 55.5176 2.69867   3
  -3  -4  -1 78.8697 3.12645   2
  -3  -4  -1 79.4886 3.61362   5
  -3  -4  -1 80.8288 3.77617   4
  -3  -4  -1 77.8569 3.64442   1
   3   4   1 77.5388 3.52827   3
   3   4   1 88.1882 3.67556   1
   3   4   1 73.8154 3.14955   2
  -4  -4  -1 0.87419 0.73654   4
  -4  -4  -1 -0.2117 0.56848   1
  -4  -4  -1 -0.3394 0.61551   2
  -4  -4  -1 0.51829 0.70166   5
   4   4   1 0.78813 0.52600   2
   4   4   1 0.20956 0.50839   3
  -5  -4  -1 8.24757 1.55412   5
  -5  -4  -1 8.32845 1.64487   4
  -5  -4  -1 5.50978 1.35865   1
   5   4   1 7.75395 1.25630   2
   5   4   1 6.44710 1.29907   3
  -6  -4  -1 2.63985 1.22372   5
  -6  -4  -1 1.58117 1.08201   1
  -6  -4  -1 1.58539 1.10491   4
   6   4   1 3.70171 1.12146   3
   6   4   1 3.38531 0.95554   2
  -7  -4  -1 4.22720 1.50146   1
  -7  -4  -1 4.59252 1.49821   4
   7   4   1 6.88387 1.64710   3
   7   4   1 4.84966 1.31256   2
   9  -5  -1 1.93760 1.54242   2
  -9   5   1 -0.5073 1.12366   1
   8  -5  -1 3.32159 1.41888   3
   8  -5  -1 10.3105 1.95418   2
  -8   5   1 5.26541 1.63403   4
  -8   5   1 7.46038 1.84103   1
   7  -5  -1 5.85819 1.46690   3
   7  -5  -1 8.53871 1.71168   2
  -7   5   1 3.39540 0.58641   2
  -7   5   1 6.25226 1.50428   5
  -7   5   1 4.98384 1.38854   1
  -7   5   1 3.57118 1.26231   4
   6  -5  -1 14.3745 1.97263   3
   6  -5  -1 13.8314 1.84743   2
  -6   5   1 12.4485 1.02092   2
  -6   5   1 7.63652 1.42092   1
  -6   5   1 11.1640 1.55963   4
  -6   5   1 12.1741 1.79400   5
   5  -5  -1 10.9569 1.59682   2
   5  -5  -1 9.27121 1.53777   3
  -5   5   1 10.9714 1.37024   4
  -5   5   1 13.7511 1.76475   1
  -5   5   1 12.3693 1.18788   2
  -5   5   1 11.2708 1.62129   5
   4  -5  -1 34.1370 2.37067   3
   4  -5  -1 35.4839 2.58696   2
  -4   5   1 35.4283 2.29787   1
  -4   5   1 32.3937 2.37059   5
  -4   5   1 34.8796 1.77584   2
   3  -5  -1 36.8130 2.54338   2
   3  -5  -1 43.1110 2.51909   3
   3  -5  -1 44.0297 2.41576   5
  -3   5   1 42.2828 2.52021   5
  -3   5   1 38.6957 2.32593   1
   2  -5  -1 20.5184 1.90078   2
   2  -5  -1 16.9902 1.72116   5
   2  -5  -1 13.6954 1.52629   3
  -2   5   1 16.6442 1.17749   2
  -2   5   1 19.7151 1.91214   5
  -2   5   1 15.8811 1.30047   1
  -2   5   1 11.4248 1.34680   3
   1  -5  -1 78.6546 3.41460   2
   1  -5  -1 77.2336 3.13353   4
   1  -5  -1 77.2998 3.43486   5
  -1   5   1 83.7715 3.52661   5
  -1   5   1 75.9505 3.18966   1
  -1   5   1 74.0521 3.35524   3
  -1   5   1 78.2517 3.02778   2
   0  -5  -1 20.4753 1.48996   4
   0  -5  -1 20.6807 1.65346   3
   0  -5  -1 21.6423 1.63762   5
   0   5   1 17.5210 1.70317   5
   0   5   1 18.1537 1.34575   1
   0   5   1 20.1689 1.36687   2
   0   5   1 19.9178 1.66300   5
   0   5   1 22.6621 1.58224   3
  -1  -5  -1 21.5602 1.73333   5
  -1  -5  -1 22.9260 1.66101   4
  -1  -5  -1 23.0745 1.89290   2
   1   5   1 20.6360 1.59068   3
   1   5   1 18.4777 1.37025   2
   1   5   1 21.1561 1.51045   1
  -2  -5  -1 42.6684 2.49217   1
  -2  -5  -1 40.2035 2.41135   2
  -2  -5  -1 43.6995 2.60953   4
  -2  -5  -1 41.7904 2.53840   5
   2   5   1 43.4897 2.21022   2
   2   5   1 42.9382 2.49166   3
   2   5   1 43.7148 2.42283   1
  -3  -5  -1 52.7721 2.44734   2
  -3  -5  -1 51.3234 3.03312   5
  -3  -5  -1 51.6281 3.10240   4
  -3  -5  -1 49.0219 2.93389   1
   3   5   1 53.1077 2.95430   3
   3   5   1 51.1269 2.57730   2
   3   5   1 48.1282 2.75635   1
  -4  -5  -1 7.17243 1.47371   1
  -4  -5  -1 6.28284 1.43010   5
  -4  -5  -1 6.59750 0.84974   2
  -4  -5  -1 6.59104 1.58204   4
   4   5   1 9.96175 1.55544   1
   4   5   1 8.62168 1.26388   2
   4   5   1 8.26617 1.43126   3
  -5  -5  -1 0.41183 0.93029   1
  -5  -5  -1 0.04372 0.80876   4
  -5  -5  -1 1.67506 1.09692   5
   5   5   1 0.59635 0.65311   3
   5   5   1 -0.6131 0.66840   1
   5   5   1 -0.0530 0.58863   2
  -6  -5  -1 1.26836 1.10489   4
  -6  -5  -1 -0.3488 1.04079   1
   6   5   1 0.37669 0.74581   2
   6   5   1 1.40413 1.10014   1
   6   5   1 0.69879 0.73102   3
  -7  -5  -1 0.91276 1.16113   4
   9  -6  -1 5.63215 1.97357   2
  -9   6   1 2.32122 1.43347   1
   8  -6  -1 1.51773 1.48795   2
  -8   6   1 -0.8381 0.83283   1
   7  -6  -1 4.88428 1.61352   2
  -7   6   1 3.19326 0.69679   2
  -7   6   1 1.44705 1.01539   1
   6  -6  -1 16.7925 2.17101   2
  -6   6   1 13.5063 1.97055   1
  -6   6   1 16.0375 1.25972   2
   5  -6  -1 0.38152 1.12243   2
   5  -6  -1 0.94710 0.86812   3
  -5   6   1 0.66643 0.49486   2
  -5   6   1 1.70108 0.97635   5
  -5   6   1 0.27242 0.67709   1
   4  -6  -1 2.62360 1.03918   3
   4  -6  -1 1.92202 1.19323   2
  -4   6   1 3.81078 1.01061   1
  -4   6   1 2.66177 0.72010   2
  -4   6   1 3.16864 1.15319   5
   3  -6  -1 140.337 5.41403   2
   3  -6  -1 133.595 5.78555   3
  -3   6   1 147.168 4.99632   2
  -3   6   1 139.467 5.55401   1
  -3   6   1 150.979 5.85270   5
   2  -6  -1 72.1421 3.55352   2
   2  -6  -1 73.7327 3.63341   5
  -2   6   1 73.3556 3.35363   1
  -2   6   1 73.1891 3.04816   2
  -2   6   1 73.9985 3.68914   5
   1  -6  -1 0.65583 0.68734   5
   1  -6  -1 0.71651 1.10668   2
   1  -6  -1 0.98295 0.58027   4
  -1   6   1 1.56054 0.61730   2
  -1   6   1 0.42297 0.51101   3
  -1   6   1 0.53743 0.55092   1
   0  -6  -1 39.5647 2.31887   4
   0  -6  -1 39.9398 2.55810   5
   0  -6  -1 40.3322 2.53475   2
   0   6   1 40.4622 2.42715   3
   0   6   1 37.6612 2.11991   2
   0   6   1 38.2794 2.21608   1
  -1  -6  -1 3.27969 1.01213   5
  -1  -6  -1 3.09471 1.05777   2
  -1  -6  -1 2.36667 0.85513   4
   1   6   1 3.88636 0.89582   1
   1   6   1 3.94670 0.96589   3
   1   6   1 4.70117 0.91966   2
  -2  -6  -1 4.10900 1.14415   1
  -2  -6  -1 6.80255 1.11523   2
  -2  -6  -1 5.11932 1.22004   5
  -2  -6  -1 6.92867 1.34811   4
   2   6   1 5.90283 1.11663   1
   2   6   1 4.51297 1.03642   3
   2   6   1 5.11316 0.96055   2
  -3  -6  -1 53.7554 2.39393   2
  -3  -6  -1 47.4376 3.22194   4
  -3  -6  -1 53.6445 3.19653   1
  -3  -6  -1 47.4053 3.19959   5
   3   6   1 47.9520 2.93654   1
   3   6   1 53.6247 2.79769   2
   3   6   1 52.8962 3.16418   3
  -4  -6  -1 4.65582 1.39747   1
  -4  -6  -1 4.44733 1.38733   4
  -4  -6  -1 2.96361 1.24578   5
   4   6   1 3.75368 1.22666   1
   4   6   1 3.82969 1.15200   3
   4   6   1 2.84451 0.94849   2
  -5  -6  -1 -0.5380 0.97103   4
   5   6   1 0.73851 0.76306   2
  -6  -6  -1 -0.3205 1.06623   4
   6   6   1 -0.2626 0.82121   2
   8  -7  -1 3.62433 1.76848   2
  -8   7   1 0.74329 1.25065   1
   7  -7  -1 -1.1661 1.33930   2
  -7   7   1 -0.8725 0.47755   2
  -7   7   1 -0.0180 1.03310   1
   6  -7  -1 2.17860 1.47050   2
  -6   7   1 0.52853 0.96237   1
  -6   7   1 0.25899 0.55721   2
   5  -7  -1 1.59188 1.28735   2
  -5   7   1 0.84602 0.83481   1
  -5   7   1 0.74345 0.59582   2
   4  -7  -1 2.02822 1.32994   2
  -4   7   1 1.62876 0.65619   2
  -4   7   1 1.16888 0.91678   1
   3  -7  -1 5.55218 1.41051   2
  -3   7   1 3.42983 1.03164   1
  -3   7   1 3.85043 0.88415   2
   2  -7  -1 9.55551 1.58390   2
  -2   7   1 10.6546 1.50237   1
  -2   7   1 11.3866 1.40743   2
   1  -7  -1 5.38924 1.33457   2
  -1   7   1 5.57214 1.02824   2
  -1   7   1 5.67638 1.09608   1
   0  -7  -1 -0.1849 0.95991   2
   0   7   1 0.22583 0.55395   2
   0   7   1 -0.2045 0.47752   1
  -1  -7  -1 6.13086 1.24546   2
   1   7   1 4.80656 1.04173   2
   1   7   1 5.05983 1.06276   1
  -2  -7  -1 1.81691 1.09748   4
  -2  -7  -1 5.00244 1.07344   2
   2   7   1 4.86654 1.22722   1
   2   7   1 3.99037 1.00468   2
  -3  -7  -1 14.0650 2.18189   4
   3   7   1 18.5474 1.96131   2
  -4  -7  -1 4.61772 1.56019   4
   4   7   1 3.82963 1.12419   2
  -5  -7  -1 4.31423 1.82421   4
   5   7   1 4.53828 1.27232   2
   7  -8  -1 1.67022 1.65734   2
  -7   8   1 0.31059 0.70333   2
  -7   8   1 -0.8655 1.03239   1
   6  -8  -1 -0.2484 1.47090   2
  -6   8   1 0.17817 1.02997   1
  -6   8   1 0.53749 0.69982   2
   5  -8  -1 2.16025 1.50504   2
  -5   8   1 1.19727 1.08666   1
  -5   8   1 2.16231 0.90663   2
   4  -8  -1 11.6087 1.94553   2
  -4   8   1 12.0876 1.96978   1
  -4   8   1 10.0940 1.38152   2
   3  -8  -1 6.31503 1.61276   2
  -3   8   1 4.42138 0.99887   2
  -3   8   1 4.73649 1.28585   1
   2  -8  -1 0.51870 1.14126   2
  -2   8   1 -0.4311 0.61749   1
  -2   8   1 -0.4452 0.49289   2
   1  -8  -1 1.80183 1.20246   2
  -1   8   1 2.77091 0.86026   2
  -1   8   1 2.42348 0.97418   1
   0  -8  -1 -0.3637 0.94580   2
   0   8   1 0.35821 0.60513   2
  -1  -8  -1 3.46487 1.15484   2
   1   8   1 3.72562 1.07843   2
   2   8   1 4.62684 1.20236   2
   3   8   1 1.68622 0.93536   2
   6  -9  -1 0.21001 1.66768   2
  -6   9   1 -0.3226 1.27268   1
  -6   9   1 0.94425 0.88276   2
   5  -9  -1 2.21172 1.66658   2
  -5   9   1 -0.9811 0.67075   2
  -5   9   1 -0.0935 1.14801   1
   4  -9  -1 2.40841 1.57404   2
  -4   9   1 0.53789 0.77104   2
   3  -9  -1 2.15351 1.50132   2
  -3   9   1 2.08240 0.87602   2
   2  -9  -1 0.33601 1.25430   2
  -2   9   1 0.08373 0.64886   2
   1  -9  -1 1.56797 1.23704   2
  -1   9   1 1.34583 0.81708   2
   0  -9  -1 2.32613 1.17227   2
   0   9   1 1.72112 0.94086   2
   1   9   1 6.85514 1.40903   2
   2   9   1 1.79804 1.03177   2
  -1  10  -2 0.47529 0.89956   2
  -2  10  -2 0.93304 1.18727   1
  -2  10  -2 1.07370 0.92691   2
  -3  10  -2 0.38176 0.96785   2
  -3  10  -2 0.05201 1.08423   1
   2   9  -2 5.36610 1.42091   2
   1   9  -2 1.14925 0.92913   2
   1   9  -2 1.98242 1.12740   1
   0   9  -2 0.93390 0.83164   2
   0   9  -2 1.66795 1.08648   1
  -1   9  -2 0.89825 0.93053   1
  -1   9  -2 0.04467 0.76537   2
  -2   9  -2 -0.5627 0.62234   2
  -2   9  -2 0.85710 1.02715   1
   2  -9   2 1.46811 0.77453   2
  -3   9  -2 1.80538 0.94892   2
  -3   9  -2 0.52843 1.04455   1
   3  -9   2 1.80373 0.96977   2
  -4   9  -2 0.22053 1.09240   1
  -4   9  -2 1.06835 0.94487   2
   4  -9   2 2.32251 1.20358   2
  -5   9  -2 0.42485 0.97937   2
  -5   9  -2 0.52480 1.22607   1
   5  -9   2 1.95764 1.28456   2
  -6   9  -2 3.13514 1.55185   1
  -6   9  -2 3.39543 1.23092   2
   4   8  -2 0.37164 1.13505   1
   4   8  -2 0.56998 0.86513   3
  -4  -8   2 -0.8638 1.18668   4
   3   8  -2 2.26675 1.17723   1
   3   8  -2 2.98303 1.19981   3
  -3  -8   2 2.14760 1.38100   4
  -3  -8   2 3.69042 1.53546   5
   2   8  -2 11.3146 1.89252   3
   2   8  -2 8.87995 1.50420   2
   2   8  -2 9.81838 1.72185   1
  -2  -8   2 9.74562 1.97326   5
  -2  -8   2 11.2644 2.00742   4
   1   8  -2 2.34726 1.00978   1
   1   8  -2 1.32855 0.86048   3
   1   8  -2 1.16048 0.77372   2
  -1  -8   2 1.24888 1.12120   5
  -1  -8   2 2.25633 1.13106   4
   0   8  -2 3.73909 1.15388   3
   0   8  -2 5.42118 1.18126   2
   0   8  -2 3.73392 1.14312   1
   0  -8   2 6.88799 1.47723   4
   0  -8   2 3.85462 1.36749   5
  -1   8  -2 16.8759 1.89809   2
  -1   8  -2 16.5680 2.08462   1
   1  -8   2 19.1882 1.47151   2
   1  -8   2 13.6851 1.92895   4
  -2   8  -2 3.12926 1.04467   1
  -2   8  -2 5.14665 1.04144   2
   2  -8   2 4.93821 1.03684   2
  -3   8  -2 10.0747 1.44614   2
  -3   8  -2 7.24590 1.51832   1
   3  -8   2 9.08529 1.41744   2
  -4   8  -2 25.7384 2.77423   1
  -4   8  -2 28.7029 2.17660   2
   4  -8   2 38.0307 2.57778   2
  -5   8  -2 7.59452 1.37152   2
  -5   8  -2 7.11951 1.79790   1
   5  -8   2 7.15675 1.53516   2
  -6   8  -2 3.33487 1.43563   1
  -6   8  -2 2.85246 1.06222   2
   6  -8   2 5.12345 1.53362   2
  -7   8  -2 1.22603 1.18705   1
  -7   8  -2 1.08292 0.96684   2
   7  -8   2 1.57309 1.54431   2
   5   7  -2 0.98168 0.81283   3
   5   7  -2 1.82965 1.25316   1
  -5  -7   2 -0.3660 1.15699   1
  -5  -7   2 0.27827 1.22275   4
  -5  -7   2 0.98099 1.27454   5
   4   7  -2 1.01393 0.90698   3
   4   7  -2 1.49271 1.09225   1
  -4  -7   2 0.50537 1.04370   5
  -4  -7   2 -0.2368 0.94652   1
  -4  -7   2 0.59058 1.14100   4
   3   7  -2 13.1843 1.95034   1
   3   7  -2 9.62240 1.59558   3
  -3  -7   2 12.8862 1.93640   5
  -3  -7   2 10.7188 1.96704   4
  -3  -7   2 9.91984 1.90703   1
   2   7  -2 9.02373 1.35746   2
   2   7  -2 11.4579 1.69401   3
   2   7  -2 12.4979 1.85141   1
  -2  -7   2 11.9976 1.85343   5
  -2  -7   2 11.2449 1.84532   4
   1   7  -2 12.7071 1.54600   2
   1   7  -2 12.7724 1.73598   1
   1   7  -2 11.3001 1.60636   3
  -1  -7   2 11.8629 1.83036   4
  -1  -7   2 12.8423 1.85494   5
   0   7  -2 2.63984 0.82627   1
   0   7  -2 3.34561 0.95332   3
   0   7  -2 2.15741 0.71695   2
   0  -7   2 4.41075 1.19192   5
   0  -7   2 3.14287 0.63847   2
   0  -7   2 3.21802 0.96375   4
  -1   7  -2 8.13322 1.40615   3
  -1   7  -2 10.6032 1.57815   1
  -1   7  -2 9.25059 1.28602   2
   1  -7   2 10.7333 1.54748   4
   1  -7   2 8.55107 1.46638   5
   1  -7   2 10.3227 1.19897   2
  -2   7  -2 63.3302 3.43636   3
  -2   7  -2 64.6866 3.05327   2
  -2   7  -2 65.1071 3.43133   1
   2  -7   2 64.2626 2.98903   2
   2  -7   2 66.4870 3.67779   5
  -3   7  -2 22.4967 2.32377   1
  -3   7  -2 28.6244 1.93369   2
   3  -7   2 28.6052 2.15987   2
  -4   7  -2 13.2373 1.50491   2
  -4   7  -2 15.2600 2.08288   1
   4  -7   2 14.2165 1.71255   2
  -5   7  -2 1.59087 0.95860   1
  -5   7  -2 2.36965 0.82990   2
   5  -7   2 0.81594 1.02037   2
  -6   7  -2 1.27236 0.96934   4
  -6   7  -2 1.99741 0.80263   2
  -6   7  -2 2.37945 1.21587   1
   6  -7   2 2.99179 1.29239   2
  -7   7  -2 0.40000 0.70987   2
  -7   7  -2 -1.4688 0.77440   1
   7  -7   2 2.40015 1.40216   2
  -8   7  -2 -0.7100 1.15003   1
  -8   7  -2 -1.0084 0.81661   2
   8  -7   2 1.57433 1.44584   2
   6   6  -2 4.97501 1.53363   1
   6   6  -2 3.83564 1.19567   3
  -6  -6   2 3.98790 1.56801   5
  -6  -6   2 3.85030 1.66005   1
  -6  -6   2 2.06476 1.42785   4
   5   6  -2 1.03251 0.84222   3
   5   6  -2 2.08618 1.14568   1
  -5  -6   2 1.37052 1.20289   1
  -5  -6   2 0.91532 1.05946   4
  -5  -6   2 2.52190 1.19020   5
   4   6  -2 0.24946 0.77431   1
   4   6  -2 0.17295 0.60628   3
  -4  -6   2 1.47515 1.12104   4
  -4  -6   2 0.43139 0.91243   1
  -4  -6   2 0.33657 0.82137   5
   3   6  -2 40.9292 2.63037   3
   3   6  -2 38.1385 2.71099   1
  -3  -6   2 39.8036 2.72258   5
  -3  -6   2 41.2587 2.92331   1
  -3  -6   2 39.1130 2.90721   4
   2   6  -2 2.03140 0.70425   2
   2   6  -2 3.20441 0.87725   3
   2   6  -2 0.89120 0.63597   1
  -2  -6   2 1.95411 0.83237   5
  -2  -6   2 2.73361 1.01096   1
  -2  -6   2 1.75409 0.91560   4
   1   6  -2 13.3403 1.37719   2
   1   6  -2 15.5360 1.70263   3
   1   6  -2 12.3664 1.56236   1
  -1  -6   2 16.0595 1.87139   5
  -1  -6   2 14.0641 0.75147   2
  -1  -6   2 15.0105 1.78733   4
   0   6  -2 266.301 9.09965   3
   0   6  -2 280.769 9.15118   1
   0   6  -2 273.575 8.54691   2
   0  -6   2 268.519 7.97420   2
   0  -6   2 272.625 9.34604   4
   0  -6   2 276.912 9.23361   5
  -1   6  -2 64.9679 2.78965   2
  -1   6  -2 63.4576 3.09402   3
  -1   6  -2 63.1934 3.07677   1
   1  -6   2 59.8950 3.15910   5
   1  -6   2 58.6602 3.06182   4
   1  -6   2 56.3146 2.66200   2
  -2   6  -2 11.0468 1.46456   1
  -2   6  -2 11.4943 1.23128   2
  -2   6  -2 8.00249 1.23426   3
   2  -6   2 9.59096 1.39870   5
   2  -6   2 9.57599 1.33324   2
  -3   6  -2 4.05052 0.85299   2
  -3   6  -2 3.36994 0.90902   1
  -3   6  -2 3.12722 0.84627   3
   3  -6   2 5.04426 1.17190   5
   3  -6   2 2.98580 1.04020   2
  -4   6  -2 3.05795 0.78944   2
  -4   6  -2 4.64452 1.15117   1
   4  -6   2 2.66235 1.05994   2
  -5   6  -2 0.85695 0.60717   2
  -5   6  -2 0.14587 0.61040   1
   5  -6   2 1.45228 0.94529   2
  -6   6  -2 6.36686 1.44141   4
  -6   6  -2 6.09425 1.46328   1
  -6   6  -2 7.43441 1.17788   2
   6  -6   2 7.90072 1.53083   2
  -7   6  -2 0.19177 0.61991   2
  -7   6  -2 -1.5250 0.80653   4
  -7   6  -2 0.13618 0.81860   1
   7  -6   2 1.36113 1.10282   2
  -8   6  -2 -0.1714 1.37494   4
  -8   6  -2 -0.0178 0.75202   2
  -8   6  -2 -0.7086 0.85325   1
   8  -6   2 3.31090 1.42899   2
  -9   6  -2 1.58544 1.61757   4
  -9   6  -2 -0.8152 1.15015   1
   9  -6   2 5.26124 1.59093   2
   7   5  -2 0.89784 0.85907   3
  -7  -5   2 0.89982 1.22615   1
  -7  -5   2 1.62171 1.24802   5
  -7  -5   2 0.98067 1.19117   4
   6   5  -2 1.85848 1.22496   1
   6   5  -2 1.98156 0.89588   3
  -6  -5   2 1.82361 1.26778   1
  -6  -5   2 1.36915 1.08388   5
  -6  -5   2 1.61326 1.04032   4
   5   5  -2 9.26181 1.74615   1
   5   5  -2 9.07631 1.48923   3
  -5  -5   2 7.55521 1.70091   4
  -5  -5   2 11.0747 1.97530   1
  -5  -5   2 9.20197 1.53782   5
   4   5  -2 37.6897 2.65019   1
   4   5  -2 37.9606 2.45326   3
  -4  -5   2 35.5626 2.74843   1
  -4  -5   2 37.6390 2.55039   5
  -4  -5   2 37.7189 2.88044   4
   3   5  -2 26.6469 2.03932   1
   3   5  -2 21.9366 1.77966   3
  -3  -5   2 22.9783 1.93934   5
  -3  -5   2 25.0585 2.16905   4
  -3  -5   2 24.9094 2.14433   1
   2   5  -2 164.079 5.48609   2
   2   5  -2 168.546 6.00398   3
   2   5  -2 163.226 6.16531   1
  -2  -5   2 162.507 6.01603   5
  -2  -5   2 165.496 6.31959   1
  -2  -5   2 161.062 6.35348   4
   1   5  -2 123.220 4.74999   3
   1   5  -2 129.991 4.92934   1
   1   5  -2 125.482 4.33999   2
  -1  -5   2 134.484 5.15089   4
  -1  -5   2 125.177 3.71462   2
  -1  -5   2 126.048 5.03939   1
  -1  -5   2 123.255 4.82001   5
   0   5  -2 51.7532 2.49153   3
   0   5  -2 47.5691 2.45826   1
   0   5  -2 50.0884 2.22124   2
   0  -5   2 52.6086 2.67277   4
   0  -5   2 50.4829 2.06317   2
   0  -5   2 48.4202 2.49471   5
  -1   5  -2 105.726 4.11767   3
  -1   5  -2 103.733 4.12548   1
  -1   5  -2 105.762 4.17025   5
  -1   5  -2 106.080 3.75729   2
   1  -5   2 101.251 3.67973   2
   1  -5   2 107.926 4.20852   4
   1  -5   2 109.357 4.22686   5
  -2   5  -2 1.01388 0.51480   1
  -2   5  -2 1.43009 0.74633   5
  -2   5  -2 2.57216 0.68214   3
  -2   5  -2 1.96633 0.51615   2
   2  -5   2 0.32046 0.22247   2
   2  -5   2 1.47776 0.62134   5
  -3   5  -2 -0.0255 0.50532   1
  -3   5  -2 -0.0662 0.58891   5
  -3   5  -2 0.05987 0.36025   2
  -3   5  -2 0.59256 0.47347   3
   3  -5   2 0.07457 0.59082   2
   3  -5   2 0.41372 0.52920   5
  -4   5  -2 17.7253 1.74540   3
  -4   5  -2 15.0738 1.78228   5
  -4   5  -2 17.3856 1.98276   1
  -4   5  -2 14.0164 1.36187   2
   4  -5   2 16.5637 1.78062   2
   4  -5   2 13.2124 1.68528   5
  -5   5  -2 19.6212 1.48806   2
  -5   5  -2 22.7756 1.87626   4
  -5   5  -2 17.2601 2.02437   1
   5  -5   2 17.2625 1.82923   2
  -6   5  -2 0.45767 0.52308   2
  -6   5  -2 1.04989 0.86900   1
  -6   5  -2 3.71601 1.15109   4
   6  -5   2 2.15226 1.07185   2
  -7   5  -2 -0.3133 0.94368   4
  -7   5  -2 -0.0561 0.55643   2
  -7   5  -2 1.06845 1.00531   1
   7  -5   2 1.17285 1.13507   2
  -8   5  -2 0.32177 0.68974   2
  -8   5  -2 -0.8683 0.91593   1
  -8   5  -2 -0.2867 1.21835   4
   8  -5   2 3.15263 1.30973   2
  -9   5  -2 -0.1916 1.52651   4
  -9   5  -2 -1.3028 0.98628   1
   9  -5   2 3.21848 1.46747   2
   8   4  -2 0.18775 0.91579   3
  -8  -4   2 -0.3631 1.20963   5
  -8  -4   2 1.16393 1.30344   1
  -8  -4   2 0.77089 1.10327   4
   7   4  -2 2.80627 1.07786   3
  -7  -4   2 1.38770 1.05883   4
  -7  -4   2 0.64497 1.03822   1
  -7  -4   2 -0.9678 0.91246   5
   6   4  -2 0.13950 0.59255   3
  -6  -4   2 0.23464 0.79846   4
  -6  -4   2 0.99574 0.89201   5
  -6  -4   2 0.47436 0.90919   1
   5   4  -2 37.5369 2.45682   3
  -5  -4   2 42.9915 3.00117   1
  -5  -4   2 39.9668 2.59905   5
  -5  -4   2 38.1897 2.92957   4
   4   4  -2 516.888 16.0017   3
  -4  -4   2 514.520 16.7501   4
  -4  -4   2 524.327 16.6349   1
  -4  -4   2 536.863 16.0024   5
   3   4  -2 27.3341 1.93380   1
   3   4  -2 24.2536 1.63386   3
   3   4  -2 25.1211 1.50720   2
  -3  -4   2 24.9168 1.95392   4
  -3  -4   2 23.6723 1.93119   1
  -3  -4   2 23.4079 1.67401   5
   2   4  -2 29.8006 1.87167   1
   2   4  -2 29.6726 1.51665   2
   2   4  -2 30.1467 1.73173   3
  -2  -4   2 32.1922 1.81614   5
  -2  -4   2 27.7121 1.94994   4
  -2  -4   2 30.2324 1.99232   1
   1   4  -2 6.95586 0.76839   2
   1   4  -2 7.03620 0.90080   3
   1   4  -2 9.10597 1.11034   1
  -1  -4   2 8.22456 1.02093   5
  -1  -4   2 7.53215 0.46142   2
  -1  -4   2 7.35188 0.52618   2
  -1  -4   2 7.00799 1.04726   1
  -1  -4   2 9.55953 1.19898   4
   0   4  -2 195.072 6.52183   1
   0   4  -2 199.512 6.37748   5
   0   4  -2 201.666 6.02605   2
   0   4  -2 199.578 6.44597   3
   0  -4   2 200.962 5.79634   2
   0  -4   2 202.287 6.48874   5
   0  -4   2 188.684 6.63864   4
  -1   4  -2 47.5582 1.93813   2
  -1   4  -2 49.0323 2.24334   5
  -1   4  -2 45.8775 2.18538   1
  -1   4  -2 50.5638 2.20647   3
   1  -4   2 46.2810 1.97162   2
   1  -4   2 45.8689 2.22891   4
   1  -4   2 43.8931 2.17765   5
  -2   4  -2 55.2469 2.58042   5
  -2   4  -2 55.5795 2.23693   2
  -2   4  -2 56.2860 2.57394   1
  -2   4  -2 56.9495 2.51005   3
   2  -4   2 50.8761 2.48514   5
   2  -4   2 58.6855 2.61586   3
  -3   4  -2 0.65686 0.38209   2
  -3   4  -2 1.54992 0.63379   5
  -3   4  -2 0.65268 0.53137   1
  -3   4  -2 1.03906 0.43758   3
   3  -4   2 0.00514 0.63344   2
   3  -4   2 0.72880 0.51269   3
   3  -4   2 0.95706 0.52817   5
  -4   4  -2 38.2171 2.30007   5
  -4   4  -2 35.1437 1.84758   2
  -4   4  -2 40.3106 2.16056   3
   4  -4   2 39.2349 2.30095   3
   4  -4   2 36.1012 2.22285   2
   4  -4   2 40.0109 2.25853   5
  -5   4  -2 82.7445 3.95663   1
  -5   4  -2 80.9442 3.81641   5
  -5   4  -2 78.0078 3.76884   4
  -5   4  -2 84.5812 3.24410   2
   5  -4   2 81.1969 3.83938   3
   5  -4   2 78.4979 3.54389   2
  -6   4  -2 7.00964 1.36531   4
  -6   4  -2 5.30873 1.19359   1
  -6   4  -2 8.68530 1.06235   2
  -6   4  -2 4.97632 1.21475   5
   6  -4   2 8.92682 1.43338   2
   6  -4   2 7.79480 1.37650   3
  -7   4  -2 2.56675 1.33043   4
  -7   4  -2 1.30203 0.98354   1
  -7   4  -2 2.49638 0.77534   2
   7  -4   2 1.71966 1.06705   2
  -8   4  -2 50.9928 3.75535   4
  -8   4  -2 44.7647 3.50243   1
  -8   4  -2 46.7751 2.42711   2
   8  -4   2 58.8523 3.41087   2
  -9   4  -2 -0.7280 1.47894   4
  -9   4  -2 1.21925 1.36667   1
   9  -4   2 0.66871 1.24208   2
   8   3  -2 2.50556 1.13900   3
  -8  -3   2 1.32218 1.30072   1
  -8  -3   2 2.67647 1.36693   5
  -8  -3   2 2.32793 1.31683   4
   7   3  -2 16.5120 2.09832   3
  -7  -3   2 11.7193 1.81157   5
  -7  -3   2 9.99478 1.88702   1
  -7  -3   2 10.4236 1.98259   4
   6   3  -2 41.9036 2.63038   3
  -6  -3   2 39.8674 3.02115   4
  -6  -3   2 40.2798 2.68481   5
  -6  -3   2 40.1711 3.00297   1
   5   3  -2 27.8407 1.93103   3
  -5  -3   2 27.8060 1.98863   5
  -5  -3   2 26.5685 2.61882   1
  -5  -3   2 26.2170 2.27084   4
   4   3  -2 26.2025 1.68572   3
  -4  -3   2 24.7707 1.66767   5
  -4  -3   2 22.8025 1.92082   1
  -4  -3   2 24.6407 1.96449   4
   3   3  -2 286.812 9.50830   3
   3   3  -2 313.183 8.94523   2
   3   3  -2 309.872 8.97249   2
  -3  -3   2 326.071 9.63331   5
  -3  -3   2 311.103 10.1038   1
  -3  -3   2 312.695 10.1732   4
   2   3  -2 436.627 13.5081   1
   2   3  -2 449.131 13.1491   3
   2   3  -2 454.033 12.4474   2
  -2  -3   2 439.631 13.6883   4
  -2  -3   2 454.796 13.6578   1
  -2  -3   2 449.181 13.1210   5
   1   3  -2 226.645 7.40640   1
   1   3  -2 232.668 6.69246   2
   1   3  -2 242.422 7.18597   3
  -1  -3   2 229.580 7.16530   5
  -1  -3   2 232.658 7.52886   1
  -1  -3   2 237.047 7.57328   4
   0   3  -2 70.4686 2.81169   1
   0   3  -2 75.8661 2.69989   3
   0   3  -2 71.1695 2.64738   5
   0   3  -2 73.8047 2.44302   2
   0  -3   2 74.7468 2.73008   5
   0  -3   2 73.8397 2.92756   4
  -1   3  -2 388.287 11.6650   5
  -1   3  -2 400.200 11.1339   2
  -1   3  -2 405.247 11.8143   1
   1  -3   2 408.050 11.8882   4
   1  -3   2 392.222 11.7108   5
   1  -3   2 403.839 11.1104   2
  -2   3  -2 157.498 4.69740   2
  -2   3  -2 151.747 5.06996   5
  -2   3  -2 149.735 5.08204   1
   2  -3   2 148.413 4.73605   2
   2  -3   2 151.714 5.06190   5
  -3   3  -2 126.558 4.65614   5
  -3   3  -2 134.549 4.27670   2
   3  -3   2 135.733 4.42969   2
   3  -3   2 131.947 4.65356   5
   3  -3   2 130.423 4.70624   3
  -4   3  -2 163.133 5.75863   4
  -4   3  -2 164.496 5.72361   5
  -4   3  -2 163.325 5.12811   2
  -4   3  -2 143.456 5.47434   3
   4  -3   2 165.417 5.79886   3
   4  -3   2 164.241 5.63975   5
   4  -3   2 158.969 5.33014   2
  -5   3  -2 19.9097 1.96073   5
  -5   3  -2 22.6430 1.95953   4
   5  -3   2 20.1216 1.64922   5
   5  -3   2 22.2633 1.73213   3
   5  -3   2 21.9239 1.90120   2
  -6   3  -2 114.163 4.01339   2
  -6   3  -2 103.969 4.72743   5
  -6   3  -2 114.657 5.06508   1
  -6   3  -2 112.978 5.00054   4
   6  -3   2 107.550 4.73656   3
   6  -3   2 108.347 4.38937   2
  -7   3  -2 5.20487 1.27858   5
  -7   3  -2 2.71026 1.27026   4
  -7   3  -2 4.92816 0.92256   2
  -7   3  -2 8.88982 1.69577   1
   7  -3   2 8.39424 1.49267   3
   7  -3   2 4.79315 1.20517   2
  -8   3  -2 19.6554 2.63703   1
  -8   3  -2 20.9993 1.59781   2
  -8   3  -2 19.1365 2.68018   4
   8  -3   2 26.0407 2.48091   2
  -9   3  -2 0.08840 0.92580   1
  -9   3  -2 0.58974 1.34279   4
   9  -3   2 0.87090 1.15899   2
   9   2  -2 6.20677 1.59606   3
  -9  -2   2 3.13095 1.49973   4
  -9  -2   2 3.26389 1.52619   1
  -9  -2   2 7.00603 1.94656   5
   8   2  -2 11.9574 1.82441   3
  -8  -2   2 9.67153 1.81796   5
  -8  -2   2 9.96813 2.09917   1
  -8  -2   2 10.1400 2.03774   4
   7   2  -2 12.9057 1.73576   3
  -7  -2   2 11.4864 1.98943   1
  -7  -2   2 13.2536 2.04463   4
  -7  -2   2 12.3057 1.77499   5
   6   2  -2 2.06736 0.76553   3
  -6  -2   2 2.11259 0.79252   5
  -6  -2   2 3.41250 1.04792   4
  -6  -2   2 1.81990 0.91751   1
   5   2  -2 166.181 5.97112   3
  -5  -2   2 169.338 5.97619   5
  -5  -2   2 153.463 6.38068   1
  -5  -2   2 180.201 6.63529   4
   4   2  -2 30.3574 1.53843   2
   4   2  -2 28.1016 1.64129   3
  -4  -2   2 33.4366 2.09877   1
  -4  -2   2 27.4053 1.63579   5
   3   2  -2 445.480 12.2254   2
   3   2  -2 441.379 12.9333   3
  -3  -2   2 435.116 13.4897   1
  -3  -2   2 440.003 12.8756   5
  -3  -2   2 454.122 12.8997   5
  -3  -2   2 432.857 13.4651   4
   2   2  -2 569.113 16.2456   3
  -2  -2   2 502.898 16.1181   5
  -2  -2   2 579.277 16.8224   4
  -2  -2   2 626.037 16.2355   5
  -2  -2   2 582.435 16.7897   1
  -1  -2   2 1354.11 36.0356   5
  -1  -2   2 1279.98 36.6108   1
  -1  -2   2 1287.13 36.7526   4
   0   2  -2 1276.17 35.6398   3
   0  -2   2 1293.63 35.5702   5
   0  -2   2 1297.57 35.5718   5
   0  -2   2 1264.77 34.1482   2
   0  -2   2 1328.35 36.1828   4
   0  -2   2 1280.74 34.1190   2
   0  -2   2 1296.91 34.1393   2
  -1   2  -2 469.722 13.3819   3
  -1   2  -2 476.789 12.8136   2
  -1   2  -2 468.029 13.3659   5
   1  -2   2 469.482 12.7846   2
   1  -2   2 463.753 13.3733   5
  -2   2  -2 37.2706 1.49715   2
  -2   2  -2 38.8569 1.65958   3
  -2   2  -2 36.7639 1.70472   5
   2  -2   2 39.1550 1.60259   2
   2  -2   2 39.5659 1.71991   5
  -3   2  -2 192.469 6.08690   3
  -3   2  -2 190.432 6.20048   4
  -3   2  -2 188.545 6.26457   1
  -3   2  -2 187.818 5.67594   2
  -3   2  -2 188.265 6.13061   5
   3  -2   2 183.391 6.06052   5
   3  -2   2 185.689 5.77943   2
   3  -2   2 196.114 6.20146   3
  -4   2  -2 1261.40 35.8751   5
  -4   2  -2 1259.08 34.3224   2
  -4   2  -2 1259.84 36.2352   4
  -4   2  -2 1305.11 35.8275   3
  -4   2  -2 1218.42 36.1178   1
   4  -2   2 1262.25 34.5213   2
   4  -2   2 1279.44 35.8023   5
   4  -2   2 1319.66 36.0199   3
  -5   2  -2 0.76763 0.59517   5
  -5   2  -2 0.86112 0.65867   1
  -5   2  -2 -0.2247 0.18986   2
  -5   2  -2 1.26652 0.83334   4
   5  -2   2 0.00852 0.43043   3
   5  -2   2 0.42166 0.74095   2
   5  -2   2 0.44936 0.54838   5
  -6   2  -2 10.0258 1.51828   1
  -6   2  -2 11.5209 1.18701   2
  -6   2  -2 12.4365 1.66785   5
  -6   2  -2 13.7366 1.89028   4
   6  -2   2 13.7760 1.71793   3
   6  -2   2 8.92368 1.34159   2
  -7   2  -2 1.27724 0.92909   5
  -7   2  -2 1.52957 1.03457   4
  -7   2  -2 0.18605 0.77835   1
  -7   2  -2 0.40805 0.63047   2
   7  -2   2 0.05370 0.56284   3
   7  -2   2 0.65511 0.77227   2
  -8   2  -2 1.55276 1.01812   1
  -8   2  -2 1.36527 0.72187   2
  -8   2  -2 -0.8334 0.92028   4
   8  -2   2 2.45000 1.11347   2
  -9   2  -2 0.64352 1.00085   1
  -9   2  -2 -0.5551 1.19773   4
   9  -2   2 1.73290 1.17213   2
   9   1  -2 0.48413 0.86316   3
  -9  -1   2 -0.0880 1.07291   5
  -9  -1   2 -0.5813 0.94228   1
  -9  -1   2 0.39029 1.20184   4
   8   1  -2 2.81636 0.97344   3
  -8  -1   2 0.99558 0.97222   5
  -8  -1   2 1.81896 1.13567   4
  -8  -1   2 1.35419 1.06403   1
   7   1  -2 11.5726 1.54249   3
  -7  -1   2 13.4210 2.02887   4
  -7  -1   2 10.1231 1.83521   1
  -7  -1   2 10.3520 1.55037   5
   6   1  -2 15.1109 1.67440   3
  -6  -1   2 10.7646 1.42503   5
  -6  -1   2 16.5393 2.06030   1
  -6  -1   2 14.5620 1.89090   4
   5   1  -2 124.191 4.62959   3
  -5  -1   2 127.983 5.17287   1
  -5  -1   2 124.644 5.09193   4
  -5  -1   2 123.209 4.63369   5
   4   1  -2 7.74610 0.90577   3
   4   1  -2 10.8702 0.94059   2
  -4  -1   2 6.97854 0.85776   5
  -4  -1   2 8.39517 1.12102   4
  -4  -1   2 7.06771 1.05025   1
   3   1  -2 242.356 7.50120   3
  -3  -1   2 242.118 7.99314   1
  -3  -1   2 264.962 7.51019   5
  -3  -1   2 249.712 7.97027   4
   1   1  -2 211.928 6.17288   3
  -1  -1   2 220.263 6.11846   5
  -1  -1   2 218.686 6.12064   5
   0   1  -2 1362.17 38.9123   1
   0  -1   2 1454.28 38.8224   5
   0  -1   2 1418.98 38.6992   5
   0  -1   2 1405.51 38.9750   1
  -1   1  -2 371.661 10.7209   5
  -1   1  -2 373.429 10.8099   1
  -1   1  -2 389.983 10.3028   2
   1  -1   2 381.373 10.7557   5
  -2   1  -2 653.526 16.8720   2
  -2   1  -2 640.029 17.5704   3
  -2   1  -2 614.286 17.5514   5
  -2   1  -2 615.492 17.7100   1
   2  -1   2 615.356 16.8966   2
   2  -1   2 588.030 17.5292   5
  -3   1  -2 211.976 6.28299   2
  -3   1  -2 227.141 6.73450   3
  -3   1  -2 218.265 6.87038   1
  -3   1  -2 210.189 6.73693   5
  -3   1  -2 209.070 6.88481   4
   3  -1   2 212.482 6.39462   2
   3  -1   2 212.735 6.78856   3
  -4   1  -2 64.1664 2.80932   5
  -4   1  -2 66.4259 2.72642   3
  -4   1  -2 68.4434 2.94229   1
  -4   1  -2 60.3351 2.40359   2
  -4   1  -2 62.6952 2.94575   4
   4  -1   2 61.7620 2.57773   2
   4  -1   2 64.5646 2.82148   3
   4  -1   2 61.2503 2.70972   5
  -5   1  -2 34.2309 2.33217   4
  -5   1  -2 29.7353 1.64710   2
  -5   1  -2 32.8548 2.06644   5
  -5   1  -2 31.7518 2.10173   1
   5  -1   2 33.0992 1.93363   2
   5  -1   2 31.1940 1.99809   3
   5  -1   2 33.6323 1.97786   5
  -6   1  -2 28.3693 2.16118   1
  -6   1  -2 25.9932 2.60904   4
  -6   1  -2 23.3151 1.55130   2
  -6   1  -2 20.6715 2.14670   5
   6  -1   2 21.9106 1.82008   2
   6  -1   2 24.2709 1.90731   3
  -7   1  -2 13.7200 1.99781   4
  -7   1  -2 11.3323 1.80382   5
  -7   1  -2 12.7027 1.22367   2
  -7   1  -2 10.9480 1.77688   1
   7  -1   2 11.9014 1.72165   3
   7  -1   2 12.5067 1.65394   2
  -8   1  -2 9.15186 1.82611   5
  -8   1  -2 5.41715 1.54725   1
  -8   1  -2 5.34470 1.57401   4
   8  -1   2 6.51432 1.36151   2
   8  -1   2 4.08375 1.30228   3
  -9   1  -2 1.32677 1.43186   4
  -9   1  -2 1.45197 1.21398   1
   9  -1   2 3.00390 1.28228   2
   9   0  -2 0.96301 0.76875   3
  -9   0   2 2.12461 1.15845   5
  -9   0   2 3.17938 1.44734   4
  -9   0   2 0.00940 1.01702   1
   8   0  -2 4.79254 1.12699   3
  -8   0   2 7.41494 1.66312   4
  -8   0   2 6.86486 1.41811   5
  -8   0   2 6.54474 1.69977   1
   7   0  -2 3.99397 0.97305   3
  -7   0   2 2.00296 1.01479   4
  -7   0   2 1.89756 0.86127   5
  -7   0   2 3.21121 1.03632   1
   6   0  -2 280.803 9.36957   3
  -6   0   2 281.890 9.25519   5
  -6   0   2 287.494 9.91352   1
  -6   0   2 282.367 9.76743   4
   5   0  -2 55.4973 2.55444   3
   5   0  -2 49.4826 2.33826   2
  -5   0   2 53.3982 2.76525   4
  -5   0   2 54.7706 2.51746   5
   4   0  -2 209.398 6.59367   3
   4   0  -2 214.185 6.16857   2
  -4   0   2 207.079 6.54260   5
  -4   0   2 196.690 6.86357   4
  -3   0   2 33.2096 1.71459   1
   2   0  -2 1302.30 35.7923   3
  -2   0   2 1285.37 35.6448   5
  -2   0   2 1298.52 36.2815   4
  -2   0   2 1320.43 35.6442   5
  -2   0   2 1296.70 36.2708   1
  -1   0   2 1453.43 40.3081   4
  -1   0   2 1460.61 40.2246   1
   0   0  -2 3104.14 85.4515   1
   0   0   2 3096.50 84.9079   5
   0   0   2 3103.97 84.9184   5
  -1   0  -2 75.1873 2.24000   2
  -1   0  -2 73.5628 2.40185   5
  -1   0  -2 72.8147 2.33534   1
   1   0   2 73.0697 2.24706   2
   1   0   2 73.5119 2.41519   5
  -2   0  -2 43.0290 1.89175   4
  -2   0  -2 43.4034 1.75191   1
  -2   0  -2 41.6257 1.75521   5
   2   0   2 44.6661 1.78574   3
   2   0   2 42.4587 1.73823   5
   2   0   2 44.5084 1.63626   2
  -3   0  -2 385.138 11.5123   1
  -3   0  -2 398.137 11.7161   4
  -3   0  -2 379.078 11.4076   5
  -3   0  -2 379.672 10.7884   2
  -3   0  -2 407.811 11.4283   3
   3   0   2 371.534 10.8682   2
   3   0   2 373.196 11.3433   5
  -4   0  -2 57.5069 2.61376   5
  -4   0  -2 57.3070 2.64497   1
  -4   0  -2 49.4354 2.18954   2
  -4   0  -2 55.5761 2.45741   3
   4   0   2 56.4836 2.37470   2
   4   0   2 62.4745 2.66750   3
   4   0   2 60.0198 2.54705   5
  -5   0  -2 8.41670 1.18756   5
  -5   0  -2 8.75792 0.99813   2
  -5   0  -2 6.49423 1.06772   1
   5   0   2 7.37060 1.02726   2
   5   0   2 7.96164 1.16717   3
  -6   0  -2 27.9376 2.13563   1
  -6   0  -2 28.3567 2.38848   4
  -6   0  -2 25.4758 1.67842   2
  -6   0  -2 25.5094 2.04791   5
   6   0   2 26.6907 1.90007   2
   6   0   2 26.7666 1.96871   3
  -7   0  -2 2.43642 1.13072   4
  -7   0  -2 -0.0296 0.74264   1
  -7   0  -2 2.06102 0.70272   2
  -7   0  -2 1.60284 1.00045   5
   7   0   2 1.79235 0.85164   3
   7   0   2 2.95438 0.94933   2
  -8   0  -2 2.83854 1.17683   1
  -8   0  -2 2.33434 1.28963   4
  -8   0  -2 3.32941 1.46175   5
   8   0   2 2.20821 1.01620   2
   8   0   2 1.59958 0.94996   3
  -9   0  -2 -0.7449 1.03395   1
  -9   0  -2 -2.2872 0.96759   4
   9   0   2 3.50522 1.37806   2
   9   0   2 0.56776 1.00963   2
  10  -1  -2 -0.8663 0.82820   3
 -10   1   2 -1.5912 0.92656   4
 -10   1   2 0.09241 1.25616   1
 -10   1   2 0.49150 1.37348   5
   9  -1  -2 0.57075 0.72332   3
  -9   1   2 0.15037 1.00338   1
  -9   1   2 -0.5775 0.96584   4
  -9   1   2 0.85737 1.12987   5
   8  -1  -2 11.8743 1.74881   3
  -8   1   2 17.5541 2.30649   4
  -8   1   2 16.5243 2.31126   1
  -8   1   2 17.1891 2.08208   5
   7  -1  -2 8.66867 1.45991   3
  -7   1   2 9.59665 1.65528   1
  -7   1   2 8.70731 1.41839   5
  -7   1   2 7.70776 1.48824   4
   6  -1  -2 63.7725 3.05469   3
  -6   1   2 64.4884 3.43786   1
  -6   1   2 58.6944 3.02605   5
  -6   1   2 60.2434 3.22854   4
   5  -1  -2 112.540 4.18338   3
   5  -1  -2 108.411 3.90104   2
  -5   1   2 99.6629 4.20422   4
  -5   1   2 108.177 4.08749   5
   4  -1  -2 46.3526 2.12973   3
   4  -1  -2 47.7190 2.03499   2
  -4   1   2 45.6793 2.30756   1
  -4   1   2 48.9535 2.13922   5
  -4   1   2 46.5979 2.26543   4
   3  -1  -2 413.786 11.9193   3
  -3   1   2 399.959 11.8111   5
  -3   1   2 406.997 12.1929   1
  -3   1   2 419.413 11.8353   5
  -2   1   2 496.412 13.9098   5
  -2   1   2 490.045 14.1647   1
  -2   1   2 496.519 14.0455   4
   1  -1  -2 275.815 9.23377   3
  -1   1   2 283.922 9.18454   5
  -1   1   2 377.116 9.26744   5
  -1   1   2 371.461 9.29921   1
   0  -1  -2 71.6381 2.15256   2
   0  -1  -2 69.8226 2.28227   5
   0   1   2 66.4788 2.27244   5
   0   1   2 67.5391 2.08692   2
   0   1   2 74.2817 2.04239   1
  -1  -1  -2 2653.17 73.0569   1
  -1  -1  -2 2601.88 70.5240   2
  -1  -1  -2 2724.46 73.1981   4
  -1  -1  -2 2680.26 72.6001   5
   1   1   2 2635.69 72.5867   5
   1   1   2 2601.10 70.5040   2
  -2  -1  -2 433.439 12.4637   1
  -2  -1  -2 413.180 12.4477   5
  -2  -1  -2 432.698 11.9064   2
  -2  -1  -2 447.583 12.6820   4
   2   1   2 409.818 11.9165   2
   2   1   2 440.138 12.5344   3
   2   1   2 427.758 12.4576   5
  -3  -1  -2 68.5031 2.80977   1
  -3  -1  -2 64.0577 2.49538   2
  -3  -1  -2 66.5572 2.79990   5
  -3  -1  -2 70.6535 2.97304   4
   3   1   2 69.5482 2.55390   2
   3   1   2 70.9007 2.59368   2
   3   1   2 72.1154 2.80565   5
   3   1   2 66.9192 2.77810   3
  -4  -1  -2 104.173 3.61501   2
  -4  -1  -2 102.036 4.26861   4
  -4  -1  -2 104.701 4.14835   1
  -4  -1  -2 102.130 4.06353   5
   4   1   2 105.411 3.99611   5
   4   1   2 108.468 3.76030   2
   4   1   2 102.603 4.06416   3
   4   1   2 107.284 3.76411   2
  -5  -1  -2 42.8253 2.49761   5
  -5  -1  -2 46.2751 2.74159   4
  -5  -1  -2 47.3722 2.21266   2
  -5  -1  -2 45.4154 2.59490   1
   5   1   2 42.5749 2.45805   3
   5   1   2 43.2843 2.26692   2
  -6  -1  -2 49.4111 2.26018   2
  -6  -1  -2 46.9694 3.08757   4
  -6  -1  -2 50.6758 3.01316   5
  -6  -1  -2 51.3025 3.12649   1
   6   1   2 51.6120 2.95072   3
   6   1   2 50.4260 2.63962   2
   6   1   2 50.7071 2.63434   2
  -7  -1  -2 3.51317 0.77650   2
  -7  -1  -2 2.98453 1.13509   1
  -7  -1  -2 2.62011 1.12735   5
  -7  -1  -2 3.72921 1.35590   4
   7   1   2 1.89986 0.88578   2
   7   1   2 4.06516 1.12035   3
   7   1   2 3.60860 1.01290   2
  -8  -1  -2 1.75300 1.23348   1
  -8  -1  -2 1.42678 1.09216   4
   8   1   2 3.23344 1.17405   2
   8   1   2 3.08802 1.13640   2
  -9  -1  -2 0.30235 1.18237   1
  -9  -1  -2 -0.6999 1.22872   4
   9   1   2 0.29995 1.00338   2
  10  -2  -2 0.16111 1.00893   3
 -10   2   2 -0.1693 1.09899   1
 -10   2   2 0.17205 1.38377   5
 -10   2   2 -0.7641 1.18801   4
   9  -2  -2 -0.0348 0.80510   3
  -9   2   2 0.00392 0.99101   5
  -9   2   2 0.64404 1.06434   1
  -9   2   2 -0.1049 0.99209   4
   8  -2  -2 5.39435 1.27961   3
  -8   2   2 6.11312 1.48413   4
  -8   2   2 2.63519 1.09393   1
  -8   2   2 4.35244 1.21707   5
   7  -2  -2 60.0004 3.30924   3
  -7   2   2 63.5769 3.44381   5
  -7   2   2 65.6847 3.78091   1
  -7   2   2 66.5970 3.58553   4
   6  -2  -2 14.2072 1.61809   2
   6  -2  -2 13.5881 1.65337   3
  -6   2   2 12.0745 1.65882   1
  -6   2   2 8.87231 1.32256   5
  -6   2   2 11.4821 1.58382   4
   5  -2  -2 4.75029 1.05625   2
   5  -2  -2 1.44859 0.63809   3
  -5   2   2 2.21393 0.71757   5
  -5   2   2 1.48029 0.64849   4
  -5   2   2 1.83508 0.71557   1
   4  -2  -2 61.2841 2.45784   2
   4  -2  -2 58.3680 2.54305   3
  -4   2   2 53.1012 2.59954   1
  -4   2   2 55.8461 2.49197   5
  -4   2   2 52.7226 2.45318   4
   3  -2  -2 150.107 4.72557   5
   3  -2  -2 148.914 4.64875   2
   3  -2  -2 146.062 4.93349   3
  -3   2   2 151.633 4.80872   4
  -3   2   2 146.890 4.86993   5
  -3   2   2 146.666 5.01996   1
  -3   2   2 148.710 4.19961   2
   2  -2  -2 41.5410 1.71739   2
   2  -2  -2 40.0060 1.68365   5
  -2   2   2 44.0156 1.79740   1
  -2   2   2 42.0449 1.77032   5
  -2   2   2 43.6971 1.57202   4
   1  -2  -2 645.454 17.4824   2
   1  -2  -2 644.172 18.2006   3
   1  -2  -2 645.313 18.1015   5
  -1   2   2 628.930 18.1270   5
  -1   2   2 653.344 18.0522   1
   0  -2  -2 40.6224 1.73101   3
   0  -2  -2 41.7169 1.73481   5
   0  -2  -2 43.7088 1.56087   4
   0  -2  -2 42.1265 1.67253   2
   0   2   2 42.1775 1.55080   2
   0   2   2 41.3961 1.74036   5
   0   2   2 42.5748 1.50350   1
  -1  -2  -2 445.899 12.6921   3
  -1  -2  -2 418.508 12.6418   5
  -1  -2  -2 439.409 12.6481   4
  -1  -2  -2 439.698 12.5382   1
  -1  -2  -2 432.291 12.1293   2
   1   2   2 435.690 12.6670   5
   1   2   2 434.728 12.0952   2
   1   2   2 439.539 12.6934   3
  -2  -2  -2 1721.21 48.8064   4
  -2  -2  -2 1738.79 46.6899   2
  -2  -2  -2 1800.35 48.5212   3
  -2  -2  -2 1702.67 48.4103   5
  -2  -2  -2 1754.43 48.5852   1
   2   2   2 1742.39 48.3588   5
   2   2   2 1744.45 46.7139   2
  -3  -2  -2 15.3876 1.22252   1
  -3  -2  -2 13.6557 1.08179   2
  -3  -2  -2 15.8661 1.20780   3
  -3  -2  -2 15.1478 1.25231   4
  -3  -2  -2 16.8080 1.30698   5
   3   2   2 12.1931 1.22491   5
   3   2   2 14.4878 1.05737   2
   3   2   2 13.9204 1.14308   3
  -4  -2  -2 3.71631 0.93593   4
  -4  -2  -2 3.16172 0.79444   1
  -4  -2  -2 3.99281 0.88277   5
  -4  -2  -2 4.60266 0.85200   2
   4   2   2 4.49205 0.85101   3
   4   2   2 3.58183 0.73097   2
  -5  -2  -2 18.1655 1.97633   1
  -5  -2  -2 18.5545 1.51971   2
  -5  -2  -2 16.8970 1.99629   4
  -5  -2  -2 19.3058 1.92945   5
   5   2   2 19.9204 1.68574   3
   5   2   2 21.1277 1.59469   2
  -6  -2  -2 0.08635 0.70912   4
  -6  -2  -2 0.21179 0.73986   5
  -6  -2  -2 -0.1562 0.64366   1
  -6  -2  -2 0.90948 0.66931   2
   6   2   2 0.29145 0.58346   3
   6   2   2 -0.0685 0.52045   2
  -7  -2  -2 6.46499 1.58990   4
  -7  -2  -2 9.01414 1.71031   5
  -7  -2  -2 11.9694 1.93536   1
   7   2   2 11.4022 1.77442   3
   7   2   2 8.99235 1.42828   2
  -8  -2  -2 5.70430 1.61361   1
  -8  -2  -2 7.42586 1.89002   4
   8   2   2 7.27505 1.47252   2
  10  -3  -2 -0.5762 0.87096   3
 -10   3   2 0.31812 1.15785   1
 -10   3   2 -0.3969 1.24532   4
 -10   3   2 1.03470 1.48613   5
   9  -3  -2 -0.4424 0.78931   3
  -9   3   2 -0.1311 0.89290   1
  -9   3   2 -0.1024 1.13623   4
  -9   3   2 2.55545 1.20591   5
   8  -3  -2 8.17382 1.58943   3
  -8   3   2 6.85621 1.54815   4
  -8   3   2 9.08958 1.73318   1
  -8   3   2 5.41900 1.44648   5
   7  -3  -2 26.1594 2.19262   3
  -7   3   2 30.5958 2.37479   5
  -7   3   2 25.7641 2.69563   1
  -7   3   2 26.3347 2.53890   4
   6  -3  -2 3.82580 1.23904   2
   6  -3  -2 5.09502 1.09284   3
  -6   3   2 3.06432 0.95170   5
  -6   3   2 4.71928 1.09803   4
  -6   3   2 8.63519 1.49546   1
   5  -3  -2 0.23183 0.50539   3
   5  -3  -2 1.22282 0.95563   2
  -5   3   2 0.05462 0.57945   5
  -5   3   2 0.54342 0.25156   2
  -5   3   2 -0.7847 0.49892   4
  -5   3   2 0.56882 0.58260   1
   4  -3  -2 1.07244 0.83861   2
   4  -3  -2 1.92221 0.54888   5
   4  -3  -2 1.85952 0.58919   3
  -4   3   2 1.44876 0.32678   2
  -4   3   2 0.48732 0.54685   5
  -4   3   2 1.52605 0.54725   1
  -4   3   2 1.51230 0.58252   4
   3  -3  -2 132.248 4.56572   5
   3  -3  -2 133.633 4.77222   3
   3  -3  -2 133.983 4.53162   2
  -3   3   2 136.020 4.74334   1
  -3   3   2 131.985 4.05460   2
  -3   3   2 136.247 4.74312   5
  -3   3   2 137.642 4.39723   4
   2  -3  -2 188.420 5.75131   2
   2  -3  -2 186.996 6.06720   3
   2  -3  -2 185.671 5.92602   5
  -2   3   2 179.827 5.96265   5
  -2   3   2 186.238 5.43854   2
   1  -3  -2 206.864 6.28037   2
   1  -3  -2 211.964 6.54137   5
   1  -3  -2 211.386 6.15937   4
  -1   3   2 206.764 6.08793   2
  -1   3   2 206.490 6.31632   1
  -1   3   2 200.379 6.54335   5
   0  -3  -2 384.468 11.5710   5
   0  -3  -2 391.791 11.3870   4
   0  -3  -2 412.353 11.7236   3
   0  -3  -2 379.169 11.0951   2
   0   3   2 386.172 10.9844   2
   0   3   2 397.606 11.5760   3
   0   3   2 387.499 11.2803   1
   0   3   2 380.478 11.5522   5
  -1  -3  -2 62.9922 2.57025   4
  -1  -3  -2 64.0847 2.70215   5
  -1  -3  -2 66.9537 2.56026   1
  -1  -3  -2 66.5587 2.71149   3
  -1  -3  -2 69.4962 2.58861   2
   1   3   2 61.9676 2.38707   2
   1   3   2 55.9545 2.39327   1
   1   3   2 67.5048 2.71656   5
  -2  -3  -2 15.1102 1.15099   1
  -2  -3  -2 15.4571 1.24642   5
  -2  -3  -2 16.1773 1.22670   3
  -2  -3  -2 13.0706 1.14485   4
  -2  -3  -2 15.9816 1.37998   2
   2   3   2 12.7659 0.99086   2
   2   3   2 14.1690 1.13851   3
   2   3   2 12.4334 1.31227   5
  -3  -3  -2 136.010 5.24437   4
  -3  -3  -2 139.585 4.70958   2
  -3  -3  -2 131.193 5.15780   5
  -3  -3  -2 139.126 5.17379   1
   3   3   2 146.976 5.14377   5
   3   3   2 139.731 4.75411   2
   3   3   2 150.196 5.27889   3
  -4  -3  -2 7.62706 1.14556   2
  -4  -3  -2 7.65521 1.23068   5
  -4  -3  -2 6.04005 1.13426   1
  -4  -3  -2 7.56396 1.23840   4
   4   3   2 7.06736 1.11545   3
   4   3   2 7.74545 1.06694   2
  -5  -3  -2 37.0446 2.58101   5
  -5  -3  -2 36.9283 2.63169   4
  -5  -3  -2 40.2727 2.07152   2
  -5  -3  -2 39.7377 2.67780   1
   5   3   2 36.4322 2.45190   3
   5   3   2 34.8904 2.18266   2
  -6  -3  -2 3.85160 1.29452   4
  -6  -3  -2 5.11358 0.82703   2
  -6  -3  -2 4.63716 1.36047   1
  -6  -3  -2 5.97834 1.43630   5
   6   3   2 4.10089 1.06004   2
   6   3   2 4.73576 1.16250   3
  -7  -3  -2 4.30758 1.44455   1
  -7  -3  -2 3.24013 1.38734   4
   7   3   2 2.43805 1.02061   2
   7   3   2 5.23752 1.44103   3
  -8  -3  -2 2.36825 1.43826   4
  -8  -3  -2 4.07660 1.59016   1
   8   3   2 2.18105 1.17014   2
   9  -4  -2 0.47583 0.89359   3
  -9   4   2 2.96110 1.46776   1
  -9   4   2 -0.7830 1.06069   4
  -9   4   2 0.83486 1.42381   5
   8  -4  -2 23.1635 2.63067   3
  -8   4   2 28.4435 3.16565   1
  -8   4   2 35.0428 2.92681   5
  -8   4   2 32.7358 3.05808   4
   7  -4  -2 14.0052 1.98574   3
   7  -4  -2 15.4971 1.91783   2
  -7   4   2 12.4985 1.81066   4
  -7   4   2 17.1651 2.29098   1
  -7   4   2 14.0115 1.94169   5
   6  -4  -2 4.06220 1.23462   2
   6  -4  -2 5.60756 1.17190   3
  -6   4   2 5.04487 1.07313   4
  -6   4   2 2.99839 0.94943   1
  -6   4   2 4.45780 1.21220   5
   5  -4  -2 14.3217 1.70061   3
   5  -4  -2 16.1409 1.86809   2
  -5   4   2 15.2723 1.78372   1
  -5   4   2 14.3830 1.54512   4
  -5   4   2 17.9852 1.93712   5
  -5   4   2 16.2547 0.95153   2
   4  -4  -2 37.5304 2.22305   3
   4  -4  -2 34.2682 2.36275   2
  -4   4   2 32.7907 1.51803   2
  -4   4   2 39.0118 1.92471   4
  -4   4   2 33.4737 2.16446   5
  -4   4   2 34.0251 2.10141   1
   3  -4  -2 165.745 5.90875   3
   3  -4  -2 156.745 5.57837   2
   3  -4  -2 168.038 5.71758   5
  -3   4   2 167.199 5.11079   2
  -3   4   2 166.704 5.77420   1
  -3   4   2 168.034 5.87871   5
   2  -4  -2 1275.30 35.0912   2
   2  -4  -2 1219.73 36.1892   5
   2  -4  -2 1306.00 36.5507   3
  -2   4   2 1283.44 36.3470   5
  -2   4   2 1342.04 36.3762   3
  -2   4   2 1306.75 36.2941   1
   1  -4  -2 69.5713 2.96188   3
   1  -4  -2 62.5862 2.87446   3
   1  -4  -2 60.1496 2.74315   2
   1  -4  -2 63.8120 2.43008   4
   1  -4  -2 65.9751 2.82456   5
  -1   4   2 62.9114 2.44299   2
  -1   4   2 62.8082 2.80274   5
  -1   4   2 64.6578 2.77257   3
  -1   4   2 62.4286 2.84489   5
  -1   4   2 66.6690 2.57163   1
   0  -4  -2 56.7752 2.63666   5
   0  -4  -2 57.9969 2.64493   2
   0  -4  -2 54.7383 2.38816   4
   0   4   2 59.0015 2.69901   5
   0   4   2 61.7923 2.39112   2
   0   4   2 58.6887 2.35913   1
  -1  -4  -2 102.997 3.88104   1
  -1  -4  -2 101.517 3.87348   2
  -1  -4  -2 108.145 4.18086   3
  -1  -4  -2 99.1208 3.95584   4
  -1  -4  -2 103.938 4.07930   5
   1   4   2 107.181 3.80883   1
   1   4   2 104.550 3.69584   2
   1   4   2 104.356 4.07997   5
   1   4   2 108.326 4.11321   3
  -2  -4  -2 2.78185 0.72143   1
  -2  -4  -2 5.03599 0.93944   5
  -2  -4  -2 6.18627 1.01074   4
   2   4   2 4.68370 0.80925   1
   2   4   2 3.12965 0.64713   2
   2   4   2 4.03396 0.83607   3
   2   4   2 4.06785 0.90485   5
  -3  -4  -2 8.61687 1.27738   1
  -3  -4  -2 7.54020 1.26587   4
  -3  -4  -2 6.80194 1.16509   5
  -3  -4  -2 7.55500 1.25875   2
   3   4   2 7.45239 1.11153   1
   3   4   2 5.93542 0.91379   2
   3   4   2 6.22501 1.07543   3
  -4  -4  -2 40.3596 2.61383   5
  -4  -4  -2 42.4157 2.30120   2
  -4  -4  -2 37.7588 2.59493   1
  -4  -4  -2 41.8303 2.74351   4
   4   4   2 38.4921 2.50609   3
   4   4   2 41.2519 2.28049   2
  -5  -4  -2 5.04974 1.32822   4
  -5  -4  -2 2.72812 1.11969   1
  -5  -4  -2 3.44655 0.87926   2
  -5  -4  -2 1.75468 0.97144   5
   5   4   2 3.91894 0.93873   2
   5   4   2 3.51163 1.02106   3
  -6  -4  -2 0.98720 1.01746   1
  -6  -4  -2 1.88520 1.24299   5
  -6  -4  -2 2.59933 1.11600   4
   6   4   2 2.12640 0.83115   2
   6   4   2 0.70226 0.79164   3
  -7  -4  -2 0.43804 1.20446   1
  -7  -4  -2 0.82589 1.18480   4
   7   4   2 1.18024 0.85176   2
  -9   5   2 1.25595 1.30104   1
   8  -5  -2 5.39367 1.67395   2
   8  -5  -2 3.54051 1.27478   3
  -8   5   2 6.57204 1.82011   5
  -8   5   2 6.10758 1.63988   1
   7  -5  -2 1.40124 1.22692   2
   7  -5  -2 -0.7912 0.73116   3
  -7   5   2 0.07439 1.00832   5
  -7   5   2 1.53626 0.96462   1
   6  -5  -2 -0.2286 0.61469   3
   6  -5  -2 0.98799 1.12146   2
  -6   5   2 0.50889 0.37420   2
  -6   5   2 0.32711 0.84881   5
  -6   5   2 0.31270 0.79695   1
   5  -5  -2 24.7257 2.42854   3
   5  -5  -2 19.5172 2.08245   2
  -5   5   2 21.5543 1.22075   2
  -5   5   2 17.0713 2.04146   5
  -5   5   2 18.8646 1.60876   4
  -5   5   2 22.1373 1.91273   1
   4  -5  -2 77.6656 3.81869   3
   4  -5  -2 82.1663 3.83852   2
  -4   5   2 75.8647 3.63555   1
  -4   5   2 79.7568 2.95034   2
  -4   5   2 81.6252 3.82485   5
  -4   5   2 80.3131 3.21529   4
   3  -5  -2 25.5465 2.21657   2
   3  -5  -2 22.8638 1.86458   3
  -3   5   2 20.6830 1.64893   1
  -3   5   2 24.2458 1.37996   2
  -3   5   2 22.2909 1.88268   5
   2  -5  -2 2.55207 0.86604   3
   2  -5  -2 0.88912 0.56436   5
   2  -5  -2 0.44285 1.01537   2
  -2   5   2 1.39013 0.75449   5
  -2   5   2 1.04435 0.56254   3
  -2   5   2 0.00188 0.20326   2
  -2   5   2 0.96520 0.51947   1
   1  -5  -2 35.6491 2.36051   2
   1  -5  -2 31.4564 2.01621   5
   1  -5  -2 28.1837 1.96153   3
   1  -5  -2 29.9624 1.65446   4
  -1   5   2 31.9642 2.09282   5
  -1   5   2 31.2455 1.68644   2
  -1   5   2 35.2917 1.82676   1
  -1   5   2 34.9750 2.14788   5
  -1   5   2 31.4533 1.95393   3
   0  -5  -2 7.68954 1.30564   2
   0  -5  -2 7.03734 1.24453   3
   0  -5  -2 9.36129 1.31160   3
   0  -5  -2 7.79404 1.04158   4
   0  -5  -2 7.27144 1.13104   5
   0   5   2 7.43092 0.96942   2
   0   5   2 8.38006 1.25168   5
   0   5   2 8.61813 1.02215   1
   0   5   2 8.14849 1.25118   5
   0   5   2 10.7429 1.32442   3
  -1  -5  -2 43.3320 2.56789   2
  -1  -5  -2 42.4824 2.36037   4
  -1  -5  -2 43.0915 2.54255   5
   1   5   2 44.2825 2.44973   3
   1   5   2 41.0130 2.11231   2
   1   5   2 44.4805 2.24506   1
  -2  -5  -2 20.0226 1.64334   1
  -2  -5  -2 22.4492 2.15809   5
  -2  -5  -2 19.3529 1.78797   2
  -2  -5  -2 20.4481 2.00041   4
   2   5   2 20.0004 1.47546   2
   2   5   2 15.7277 1.76232   3
   2   5   2 21.7088 1.59733   1
  -3  -5  -2 37.6816 2.28777   2
  -3  -5  -2 34.7243 2.54002   4
  -3  -5  -2 37.4944 2.59742   5
  -3  -5  -2 39.0819 2.45457   1
   3   5   2 36.1474 2.44210   3
   3   5   2 38.7525 2.21903   2
   3   5   2 37.5445 2.30560   1
  -4  -5  -2 4.52398 1.24390   1
  -4  -5  -2 2.02186 1.04460   4
  -4  -5  -2 0.87850 0.90980   5
  -4  -5  -2 2.47593 0.98794   2
   4   5   2 2.00279 0.82982   1
   4   5   2 1.92137 0.81017   3
   4   5   2 3.35228 0.88784   2
  -5  -5  -2 13.6220 2.04865   1
  -5  -5  -2 13.4543 2.13891   4
   5   5   2 10.3228 1.52090   2
  -6  -5  -2 3.76409 1.44971   4
   6   5   2 3.13385 0.99454   2
  -7  -5  -2 0.24599 1.28030   4
   7   5   2 0.04468 0.84686   2
   9  -6  -2 6.37999 2.08393   2
  -9   6   2 2.87960 1.61551   1
   8  -6  -2 4.58090 1.84062   2
  -8   6   2 2.96121 1.47836   1
   7  -6  -2 0.58648 1.02734   3
   7  -6  -2 1.51937 1.43309   2
  -7   6   2 1.81499 1.02349   1
   6  -6  -2 7.67389 1.67880   2
   6  -6  -2 6.58276 1.52093   3
  -6   6   2 6.07433 0.80307   2
  -6   6   2 5.65771 1.49002   5
  -6   6   2 8.49088 1.62439   1
   5  -6  -2 1.44209 0.97556   3
   5  -6  -2 0.90752 1.26204   2
  -5   6   2 0.34583 0.78758   1
  -5   6   2 3.29875 1.21755   5
  -5   6   2 2.79324 0.61783   2
   4  -6  -2 8.66585 1.49437   3
   4  -6  -2 7.68970 1.55443   2
  -4   6   2 10.8544 1.73065   5
  -4   6   2 7.37750 0.98173   2
  -4   6   2 8.35381 1.37749   1
   3  -6  -2 120.446 5.07310   3
   3  -6  -2 109.028 4.75496   2
  -3   6   2 109.258 4.68340   1
  -3   6   2 112.120 4.95289   5
  -3   6   2 115.398 4.09893   2
   2  -6  -2 15.4295 1.89721   3
   2  -6  -2 15.0761 1.87016   2
  -2   6   2 11.2846 1.23667   2
  -2   6   2 11.4289 1.58661   5
  -2   6   2 12.4036 1.46024   1
   1  -6  -2 20.4691 2.14230   2
  -1   6   2 25.4214 1.64654   2
  -1   6   2 27.1722 1.73258   1
   0  -6  -2 22.2820 1.74297   4
   0  -6  -2 27.0313 2.33714   2
   0  -6  -2 25.5795 2.10313   5
   0   6   2 26.2884 1.75809   1
   0   6   2 22.7881 1.63507   2
  -1  -6  -2 50.0231 2.88815   2
  -1  -6  -2 50.6047 2.79225   4
  -1  -6  -2 48.6247 2.98967   5
   1   6   2 49.0855 2.51201   2
   1   6   2 42.1011 2.67509   3
   1   6   2 45.4172 2.45741   1
  -2  -6  -2 0.79138 0.81799   5
  -2  -6  -2 0.29841 0.72321   4
  -2  -6  -2 0.24085 0.97698   2
   2   6   2 0.14714 0.53360   1
   2   6   2 -0.2098 0.59060   3
   2   6   2 -0.1264 0.45676   2
  -3  -6  -2 4.77241 1.32966   4
  -3  -6  -2 3.81806 1.12488   2
   3   6   2 3.46441 0.89108   2
  -4  -6  -2 2.63907 0.86061   2
  -4  -6  -2 1.20642 1.11452   4
   4   6   2 1.46741 0.74435   2
  -5  -6  -2 1.97208 1.36410   4
   5   6   2 3.33365 1.00032   2
  -6  -6  -2 -0.1471 1.31648   4
   6   6   2 1.70864 0.97620   2
   8  -7  -2 3.71759 1.85993   2
  -8   7   2 1.50896 1.33112   1
   7  -7  -2 0.49433 1.55887   2
  -7   7   2 -0.4933 0.96261   1
   6  -7  -2 1.20613 1.46544   2
  -6   7   2 0.03991 0.47574   2
  -6   7   2 -0.4782 0.76581   1
   5  -7  -2 0.30663 1.41077   2
  -5   7   2 0.86510 0.89006   1
  -5   7   2 0.54373 0.58821   2
   4  -7  -2 0.81484 1.31634   2
  -4   7   2 1.93030 0.90003   1
  -4   7   2 1.32551 0.61125   2
   3  -7  -2 6.72014 1.58937   2
  -3   7   2 3.90812 1.06990   1
  -3   7   2 2.75985 0.76146   2
   2  -7  -2 2.15016 1.25778   2
  -2   7   2 1.77735 0.77276   1
  -2   7   2 0.61341 0.48996   2
   1  -7  -2 10.1820 1.69125   2
  -1   7   2 10.4899 1.40751   1
  -1   7   2 8.27171 1.17047   2
   0  -7  -2 2.31138 1.14389   2
   0   7   2 3.13654 0.93105   1
   0   7   2 1.96672 0.68648   2
  -1  -7  -2 3.39941 1.23875   2
   1   7   2 3.45915 0.94692   2
  -2  -7  -2 12.3421 1.63035   2
   2   7   2 10.8738 1.48723   2
  -3  -7  -2 2.45179 0.96859   2
   3   7   2 3.84254 1.02516   2
   4   7   2 0.65741 0.79543   2
   5   7   2 0.22794 0.87457   2
   7  -8  -2 2.91094 1.76661   2
  -7   8   2 -0.6316 1.05904   1
   6  -8  -2 -0.5992 1.63476   2
  -6   8   2 -1.0106 0.87016   1
  -6   8   2 -0.5722 0.53820   2
   5  -8  -2 5.47785 1.72493   2
  -5   8   2 0.55895 0.66381   2
  -5   8   2 0.85970 0.93497   1
   4  -8  -2 46.9606 3.56164   2
  -4   8   2 45.7647 2.54203   2
  -4   8   2 43.6163 3.10115   1
   3  -8  -2 24.1988 2.56370   2
  -3   8   2 17.6901 1.76686   2
  -3   8   2 24.6772 2.57145   1
   2  -8  -2 4.75258 1.45465   2
  -2   8   2 3.21096 0.85212   2
   1  -8  -2 6.46146 1.56553   2
  -1   8   2 5.26131 1.06916   2
   0  -8  -2 0.11868 1.13785   2
   0   8   2 1.69594 0.76864   2
  -1  -8  -2 3.97010 1.35367   2
   1   8   2 3.43375 1.01486   2
  -2  -8  -2 9.31262 1.45996   2
   2   8   2 10.3882 1.59783   2
   3   8   2 1.59965 0.88849   2
   6  -9  -2 2.38698 1.84622   2
  -6   9   2 -0.2341 0.75034   2
   5  -9  -2 2.12466 1.72055   2
  -5   9   2 1.11746 0.82534   2
   4  -9  -2 1.28712 1.53606   2
  -4   9   2 0.25092 0.80517   2
   3  -9  -2 -0.2644 1.40747   2
  -3   9   2 0.21304 0.67229   2
   2  -9  -2 2.96551 1.56919   2
  -2   9   2 0.79143 0.69531   2
   1  -9  -2 3.43545 1.51499   2
  -1   9   2 1.28208 0.79222   2
   0  -9  -2 2.75156 1.46987   2
   0   9   2 0.89209 0.78997   2
  -1  -9  -2 2.14422 1.21024   2
   1   9   2 1.78832 0.87769   2
  -1  10  -3 2.12173 1.12633   2
  -1  10  -3 2.86111 1.35640   1
  -2  10  -3 2.15721 1.06263   2
  -2  10  -3 2.67125 1.20373   1
  -3  10  -3 1.30508 1.08235   2
  -3  10  -3 1.56325 1.26413   1
   2   9  -3 1.62896 1.04126   3
   2   9  -3 4.92628 1.44714   1
  -2  -9   3 2.56460 1.51803   4
   1   9  -3 2.40606 1.14869   1
   0   9  -3 0.67715 0.90660   1
   0   9  -3 0.96265 0.88018   2
  -1   9  -3 -0.1518 0.83970   1
  -1   9  -3 0.91229 0.86635   2
  -2   9  -3 -0.6694 0.64662   2
  -2   9  -3 0.69793 1.00456   1
  -3   9  -3 1.22092 1.03510   1
  -3   9  -3 0.88022 0.89289   2
   3  -9   3 2.54357 0.83486   2
  -4   9  -3 0.09343 0.83037   2
  -4   9  -3 -1.0122 0.79049   1
   4  -9   3 0.95512 0.91876   2
  -5   9  -3 -0.4267 0.91275   2
  -5   9  -3 -0.2647 0.97077   1
   5  -9   3 2.32669 1.06590   2
  -6   9  -3 2.78123 1.15753   2
  -6   9  -3 5.66059 1.87745   1
   6  -9   3 4.34158 1.29795   2
   4   8  -3 -0.9367 0.91223   1
   4   8  -3 -0.5553 0.54306   3
  -4  -8   3 -0.6307 1.13316   5
  -4  -8   3 0.07855 1.21552   1
  -4  -8   3 0.01733 1.16655   4
   3   8  -3 10.0789 2.03202   1
   3   8  -3 6.58469 1.48462   3
  -3  -8   3 8.84351 1.95250   5
  -3  -8   3 6.54073 1.78945   4
   2   8  -3 11.8729 1.84822   3
   2   8  -3 8.29217 1.70143   1
  -2  -8   3 8.81998 1.89668   4
  -2  -8   3 6.63700 1.60194   5
   1   8  -3 4.65440 1.14450   2
   1   8  -3 5.60817 1.38906   1
   1   8  -3 7.12009 1.45408   3
  -1  -8   3 5.40842 1.47271   4
  -1  -8   3 5.22592 1.47523   5
   0   8  -3 1.36059 0.86436   1
   0   8  -3 2.55918 0.91576   2
   0   8  -3 1.30271 0.79563   3
   0  -8   3 2.56402 1.15995   5
   0  -8   3 3.93674 1.31332   4
  -1   8  -3 4.18152 1.20392   1
  -1   8  -3 2.79355 0.97293   3
  -1   8  -3 2.73547 0.91921   2
   1  -8   3 3.07016 1.29051   5
   1  -8   3 3.04060 1.20203   4
  -2   8  -3 0.11615 0.77012   1
  -2   8  -3 -0.0028 0.60283   2
   2  -8   3 0.96932 0.59187   2
  -3   8  -3 0.10023 0.63021   2
  -3   8  -3 0.29681 0.75864   1
   3  -8   3 0.53698 0.71556   2
  -4   8  -3 9.57166 1.86848   1
  -4   8  -3 10.2443 1.50166   2
   4  -8   3 10.9196 1.50068   2
  -5   8  -3 5.17703 1.23167   2
  -5   8  -3 4.23278 1.41196   1
   5  -8   3 6.17594 1.34048   2
  -6   8  -3 1.85003 1.00009   2
  -6   8  -3 2.74061 1.38749   1
   6  -8   3 1.39894 1.22581   2
  -7   8  -3 3.29099 1.51672   1
  -7   8  -3 0.41980 1.02325   2
   7  -8   3 2.35106 1.31239   2
   5   7  -3 5.88796 1.40218   3
   5   7  -3 9.10229 2.07842   1
  -5  -7   3 8.92925 1.92853   5
  -5  -7   3 6.51161 1.94225   1
  -5  -7   3 4.86937 1.77780   4
   4   7  -3 11.9129 2.06429   1
   4   7  -3 11.1695 1.85216   3
  -4  -7   3 12.3959 2.21601   4
  -4  -7   3 9.51777 1.99318   1
  -4  -7   3 13.1786 2.07663   5
   3   7  -3 23.5945 2.67093   1
   3   7  -3 18.3501 2.28307   3
  -3  -7   3 19.0283 2.31225   5
  -3  -7   3 18.4439 2.50188   1
  -3  -7   3 16.0972 2.36183   4
   2   7  -3 -0.3157 0.51825   3
   2   7  -3 0.24916 0.67751   1
  -2  -7   3 -0.5599 0.66598   5
  -2  -7   3 0.35742 0.85609   4
   1   7  -3 0.73972 0.60964   2
   1   7  -3 1.44873 0.75599   1
   1   7  -3 1.45378 0.70978   3
  -1  -7   3 0.81402 0.85457   4
  -1  -7   3 1.12883 0.91055   5
   0   7  -3 2.01721 0.78944   3
   0   7  -3 3.15340 0.97374   1
   0   7  -3 2.90979 0.77490   2
   0  -7   3 0.49790 0.73184   4
   0  -7   3 1.10847 0.92341   5
  -1   7  -3 11.7486 1.64108   1
  -1   7  -3 15.2589 1.55640   2
  -1   7  -3 14.8268 1.75489   3
   1  -7   3 14.6160 1.86490   4
   1  -7   3 14.5333 1.08542   2
   1  -7   3 14.2212 1.91235   5
  -2   7  -3 64.6842 3.45173   3
  -2   7  -3 65.3573 3.10441   2
  -2   7  -3 64.3744 3.48533   1
   2  -7   3 68.3069 3.71122   5
   2  -7   3 67.3423 2.79909   2
  -3   7  -3 12.1305 1.67147   3
  -3   7  -3 13.8323 1.83461   1
  -3   7  -3 11.6254 1.47135   2
   3  -7   3 10.5269 1.33205   2
   3  -7   3 10.3168 1.75791   5
  -4   7  -3 0.01526 0.58414   2
  -4   7  -3 0.55512 0.79715   1
   4  -7   3 1.28477 0.89042   2
  -5   7  -3 1.65552 0.84765   2
  -5   7  -3 0.71326 0.88518   1
   5  -7   3 -0.8001 0.80558   2
  -6   7  -3 -0.8532 0.86372   1
  -6   7  -3 0.49027 0.88784   4
  -6   7  -3 -1.1108 0.57454   2
   6  -7   3 -0.0418 0.96993   2
  -7   7  -3 0.89652 0.82013   2
  -7   7  -3 -0.2286 1.08069   4
  -7   7  -3 1.47103 1.11404   1
   7  -7   3 3.06179 1.30271   2
  -8   7  -3 0.06056 0.85522   2
  -8   7  -3 -0.2437 1.19148   1
   8  -7   3 -0.3519 1.24615   2
   6   6  -3 0.46934 0.76080   3
   6   6  -3 -0.2282 0.97342   1
  -6  -6   3 -0.0662 1.05946   5
  -6  -6   3 0.03280 1.00355   4
  -6  -6   3 0.69088 1.17528   1
   5   6  -3 0.75550 0.75686   3
   5   6  -3 1.97745 1.15895   1
  -5  -6   3 0.94236 1.16367   1
  -5  -6   3 2.04272 1.28556   4
  -5  -6   3 1.36073 1.01691   5
   4   6  -3 0.65784 0.87777   1
   4   6  -3 1.70834 0.77421   3
  -4  -6   3 2.45196 1.04064   5
  -4  -6   3 2.44244 1.06433   1
  -4  -6   3 2.24379 1.09813   4
   3   6  -3 30.2407 2.16895   3
   3   6  -3 27.7626 2.30126   1
  -3  -6   3 27.9648 2.38413   1
  -3  -6   3 25.2032 2.67489   4
  -3  -6   3 29.7674 2.33237   5
   2   6  -3 8.95871 1.35353   3
   2   6  -3 7.58131 1.35295   1
  -2  -6   3 7.51000 1.29666   5
  -2  -6   3 7.90544 1.48383   4
  -2  -6   3 9.28875 1.58656   1
   1   6  -3 113.106 4.78967   1
   1   6  -3 113.076 4.60623   3
   1   6  -3 110.640 4.15729   2
  -1  -6   3 105.567 4.63312   5
  -1  -6   3 115.305 5.02475   4
   0   6  -3 144.921 5.07912   2
   0   6  -3 150.249 5.59846   3
   0   6  -3 145.346 5.58195   1
   0  -6   3 141.144 5.59803   5
   0  -6   3 142.526 4.10753   2
   0  -6   3 145.837 5.81954   4
  -1   6  -3 43.7281 2.49086   1
  -1   6  -3 38.4392 2.34152   3
  -1   6  -3 41.5410 2.16261   2
   1  -6   3 40.2914 1.85714   2
   1  -6   3 45.8289 2.61652   5
   1  -6   3 36.7937 2.43527   4
  -2   6  -3 21.9159 1.75709   1
  -2   6  -3 17.2200 1.40835   2
  -2   6  -3 19.2996 1.59339   3
   2  -6   3 19.0550 1.56685   2
   2  -6   3 19.3955 2.03525   5
  -3   6  -3 21.7038 1.76839   3
  -3   6  -3 26.2788 2.03911   1
  -3   6  -3 24.0009 1.64035   2
   3  -6   3 22.6107 1.75392   2
   3  -6   3 21.3409 2.18038   5
  -4   6  -3 2.48957 0.99414   1
  -4   6  -3 3.30119 0.84335   2
   4  -6   3 2.71392 0.99036   5
   4  -6   3 1.71273 0.83298   2
  -5   6  -3 3.56955 0.89343   2
  -5   6  -3 3.55895 1.18280   1
   5  -6   3 1.69715 0.95106   2
  -6   6  -3 1.37097 0.88901   1
  -6   6  -3 1.82046 0.78140   2
  -6   6  -3 1.42036 1.03693   4
   6  -6   3 1.67561 1.03328   2
  -7   6  -3 0.96877 0.78505   2
  -7   6  -3 0.09757 0.85945   1
  -7   6  -3 2.50589 1.29806   4
   7  -6   3 3.26002 1.24209   2
  -8   6  -3 -0.3980 1.24638   4
  -8   6  -3 -0.6305 0.81327   2
  -8   6  -3 -1.5291 0.84537   1
   8  -6   3 2.62872 1.39575   2
   7   5  -3 7.67456 1.61798   3
  -7  -5   3 6.47167 1.77195   5
  -7  -5   3 6.77582 1.94357   4
  -7  -5   3 6.02439 2.00881   1
   6   5  -3 1.37423 0.72344   3
   6   5  -3 2.43253 1.19860   1
  -6  -5   3 1.25505 0.98151   4
  -6  -5   3 1.15645 1.16240   1
  -6  -5   3 0.71013 0.97106   5
   5   5  -3 0.44463 0.49134   3
   5   5  -3 0.46867 0.89088   1
  -5  -5   3 -0.2321 0.81961   1
  -5  -5   3 0.19277 0.76474   4
  -5  -5   3 0.01894 0.63516   5
   4   5  -3 28.8196 2.33320   1
   4   5  -3 31.7646 2.15824   3
  -4  -5   3 28.3138 2.92387   4
  -4  -5   3 25.9577 2.71944   1
  -4  -5   3 27.4102 2.18392   5
   3   5  -3 150.701 5.71145   3
   3   5  -3 149.060 6.00142   1
  -3  -5   3 145.761 6.21107   4
  -3  -5   3 151.541 6.20501   1
  -3  -5   3 150.560 5.72090   5
   2   5  -3 169.351 6.19480   1
   2   5  -3 157.625 5.78313   3
  -2  -5   3 154.673 5.80316   5
  -2  -5   3 156.360 6.21379   1
  -2  -5   3 163.421 6.32108   4
   1   5  -3 11.0408 1.08628   2
   1   5  -3 9.75137 1.33233   1
   1   5  -3 10.6340 1.20945   3
  -1  -5   3 12.5153 1.60617   1
  -1  -5   3 9.34078 1.31220   4
  -1  -5   3 8.63506 1.17034   5
   0   5  -3 5.26164 0.80660   2
   0   5  -3 4.42492 0.84373   1
   0   5  -3 5.33165 0.87605   3
   0  -5   3 4.32512 0.84960   5
   0  -5   3 4.45737 0.92466   4
   0  -5   3 4.10320 0.44249   2
  -1   5  -3 15.7619 1.56567   1
  -1   5  -3 15.3132 1.24616   3
  -1   5  -3 16.4586 1.15983   2
   1  -5   3 16.2022 1.40391   4
   1  -5   3 14.1248 1.51436   5
   1  -5   3 13.3745 1.06820   2
  -2   5  -3 50.0932 2.20218   2
  -2   5  -3 48.8819 2.46141   3
  -2   5  -3 44.7793 2.43543   1
   2  -5   3 46.2651 2.16228   2
   2  -5   3 46.6835 2.49681   5
  -3   5  -3 21.5748 1.71066   1
  -3   5  -3 20.9865 1.41186   2
  -3   5  -3 20.5831 1.55198   3
   3  -5   3 20.2881 1.64098   5
  -4   5  -3 9.01734 1.11041   2
  -4   5  -3 8.96368 1.24528   3
  -4   5  -3 7.62322 1.30686   1
   4  -5   3 6.99243 1.27461   5
   4  -5   3 10.0490 1.39372   2
  -5   5  -3 8.73776 1.53251   1
  -5   5  -3 7.50841 1.08988   2
   5  -5   3 6.58910 1.20817   2
  -6   5  -3 2.59565 0.99571   4
  -6   5  -3 0.02921 0.53706   2
  -6   5  -3 1.94977 0.99783   1
   6  -5   3 0.86685 0.85344   2
  -7   5  -3 -0.0374 0.98107   4
  -7   5  -3 -0.4221 0.54067   2
  -7   5  -3 0.37455 0.97325   1
   7  -5   3 2.23681 1.11980   2
  -8   5  -3 -0.1448 0.78060   2
  -8   5  -3 -1.4079 1.13523   4
  -8   5  -3 1.60337 1.16946   1
   8  -5   3 3.55385 1.33572   2
  -9   5  -3 -0.2107 1.12125   1
  -9   5  -3 -1.9872 0.79649   2
  -9   5  -3 1.00189 1.62992   4
   9  -5   3 2.51594 1.43331   2
   8   4  -3 0.45378 0.80426   3
  -8  -4   3 -1.0670 0.96364   1
  -8  -4   3 -0.1100 1.09749   4
  -8  -4   3 -0.1602 1.19011   5
   7   4  -3 8.82594 1.60075   3
  -7  -4   3 8.62929 1.98815   1
  -7  -4   3 9.50850 1.91545   5
  -7  -4   3 12.9936 2.29070   4
   6   4  -3 0.82652 0.64119   3
  -6  -4   3 2.26064 1.05501   5
  -6  -4   3 2.58279 1.16527   4
  -6  -4   3 2.19518 1.09457   1
   5   4  -3 29.1658 2.04286   3
  -5  -4   3 26.6776 2.12397   5
  -5  -4   3 28.0726 2.88205   4
  -5  -4   3 24.0471 2.63507   1
   4   4  -3 -0.1086 0.42040   3
  -4  -4   3 0.11288 0.59196   4
  -4  -4   3 0.13469 0.74725   1
  -4  -4   3 0.89223 0.59640   5
   3   4  -3 10.9499 1.45165   1
   3   4  -3 8.51429 1.07856   3
  -3  -4   3 11.1069 1.52826   4
  -3  -4   3 10.1786 1.23071   5
  -3  -4   3 8.58757 1.37042   1
   2   4  -3 94.8785 3.65617   3
   2   4  -3 93.2682 3.26889   2
   2   4  -3 92.3638 3.93521   1
  -2  -4   3 99.4609 4.19684   4
  -2  -4   3 94.1700 4.08657   1
  -2  -4   3 96.3348 3.68212   5
   1   4  -3 426.042 13.3028   1
   1   4  -3 427.073 12.9917   3
   1   4  -3 449.981 12.3008   2
  -1  -4   3 428.400 12.9589   5
  -1  -4   3 447.913 13.5086   1
  -1  -4   3 445.460 13.5739   4
   0   4  -3 62.6652 2.58604   3
   0   4  -3 61.8962 2.72853   1
   0   4  -3 60.4460 2.29547   2
   0  -4   3 62.2770 1.78767   2
   0  -4   3 59.4205 1.79555   2
   0  -4   3 62.7127 2.87164   4
   0  -4   3 68.3692 2.68357   5
  -1   4  -3 103.928 3.49179   2
  -1   4  -3 108.311 3.84563   3
  -1   4  -3 103.375 3.79905   5
  -1   4  -3 96.9953 3.88303   1
   1  -4   3 102.465 3.99233   4
   1  -4   3 105.787 3.31759   2
   1  -4   3 105.254 3.88287   5
  -2   4  -3 153.420 5.34340   1
  -2   4  -3 150.604 4.80905   2
  -2   4  -3 147.183 5.22790   5
  -2   4  -3 147.626 5.19663   3
   2  -4   3 152.001 5.27606   5
   2  -4   3 151.392 4.76213   2
  -3   4  -3 56.6797 2.35616   2
  -3   4  -3 53.5933 2.67941   5
  -3   4  -3 56.6467 2.62560   3
   3  -4   3 57.6877 2.72092   5
   3  -4   3 61.2428 2.78497   3
  -4   4  -3 8.13288 1.28639   5
  -4   4  -3 7.78863 0.92893   2
  -4   4  -3 9.87376 1.22104   3
   4  -4   3 2.72442 0.80140   3
   4  -4   3 6.97732 1.07108   5
   4  -4   3 5.82655 1.06674   2
  -5   4  -3 9.01376 1.09792   2
  -5   4  -3 8.71187 1.43308   5
  -5   4  -3 10.0211 1.54418   4
  -5   4  -3 9.48378 1.48012   1
   5  -4   3 9.06804 1.39739   2
   5  -4   3 6.56642 1.22964   5
  -6   4  -3 9.86648 1.17506   2
  -6   4  -3 8.96450 1.58144   1
  -6   4  -3 11.6972 1.75050   4
   6  -4   3 14.3643 1.65487   2
  -7   4  -3 1.79266 0.73302   2
  -7   4  -3 0.91687 0.94262   1
  -7   4  -3 0.61394 1.11629   4
   7  -4   3 1.36700 0.88899   2
  -8   4  -3 4.68172 1.07423   2
  -8   4  -3 4.29854 1.54212   1
  -8   4  -3 6.87455 1.92637   4
   8  -4   3 4.80172 1.38245   2
  -9   4  -3 -1.2091 1.43021   4
  -9   4  -3 -0.0782 0.95587   1
   9  -4   3 0.92355 1.27002   2
   8   3  -3 10.2692 1.77947   3
  -8  -3   3 8.09099 2.00311   4
  -8  -3   3 10.7772 2.16687   1
  -8  -3   3 8.59048 1.75554   5
   7   3  -3 17.0467 2.07216   3
  -7  -3   3 15.3840 1.98783   5
  -7  -3   3 16.7542 2.50971   4
  -7  -3   3 15.3438 2.25565   1
   6   3  -3 28.9125 2.10289   3
  -6  -3   3 30.8751 2.61290   4
  -6  -3   3 25.5832 2.78757   1
  -6  -3   3 27.1008 2.15327   5
   5   3  -3 144.934 5.39291   3
  -5  -3   3 141.409 5.35063   5
  -5  -3   3 141.740 6.02316   4
  -5  -3   3 134.453 5.90935   1
   4   3  -3 12.5032 1.32426   3
  -4  -3   3 12.1533 1.60391   1
  -4  -3   3 8.24347 1.05862   5
  -4  -3   3 9.20705 1.46905   4
   3   3  -3 -0.0283 0.20834   3
   3   3  -3 -0.1390 0.28463   2
  -3  -3   3 0.42380 0.42905   1
  -3  -3   3 0.09232 0.31390   5
  -3  -3   3 -0.1639 0.35917   4
   2   3  -3 94.8650 3.95664   1
   2   3  -3 107.493 3.65404   3
  -2  -3   3 105.608 4.14679   1
  -2  -3   3 98.7046 3.59070   5
  -2  -3   3 104.575 4.15325   4
  -2  -3   3 110.702 3.66418   5
   1   3  -3 269.615 8.09245   3
   1   3  -3 271.190 8.49234   1
  -1  -3   3 265.669 8.57950   1
  -1  -3   3 277.084 8.10555   5
  -1  -3   3 278.258 8.06298   5
  -1  -3   3 252.400 8.54579   4
   0   3  -3 791.699 21.9831   3
   0   3  -3 802.681 21.0243   2
   0   3  -3 757.748 22.2804   1
   0  -3   3 770.496 21.9349   5
   0  -3   3 770.794 22.4875   4
  -1   3  -3 255.826 7.99656   5
  -1   3  -3 274.473 8.09149   3
  -1   3  -3 260.746 7.58900   2
   1  -3   3 269.986 8.33121   4
   1  -3   3 273.173 7.44566   2
   1  -3   3 264.101 8.07927   5
  -2   3  -3 79.5023 2.99586   5
  -2   3  -3 74.7475 2.67132   2
  -2   3  -3 77.2530 2.93616   3
   2  -3   3 75.9234 2.68229   2
   2  -3   3 79.5126 3.01045   5
  -3   3  -3 4.05886 0.65857   2
  -3   3  -3 3.52570 0.76890   5
  -3   3  -3 4.91312 0.79847   3
  -3   3  -3 3.81724 0.76523   1
   3  -3   3 3.26687 0.66929   5
   3  -3   3 2.85606 0.69452   2
   3  -3   3 5.89241 0.91709   3
  -4   3  -3 39.2210 2.26954   1
  -4   3  -3 35.8928 1.97062   3
  -4   3  -3 33.8513 2.08412   5
  -4   3  -3 34.8199 1.73981   2
  -4   3  -3 33.6399 2.07823   4
   4  -3   3 32.0656 1.96034   5
   4  -3   3 36.1551 1.96435   2
  -5   3  -3 5.70324 1.10293   1
  -5   3  -3 4.33396 1.06633   4
  -5   3  -3 5.80484 1.12648   5
  -5   3  -3 7.33683 0.97021   2
   5  -3   3 6.01817 1.09192   3
   5  -3   3 8.34192 1.21259   2
   5  -3   3 5.63775 1.00981   5
  -6   3  -3 71.8430 3.65629   5
  -6   3  -3 74.0639 3.90674   4
  -6   3  -3 69.9624 2.99954   2
  -6   3  -3 67.5855 3.72240   1
   6  -3   3 70.5204 3.61612   3
   6  -3   3 72.0529 3.28783   2
  -7   3  -3 -0.0754 0.57938   2
  -7   3  -3 -0.3873 0.70138   1
  -7   3  -3 0.15284 1.02243   4
   7  -3   3 1.49397 0.90126   2
  -8   3  -3 -0.9490 1.24520   4
  -8   3  -3 0.37589 1.00588   1
  -8   3  -3 0.84505 0.82117   2
   8  -3   3 1.86063 1.09502   2
  -9   3  -3 0.44804 1.14024   1
  -9   3  -3 -0.4297 1.45243   4
   9  -3   3 -0.2202 1.09542   2
   9   2  -3 3.56472 1.17794   3
  -9  -2   3 3.68772 1.58549   5
  -9  -2   3 1.64895 1.43530   1
  -9  -2   3 4.01706 1.64565   4
   8   2  -3 9.08248 1.61362   3
  -8  -2   3 8.71395 1.73509   5
  -8  -2   3 8.89680 2.00587   1
  -8  -2   3 9.05877 1.86104   4
   7   2  -3 0.49865 0.56691   3
  -7  -2   3 0.21459 0.70761   4
  -7  -2   3 0.08959 0.82328   1
  -7  -2   3 0.43420 0.65606   5
   6   2  -3 10.0139 1.37942   3
  -6  -2   3 9.39426 1.68912   1
  -6  -2   3 9.93413 1.35581   5
  -6  -2   3 8.07618 1.48234   4
   5   2  -3 155.200 5.71331   3
  -5  -2   3 166.153 6.41526   4
  -5  -2   3 163.579 5.71849   5
  -5  -2   3 164.174 6.43069   1
   4   2  -3 100.738 3.74499   3
  -4  -2   3 101.582 4.32631   1
  -3  -2   3 107.705 4.32531   1
  -3  -2   3 114.277 3.77305   5
   2   2  -3 0.19838 0.19297   3
  -2  -2   3 0.12991 0.23000   5
  -2  -2   3 -0.0751 0.18753   4
  -2  -2   3 -0.3434 0.26338   1
  -2  -2   3 0.11665 0.19254   5
   1   2  -3 1.11472 0.22887   3
   1   2  -3 0.01810 0.11186   1
  -1  -2   3 -0.0405 0.09848   5
  -1  -2   3 -0.0001 0.12918   1
  -1  -2   3 0.43825 0.26163   4
  -1  -2   3 1.24787 0.26147   5
  -1   2  -3 43.8968 1.83421   1
  -1   2  -3 43.3980 1.72700   5
  -1   2  -3 45.0490 1.56598   2
  -1   2  -3 42.5224 1.71603   3
   1  -2   3 48.0633 1.48228   2
   1  -2   3 43.7024 1.74678   5
  -2   2  -3 11.2171 0.90712   5
  -2   2  -3 13.0462 0.95006   1
  -2   2  -3 11.1991 0.81952   3
  -2   2  -3 13.5128 0.79357   2
   2  -2   3 15.7918 0.98879   5
  -3   2  -3 59.4724 2.56611   5
  -3   2  -3 61.2816 2.29587   2
  -3   2  -3 59.2223 2.64166   1
   3  -2   3 58.5028 2.32800   2
   3  -2   3 64.9364 2.61628   3
   3  -2   3 59.3246 2.53708   5
  -4   2  -3 17.6395 1.71726   4
  -4   2  -3 19.7200 1.25148   2
  -4   2  -3 21.1457 1.58456   1
  -4   2  -3 20.6122 1.51822   5
   4  -2   3 20.2784 1.49473   5
   4  -2   3 21.6003 1.44805   2
   4  -2   3 13.7814 1.45710   3
  -5   2  -3 33.0433 2.13248   1
  -5   2  -3 29.0715 1.97180   5
  -5   2  -3 29.4711 2.24110   4
  -5   2  -3 19.4676 1.43211   2
   5  -2   3 28.2140 1.91003   5
   5  -2   3 24.7423 1.81150   3
   5  -2   3 26.7208 1.78736   2
  -6   2  -3 1.10111 0.80601   5
  -6   2  -3 -0.2645 0.78651   4
  -6   2  -3 0.82460 0.76106   1
  -6   2  -3 0.18215 0.54803   2
   6  -2   3 0.73224 0.70599   3
   6  -2   3 0.04040 0.67547   2
  -7   2  -3 12.0773 1.84172   1
  -7   2  -3 11.9174 1.38762   2
  -7   2  -3 11.3664 1.89267   5
  -7   2  -3 12.9610 2.00002   4
   7  -2   3 15.4349 1.79326   2
  -8   2  -3 0.48655 0.91713   1
  -8   2  -3 -0.5917 1.01143   4
  -8   2  -3 -0.2647 0.73715   2
   8  -2   3 0.20718 0.86951   2
  -9   2  -3 -0.6790 1.31492   4
  -9   2  -3 0.61556 1.14469   1
   9  -2   3 0.92295 1.11325   2
   9   1  -3 2.50497 1.05490   3
  -9  -1   3 0.76228 1.27368   4
  -9  -1   3 2.02186 1.24797   5
  -9  -1   3 5.99816 1.77698   1
   8   1  -3 6.19997 1.31324   3
  -8  -1   3 4.58765 1.48224   1
  -8  -1   3 4.67673 1.29065   5
  -8  -1   3 5.73995 1.61527   4
   7   1  -3 0.06851 0.51711   3
  -7  -1   3 0.28492 0.68401   5
  -7  -1   3 2.94856 1.03756   4
  -7  -1   3 1.76111 0.94364   1
   6   1  -3 111.761 4.52835   3
  -6  -1   3 114.985 5.08713   4
  -6  -1   3 113.418 5.15543   1
  -6  -1   3 112.726 4.55688   5
   5   1  -3 11.8728 1.22357   3
  -5  -1   3 10.9225 1.47738   4
  -5  -1   3 10.0274 1.13785   5
   4   1  -3 441.340 13.2264   3
  -4  -1   3 463.354 13.1593   5
  -4  -1   3 447.679 13.8587   4
   3   1  -3 270.933 8.13645   3
  -3  -1   3 269.023 8.06341   5
  -3  -1   3 287.105 8.09247   5
  -3  -1   3 278.707 8.74003   4
   2   1  -3 0.81375 0.18821   3
  -2  -1   3 -0.0181 0.16172   4
  -2  -1   3 -0.0376 0.18250   1
  -2  -1   3 0.93778 0.19015   5
  -2  -1   3 0.87810 0.18951   5
  -1  -1   3 -0.5602 0.23859   4
  -1  -1   3 -0.5490 0.21241   1
   0   1  -3 787.738 21.4390   3
   0   1  -3 770.735 21.7588   1
   0  -1   3 797.974 21.9671   4
   0  -1   3 772.130 21.3461   5
   0  -1   3 765.061 21.3471   5
  -1   1  -3 530.220 14.9211   5
  -1   1  -3 527.321 14.3378   2
  -1   1  -3 524.339 15.0586   1
  -1   1  -3 548.570 14.9972   3
   1  -1   3 517.925 14.9563   5
   1  -1   3 545.720 14.2785   2
  -2   1  -3 17.4655 0.96071   3
  -2   1  -3 14.7202 0.84503   2
  -2   1  -3 15.3689 0.96991   1
  -2   1  -3 14.7000 0.97396   5
   2  -1   3 16.9043 1.00549   5
   2  -1   3 16.8894 0.88251   2
  -3   1  -3 159.676 4.87791   2
  -3   1  -3 157.708 5.29578   5
  -3   1  -3 152.370 5.27298   1
  -3   1  -3 157.277 5.20879   3
   3  -1   3 172.130 5.36839   3
   3  -1   3 156.651 4.92188   2
   3  -1   3 152.096 5.23175   5
  -4   1  -3 58.3336 2.35446   2
  -4   1  -3 60.0235 2.75117   5
  -4   1  -3 57.8093 2.71507   1
  -4   1  -3 57.6658 2.58543   3
   4  -1   3 55.4552 2.42815   2
   4  -1   3 57.0526 2.61716   5
   4  -1   3 57.3118 2.64709   3
  -5   1  -3 2.95662 0.83546   5
  -5   1  -3 4.74700 0.97703   1
   5  -1   3 3.11760 0.76102   5
   5  -1   3 4.01128 0.83757   3
   5  -1   3 8.05369 1.12791   2
  -6   1  -3 28.7025 1.83863   2
  -6   1  -3 27.5347 2.17381   5
  -6   1  -3 24.8366 2.08104   1
  -6   1  -3 33.4507 2.58691   4
   6  -1   3 30.6437 2.00290   2
   6  -1   3 27.4047 2.05966   3
  -7   1  -3 1.51215 0.93141   1
  -7   1  -3 2.69077 0.85471   2
  -7   1  -3 2.22266 1.22354   4
  -7   1  -3 2.98972 1.15328   5
   7  -1   3 1.61877 0.84115   2
   7  -1   3 2.02945 0.90481   3
  -8   1  -3 7.23863 1.62032   1
  -8   1  -3 5.71796 1.04894   2
  -8   1  -3 4.38872 1.54517   4
   8  -1   3 5.29966 1.24818   2
  -9   1  -3 2.14272 1.25460   1
  -9   1  -3 1.11158 1.46254   4
   9  -1   3 -0.0323 0.82541   2
   9  -1   3 1.05839 1.16164   2
   9   0  -3 -0.0181 0.58470   3
  -9   0   3 -1.0263 0.91474   1
  -9   0   3 0.98498 1.15452   4
  -9   0   3 -1.1149 0.89266   5
   8   0  -3 3.98352 0.99544   3
  -8   0   3 2.82788 1.12559   4
  -8   0   3 3.37312 1.16626   5
  -8   0   3 5.30373 1.49465   1
   7   0  -3 1.22478 0.66446   3
  -7   0   3 1.77541 0.82228   5
  -7   0   3 2.84062 1.12529   1
  -7   0   3 1.47845 0.82706   4
   6   0  -3 145.274 5.43537   3
  -6   0   3 145.004 5.34613   5
  -6   0   3 140.573 5.76917   4
  -6   0   3 148.465 6.02656   1
   5   0  -3 3.23510 0.66697   3
  -5   0   3 5.06600 0.83026   5
  -5   0   3 4.85013 0.92460   4
   4   0  -3 65.1403 2.58527   3
  -4   0   3 69.5220 2.56297   5
  -4   0   3 62.4685 2.92911   1
  -4   0   3 63.9640 2.84070   4
   3   0  -3 796.426 22.2990   3
  -3   0   3 792.473 22.1827   5
  -3   0   3 784.983 22.8755   1
  -3   0   3 802.214 22.8388   4
  -3   0   3 810.075 22.1709   5
   2   0  -3 863.274 24.0741   3
  -2   0   3 892.538 23.9257   5
  -2   0   3 884.487 23.9246   5
  -2   0   3 864.001 24.6962   1
  -2   0   3 872.505 24.6675   4
  -1   0   3 785.584 22.4154   1
  -1   0   3 822.328 22.4971   4
   0   0  -3 -3.6667 0.15509   3
   0   0  -3 -3.4419 0.16555   1
   0   0   3 -4.0850 0.13477   5
   0   0   3 -3.9776 0.15039   5
  -1   0  -3 170.805 4.74321   2
  -1   0  -3 162.408 4.88358   1
  -1   0  -3 167.486 5.00408   3
  -1   0  -3 162.576 4.97606   5
   1   0   3 165.175 4.67930   2
   1   0   3 163.634 5.01926   5
  -2   0  -3 331.698 9.47494   2
  -2   0  -3 345.383 9.95085   3
  -2   0  -3 336.134 9.96106   5
  -2   0  -3 339.514 9.91667   1
  -2   0  -3 335.853 10.0986   4
   2   0   3 347.502 9.51373   2
   2   0   3 333.362 9.94714   5
  -3   0  -3 383.884 11.8447   4
  -3   0  -3 385.335 11.6272   1
  -3   0  -3 378.738 11.6079   5
  -3   0  -3 385.568 11.0064   2
  -3   0  -3 397.226 11.5800   3
   3   0   3 391.179 11.5799   5
   3   0   3 390.150 11.0439   2
   3   0   3 401.204 11.6829   3
  -4   0  -3 78.4784 3.46728   4
  -4   0  -3 74.7368 2.89348   2
  -4   0  -3 79.2682 3.30417   5
  -4   0  -3 78.2512 3.27354   1
  -4   0  -3 81.2298 3.19834   3
   4   0   3 72.1460 3.14714   5
   4   0   3 80.6643 3.29614   3
   4   0   3 76.4566 2.96361   2
  -5   0  -3 10.1020 1.35448   1
  -5   0  -3 7.30261 1.02632   2
  -5   0  -3 8.00448 1.40032   4
  -5   0  -3 8.23140 1.30553   5
   5   0   3 9.16949 1.22989   3
   5   0   3 9.74816 1.20287   2
  -6   0  -3 18.6200 1.99996   1
  -6   0  -3 20.3124 2.16418   5
  -6   0  -3 17.2104 1.55460   2
  -6   0  -3 11.4803 1.78192   4
   6   0   3 16.2706 1.62533   2
   6   0   3 13.6549 1.74272   3
  -7   0  -3 15.4306 1.49824   2
  -7   0  -3 19.0756 2.28490   5
  -7   0  -3 18.0579 2.39604   4
  -7   0  -3 13.4968 1.97639   1
   7   0   3 12.9046 1.57177   2
   7   0   3 16.1721 2.10306   3
   7   0   3 17.0052 1.90999   2
  -8   0  -3 4.88151 1.61173   4
  -8   0  -3 4.07611 1.29587   1
   8   0   3 4.00431 1.18489   2
   8   0   3 3.31473 1.11075   2
  -9   0  -3 0.52133 1.20331   1
  -9   0  -3 0.35519 1.37541   4
   9   0   3 1.33247 1.00009   2
   9   0   3 2.10909 1.22469   2
  10  -1  -3 4.06711 1.33582   3
 -10   1   3 -0.4340 1.30014   4
 -10   1   3 4.15577 1.68668   1
 -10   1   3 4.96633 1.75028   5
   9  -1  -3 2.03091 0.93597   3
  -9   1   3 0.59541 1.04422   4
  -9   1   3 0.93660 1.07745   1
  -9   1   3 1.64754 1.07350   5
   8  -1  -3 2.56181 0.94110   3
  -8   1   3 2.88402 1.09412   4
  -8   1   3 4.06154 1.12418   5
  -8   1   3 1.64209 1.06346   1
   7  -1  -3 12.8544 1.63088   3
  -7   1   3 15.0380 1.80814   5
  -7   1   3 13.9465 1.89989   1
  -7   1   3 15.7191 2.00705   4
   6  -1  -3 44.7052 2.41068   3
  -6   1   3 38.5503 2.50131   4
  -6   1   3 44.9590 2.75278   1
  -6   1   3 39.6463 2.34121   5
   5  -1  -3 16.4200 1.29117   3
   5  -1  -3 19.1775 1.56864   2
  -5   1   3 11.7703 1.23518   5
  -5   1   3 18.3667 1.57311   1
  -5   1   3 17.6472 1.47282   4
   4  -1  -3 102.277 3.72718   3
  -4   1   3 102.992 3.90374   4
  -4   1   3 105.945 3.72109   5
  -4   1   3 107.436 3.71455   5
  -4   1   3 108.968 4.12883   1
   2  -1  -3 40.6385 1.60997   3
   2  -1  -3 36.2190 1.56537   3
  -2   1   3 48.3087 1.64303   4
  -2   1   3 47.3526 1.80957   1
  -2   1   3 49.0086 1.60840   5
  -1   1   3 532.646 14.9565   1
  -1   1   3 538.470 14.9170   5
   0  -1  -3 166.670 4.65407   2
   0  -1  -3 167.748 4.94214   3
   0  -1  -3 162.244 4.89630   5
   0   1   3 156.381 4.92066   5
   0   1   3 167.149 4.55359   2
  -1  -1  -3 -0.6535 0.16801   3
  -1  -1  -3 0.03238 0.30861   4
  -1  -1  -3 -0.5385 0.18632   5
  -1  -1  -3 -0.3278 0.13691   1
  -1  -1  -3 -0.2035 0.23963   2
   1   1   3 -0.2315 0.21251   5
   1   1   3 -0.2811 0.15293   2
  -2  -1  -3 212.644 6.37132   2
  -2  -1  -3 217.344 6.82666   4
  -2  -1  -3 220.439 6.78224   5
  -2  -1  -3 217.725 6.60414   1
  -2  -1  -3 223.977 6.73141   3
   2   1   3 205.578 6.69472   5
   2   1   3 218.110 6.76812   3
   2   1   3 209.247 6.34099   2
  -3  -1  -3 430.810 12.8486   1
  -3  -1  -3 411.544 13.0429   4
  -3  -1  -3 439.421 12.9098   5
  -3  -1  -3 428.906 12.1982   2
  -3  -1  -3 443.601 12.8545   3
   3   1   3 424.865 12.2583   2
   3   1   3 437.413 12.8442   5
  -4  -1  -3 217.772 7.49630   4
  -4  -1  -3 212.844 7.12850   3
  -4  -1  -3 213.207 7.22978   1
  -4  -1  -3 212.340 7.26331   5
   4   1   3 209.678 7.21981   3
   4   1   3 216.476 6.76960   2
   4   1   3 218.380 7.17574   5
  -5  -1  -3 43.5433 2.50029   1
  -5  -1  -3 41.6725 2.53427   5
  -5  -1  -3 43.8684 2.23728   2
  -5  -1  -3 40.3913 2.67809   4
   5   1   3 42.6500 2.45915   3
   5   1   3 35.5590 2.12170   2
   5   1   3 37.8987 2.15453   2
  -6  -1  -3 3.34925 1.07849   5
  -6  -1  -3 3.39690 0.98212   2
  -6  -1  -3 4.00981 1.11957   1
  -6  -1  -3 1.94877 1.00279   4
   6   1   3 4.34966 0.99727   2
   6   1   3 2.72311 0.86961   3
   6   1   3 3.81145 0.97171   2
  -7  -1  -3 -0.1333 0.93405   5
  -7  -1  -3 0.84347 0.92021   1
  -7  -1  -3 -0.2801 0.77689   2
  -7  -1  -3 0.01051 0.93566   4
   7   1   3 0.75229 0.73497   2
  -8  -1  -3 -0.0009 0.97799   4
  -8  -1  -3 1.58124 1.29446   1
   8   1   3 0.83991 0.81904   2
  -9  -1  -3 -0.8373 1.06704   4
  -9  -1  -3 0.70010 1.33601   1
   9   1   3 0.51001 0.91026   2
  10  -2  -3 1.37704 1.03486   3
 -10   2   3 2.37305 1.47843   1
 -10   2   3 1.91007 1.36831   4
 -10   2   3 2.42196 1.44506   5
   9  -2  -3 0.56727 0.75352   3
  -9   2   3 2.45020 1.29692   5
  -9   2   3 0.30579 1.01621   4
  -9   2   3 0.97633 1.11927   1
   8  -2  -3 0.77624 0.70309   3
  -8   2   3 -0.0507 0.79717   4
  -8   2   3 -0.0468 0.80492   5
  -8   2   3 0.23898 0.84773   1
   7  -2  -3 66.8751 3.44989   3
  -7   2   3 58.8093 3.43131   4
  -7   2   3 68.6775 3.87525   1
  -7   2   3 66.2745 3.42988   5
   6  -2  -3 19.8946 1.65932   3
  -6   2   3 20.1627 1.97275   4
  -6   2   3 18.5908 1.86834   5
  -6   2   3 22.1175 1.90931   1
   5  -2  -3 53.1608 2.51189   2
   5  -2  -3 45.7553 2.40419   3
  -5   2   3 52.0603 2.73136   1
  -5   2   3 48.8898 2.47593   4
  -5   2   3 46.0639 2.40140   5
   4  -2  -3 167.638 5.19329   2
   4  -2  -3 154.860 5.49332   3
  -4   2   3 163.223 5.75556   1
  -4   2   3 166.723 5.47794   5
  -4   2   3 162.257 5.47266   4
   3  -2  -3 81.1852 2.84421   2
   3  -2  -3 81.3138 3.06692   3
  -3   2   3 84.1132 2.92338   4
  -3   2   3 84.1005 3.04380   5
  -3   2   3 81.8115 3.16190   1
   2  -2  -3 13.6696 0.92717   3
   2  -2  -3 13.5273 0.93458   2
   2  -2  -3 14.7606 0.94912   3
  -2   2   3 12.6218 0.88683   5
  -2   2   3 14.8072 0.70704   4
  -2   2   3 14.1306 0.88227   1
   1  -2  -3 14.5612 0.88145   5
   1  -2  -3 15.6589 0.93792   2
  -1   2   3 18.3202 0.81799   1
  -1   2   3 13.2061 0.64942   2
  -1   2   3 17.1746 0.97948   5
   0  -2  -3 355.558 9.98238   2
   0  -2  -3 356.544 10.4464   3
   0  -2  -3 362.910 10.1425   4
   0  -2  -3 346.165 10.3839   5
   0   2   3 362.340 10.0260   1
   0   2   3 351.310 10.4308   5
  -1  -2  -3 214.675 6.51474   5
  -1  -2  -3 212.510 6.48544   3
  -1  -2  -3 206.483 6.16858   1
  -1  -2  -3 201.729 6.29705   4
  -1  -2  -3 205.088 6.11866   2
   1   2   3 198.756 6.43014   5
   1   2   3 194.401 6.01576   2
   1   2   3 211.346 6.48312   3
  -2  -2  -3 0.42501 0.48707   2
  -2  -2  -3 -0.5371 0.30097   4
  -2  -2  -3 0.53106 0.40242   3
  -2  -2  -3 -0.0008 0.28609   1
  -2  -2  -3 -0.2460 0.29742   5
   2   2   3 0.22915 0.35394   5
   2   2   3 0.01240 0.26888   3
   2   2   3 -0.2340 0.22423   2
  -3  -2  -3 67.8844 3.11484   4
  -3  -2  -3 70.8900 3.01743   1
  -3  -2  -3 74.6550 3.13875   3
  -3  -2  -3 75.7680 3.20106   5
  -3  -2  -3 71.7714 2.88713   2
   3   2   3 77.2080 3.14402   5
   3   2   3 74.8152 3.14415   3
   3   2   3 68.9575 2.79803   2
  -4  -2  -3 7.90587 1.17098   1
  -4  -2  -3 7.43251 1.23630   5
  -4  -2  -3 7.25774 1.18702   4
   4   2   3 10.6979 1.33184   3
   4   2   3 7.39842 0.98713   2
  -5  -2  -3 8.73399 1.20028   2
  -5  -2  -3 8.60697 1.39789   1
  -5  -2  -3 10.3445 1.50995   5
  -5  -2  -3 7.89426 1.42530   4
   5   2   3 13.0204 1.64980   3
   5   2   3 8.87909 1.16802   2
  -6  -2  -3 6.59481 1.11154   2
  -6  -2  -3 5.23665 1.30819   5
  -6  -2  -3 4.62619 1.32347   4
  -6  -2  -3 7.13883 1.48377   1
   6   2   3 5.67270 1.05869   2
   6   2   3 7.06682 1.40582   3
  -7  -2  -3 4.80941 1.44107   1
  -7  -2  -3 6.11782 1.59819   4
  -7  -2  -3 3.69001 0.86770   2
   7   2   3 5.83895 1.22671   2
  -8  -2  -3 0.07695 1.08437   1
  -8  -2  -3 -0.3902 0.96844   4
   8   2   3 1.11150 0.88816   2
  10  -3  -3 0.57037 0.90419   3
 -10   3   3 0.50972 1.27699   4
 -10   3   3 2.97433 1.57486   5
 -10   3   3 0.23035 1.28320   1
   9  -3  -3 0.24484 0.82306   3
  -9   3   3 0.18696 1.04423   5
  -9   3   3 -0.4068 0.89200   1
  -9   3   3 0.50431 1.05391   4
   8  -3  -3 0.10740 0.65046   3
  -8   3   3 0.60213 0.93648   1
  -8   3   3 -0.3801 0.75849   4
  -8   3   3 -0.4951 0.78275   5
   7  -3  -3 7.29299 1.37814   3
  -7   3   3 9.76324 1.55114   4
  -7   3   3 11.2362 1.68550   5
  -7   3   3 9.58437 1.68377   1
   6  -3  -3 21.1315 2.08231   3
  -6   3   3 22.7266 1.93902   5
  -6   3   3 22.9287 1.96168   1
  -6   3   3 18.9837 1.92400   4
   5  -3  -3 20.6952 1.88717   2
   5  -3  -3 21.0848 1.64849   3
  -5   3   3 24.5818 1.78208   5
  -5   3   3 19.5850 1.58676   4
  -5   3   3 21.4531 1.70057   1
   4  -3  -3 62.0412 2.84420   3
   4  -3  -3 61.0477 2.75180   2
  -4   3   3 60.5876 2.77114   5
  -4   3   3 60.6482 2.83089   1
  -4   3   3 59.0115 2.51400   4
   3  -3  -3 3.60251 0.63110   5
   3  -3  -3 3.41295 0.77851   2
   3  -3  -3 3.52234 0.71767   3
  -3   3   3 4.33717 0.49074   2
  -3   3   3 4.75322 0.77266   5
  -3   3   3 3.95590 0.56946   4
  -3   3   3 4.43018 0.41947   2
  -3   3   3 2.54466 0.58928   1
   2  -3  -3 62.7633 2.66421   3
   2  -3  -3 65.4498 2.53447   2
   2  -3  -3 59.5195 2.49188   5
  -2   3   3 64.7216 2.09492   4
  -2   3   3 64.6181 2.13673   2
  -2   3   3 62.6577 2.61279   5
  -2   3   3 65.6563 2.65225   5
   1  -3  -3 162.508 5.32562   3
   1  -3  -3 149.538 4.99061   2
   1  -3  -3 160.231 4.70055   4
   1  -3  -3 158.049 5.21834   5
  -1   3   3 157.262 5.27160   5
  -1   3   3 162.695 4.77352   2
  -1   3   3 162.517 4.94451   1
   0  -3  -3 399.835 11.7798   4
   0  -3  -3 396.393 12.0795   5
   0  -3  -3 397.186 11.5970   2
   0   3   3 410.020 12.0913   3
   0   3   3 412.826 11.4548   2
   0   3   3 416.070 12.1232   5
   0   3   3 417.749 11.6887   1
  -1  -3  -3 414.878 12.7908   5
  -1  -3  -3 430.702 12.5169   1
  -1  -3  -3 420.877 12.6506   4
  -1  -3  -3 427.401 12.2426   2
   1   3   3 421.009 12.1320   2
   1   3   3 440.114 12.8631   3
   1   3   3 439.853 12.8295   5
   1   3   3 434.968 12.4533   1
  -2  -3  -3 78.2067 3.17369   4
  -2  -3  -3 73.2829 2.99845   1
  -2  -3  -3 73.4653 3.20140   5
  -2  -3  -3 73.4339 3.00150   2
  -2  -3  -3 76.7862 3.19964   3
   2   3   3 76.6147 3.20567   3
   2   3   3 76.2551 2.89652   2
   2   3   3 74.3563 3.18560   5
  -3  -3  -3 -0.2661 0.42113   4
  -3  -3  -3 -0.3498 0.18783   2
  -3  -3  -3 -0.4579 0.35447   1
  -3  -3  -3 -0.2222 0.37756   5
   3   3   3 -0.6431 0.53640   5
   3   3   3 0.52283 0.39081   2
   3   3   3 -0.2441 0.29869   3
  -4  -3  -3 11.1198 1.53250   5
  -4  -3  -3 13.4771 1.46193   2
  -4  -3  -3 13.5535 1.70034   4
  -4  -3  -3 16.1911 1.73985   1
   4   3   3 15.4798 1.75715   3
   4   3   3 12.5356 1.38297   2
  -5  -3  -3 30.3615 2.45447   5
  -5  -3  -3 33.7281 2.45456   1
  -5  -3  -3 33.6915 2.17181   2
  -5  -3  -3 31.5230 2.46403   4
   5   3   3 35.9440 2.44675   3
   5   3   3 33.4657 2.12612   2
  -6  -3  -3 6.78209 1.51842   1
  -6  -3  -3 4.87182 1.07535   2
  -6  -3  -3 3.85666 1.33148   4
   6   3   3 5.37156 1.08809   2
  -7  -3  -3 2.12657 1.24057   1
  -7  -3  -3 0.92412 1.06768   4
   7   3   3 0.28134 0.76300   2
  -8  -3  -3 -1.1186 0.95499   4
   8   3   3 1.14723 0.82860   2
   9  -4  -3 -0.0003 0.82534   3
  -9   4   3 0.28494 1.27414   5
  -9   4   3 0.29448 1.07560   1
   8  -4  -3 8.04556 1.64929   3
  -8   4   3 7.54159 1.64548   5
  -8   4   3 10.6873 1.93294   1
   7  -4  -3 0.42458 0.73711   3
  -7   4   3 0.34226 0.88324   4
  -7   4   3 -0.3621 0.72834   1
  -7   4   3 -0.2423 0.78956   5
   6  -4  -3 3.26517 1.19213   2
   6  -4  -3 2.05834 0.84777   3
  -6   4   3 1.45563 0.84304   1
  -6   4   3 1.90021 0.83519   4
  -6   4   3 3.44072 1.05522   5
   5  -4  -3 7.57916 1.49396   2
   5  -4  -3 8.83824 1.34450   3
  -5   4   3 9.84648 1.41169   1
  -5   4   3 9.20156 1.19792   4
  -5   4   3 8.75546 1.37985   5
   4  -4  -3 6.04175 1.31733   2
   4  -4  -3 7.46446 1.18800   3
  -4   4   3 6.14903 0.86952   4
  -4   4   3 6.29231 0.59303   2
  -4   4   3 6.50038 1.15209   5
  -4   4   3 6.93825 1.02680   1
   3  -4  -3 35.2922 2.25429   2
   3  -4  -3 33.5942 2.10130   3
   3  -4  -3 37.3194 2.00559   5
  -3   4   3 37.4015 1.55158   2
  -3   4   3 38.3504 2.01966   1
  -3   4   3 37.0134 2.13308   5
  -3   4   3 37.2707 1.63168   4
   2  -4  -3 18.9886 1.40582   5
   2  -4  -3 21.0041 1.75724   2
   2  -4  -3 20.6835 1.54021   3
  -2   4   3 21.7346 1.38896   1
  -2   4   3 21.1268 1.15717   2
  -2   4   3 20.9519 1.60186   5
  -2   4   3 21.1367 1.57966   5
   1  -4  -3 54.5088 2.59246   2
   1  -4  -3 56.6924 2.58718   5
   1  -4  -3 57.7855 2.10715   4
   1  -4  -3 57.9643 2.66257   3
   1  -4  -3 58.6870 2.71419   3
  -1   4   3 59.2581 2.68276   5
  -1   4   3 44.0410 2.14287   1
  -1   4   3 61.9458 2.62775   3
   0  -4  -3 80.0722 3.36520   5
   0  -4  -3 84.5958 3.05933   4
   0  -4  -3 86.8912 3.51072   3
   0  -4  -3 84.3865 3.30180   2
   0   4   3 79.2586 3.39973   5
   0   4   3 81.0581 3.01052   2
   0   4   3 76.0630 3.29186   3
  -1  -4  -3 209.738 7.21037   3
  -1  -4  -3 204.060 6.77754   1
  -1  -4  -3 213.222 6.83037   2
  -1  -4  -3 209.244 7.13337   5
  -1  -4  -3 213.168 6.97238   4
   1   4   3 213.685 7.15807   5
   1   4   3 211.696 6.69902   1
   1   4   3 212.278 7.16608   3
   1   4   3 215.812 6.62268   2
  -2  -4  -3 9.00321 1.22455   4
  -2  -4  -3 6.67772 1.14540   5
  -2  -4  -3 8.76916 1.31927   2
  -2  -4  -3 8.41577 1.10830   1
   2   4   3 7.34336 1.14737   3
   2   4   3 8.37584 1.02749   2
   2   4   3 9.48230 1.08609   1
   2   4   3 10.0185 1.34704   5
  -3  -4  -3 11.1800 1.42144   1
  -3  -4  -3 11.5484 1.55222   5
  -3  -4  -3 11.7646 1.52962   4
  -3  -4  -3 13.0907 1.59022   2
   3   4   3 12.3133 1.53060   3
   3   4   3 12.8947 1.35513   2
   3   4   3 15.5475 1.54597   1
  -4  -4  -3 0.53642 0.69123   5
  -4  -4  -3 -0.4635 0.58176   4
  -4  -4  -3 -1.2807 0.72080   2
  -4  -4  -3 -0.7068 0.60481   1
   4   4   3 0.15617 0.49682   2
   4   4   3 -0.0262 0.53925   3
  -5  -4  -3 3.92845 1.18669   1
  -5  -4  -3 5.52714 1.40200   4
  -5  -4  -3 2.53450 1.22505   5
  -5  -4  -3 3.94630 1.12096   2
   5   4   3 2.60370 0.83765   2
  -6  -4  -3 1.93432 1.03096   4
   6   4   3 0.13651 0.66568   2
  -7  -4  -3 2.80853 1.42391   4
   7   4   3 0.83450 0.83350   2
   9  -5  -3 1.08304 1.04890   3
  -9   5   3 0.44227 1.07327   1
  -9   5   3 0.65163 1.49622   5
   8  -5  -3 3.86971 1.31729   3
  -8   5   3 2.13368 1.36560   5
  -8   5   3 6.12883 1.62347   1
   7  -5  -3 2.68822 1.10236   3
   7  -5  -3 0.41868 1.24596   2
  -7   5   3 3.15903 1.19781   1
  -7   5   3 0.43949 0.94253   5
   6  -5  -3 1.81790 1.27602   2
   6  -5  -3 1.75796 0.92776   3
  -6   5   3 1.94146 0.93504   1
  -6   5   3 2.42642 1.01628   5
   5  -5  -3 9.22368 1.56309   2
   5  -5  -3 9.12868 1.47823   3
  -5   5   3 8.11386 1.44558   5
  -5   5   3 6.91508 1.25220   1
  -5   5   3 7.46181 0.69812   2
   4  -5  -3 12.1668 1.80601   2
   4  -5  -3 8.36371 1.39330   3
  -4   5   3 8.33680 1.30198   1
  -4   5   3 10.4654 1.59791   5
  -4   5   3 9.93832 0.90388   2
   3  -5  -3 6.78884 1.19123   3
   3  -5  -3 5.67342 1.36028   2
  -3   5   3 8.18444 1.33967   5
  -3   5   3 7.51955 1.11626   1
  -3   5   3 8.59585 0.90579   2
   2  -5  -3 29.4884 2.29817   2
   2  -5  -3 30.0276 2.00324   3
  -2   5   3 19.2955 1.27676   2
  -2   5   3 24.0695 1.88755   5
  -2   5   3 28.2043 1.67169   1
   1  -5  -3 5.39997 0.74475   4
   1  -5  -3 4.83379 1.02763   3
   1  -5  -3 4.68058 0.96029   5
   1  -5  -3 5.97602 1.35238   2
   1  -5  -3 5.24023 1.02477   3
  -1   5   3 4.56814 0.98518   5
  -1   5   3 6.67367 1.13724   5
  -1   5   3 4.17313 0.74699   1
   0  -5  -3 9.39017 1.49817   2
   0  -5  -3 7.77017 1.18247   5
   0  -5  -3 8.29855 1.02446   4
   0  -5  -3 8.36829 1.26876   3
   0   5   3 9.37806 1.06396   1
   0   5   3 9.90781 1.12868   2
   0   5   3 9.03941 1.34067   5
   0   5   3 9.10004 1.24392   3
  -1  -5  -3 40.8117 2.64838   2
  -1  -5  -3 44.0926 2.33519   4
  -1  -5  -3 40.3149 2.47021   5
   1   5   3 39.2521 2.09411   2
   1   5   3 42.4429 2.59583   5
   1   5   3 38.3624 2.00628   1
   1   5   3 37.5048 2.33296   3
  -2  -5  -3 9.66032 1.31966   1
  -2  -5  -3 10.2813 1.50280   5
  -2  -5  -3 9.99569 1.42757   4
  -2  -5  -3 7.73261 1.39609   2
   2   5   3 7.31146 1.19719   3
   2   5   3 8.20278 1.10472   2
   2   5   3 9.80452 1.20541   1
  -3  -5  -3 32.3691 2.27551   1
  -3  -5  -3 33.2314 2.47326   4
  -3  -5  -3 32.5921 2.36886   2
  -3  -5  -3 32.6491 2.52357   5
   3   5   3 30.6590 2.00765   2
   3   5   3 32.9295 2.48562   3
   3   5   3 37.0385 2.27243   1
  -4  -5  -3 4.47164 1.29936   4
  -4  -5  -3 4.16179 1.20587   2
   4   5   3 3.55680 0.87246   2
  -5  -5  -3 -0.8439 0.86985   2
  -5  -5  -3 0.19153 0.94645   4
   5   5   3 -0.0021 0.61114   2
  -6  -5  -3 0.70889 1.21664   4
   6   5   3 1.42631 0.89212   2
  -9   6   3 3.38279 1.62649   1
   8  -6  -3 4.31624 1.79506   2
   8  -6  -3 0.62667 0.97932   3
  -8   6   3 1.55747 1.23337   1
   7  -6  -3 1.51729 1.35907   2
   7  -6  -3 -0.3426 0.78505   3
  -7   6   3 0.56359 1.14191   5
  -7   6   3 0.31042 0.89282   1
   6  -6  -3 1.87683 1.02015   3
   6  -6  -3 0.08478 1.23166   2
  -6   6   3 1.20929 1.12319   5
  -6   6   3 0.15424 0.84442   1
   5  -6  -3 1.01867 0.97567   3
   5  -6  -3 1.92819 1.28145   2
  -5   6   3 0.79926 0.43605   2
  -5   6   3 0.96705 0.80044   1
  -5   6   3 0.52891 0.96261   5
   4  -6  -3 11.6698 1.80940   2
   4  -6  -3 13.9533 1.88103   3
  -4   6   3 13.7618 1.73690   1
  -4   6   3 11.2449 1.68264   5
  -4   6   3 10.5032 1.09970   2
   3  -6  -3 74.0991 3.79863   3
   3  -6  -3 71.8897 3.71822   2
  -3   6   3 71.1437 2.89751   2
  -3   6   3 73.1413 3.45406   1
  -3   6   3 75.3176 3.80494   5
   2  -6  -3 1.40413 1.20717   2
   2  -6  -3 1.57517 0.87906   3
  -2   6   3 0.88400 0.44783   2
  -2   6   3 1.49473 0.88205   5
  -2   6   3 1.38349 0.60928   1
   1  -6  -3 29.3136 2.53001   2
  -1   6   3 29.4640 2.31141   5
  -1   6   3 29.3651 2.30029   5
  -1   6   3 31.1033 1.82596   2
  -1   6   3 34.0380 1.94047   1
   0  -6  -3 17.8815 1.96599   2
   0   6   3 18.7063 1.44543   2
   0   6   3 17.3405 1.43731   1
  -1  -6  -3 3.09736 1.20564   2
   1   6   3 3.81409 0.88325   2
  -2  -6  -3 5.48797 1.30223   4
  -2  -6  -3 4.10021 1.28123   2
   2   6   3 5.43083 0.98566   2
  -3  -6  -3 5.20322 1.35119   2
  -3  -6  -3 6.85417 1.54877   4
   3   6   3 6.75483 1.20908   2
  -4  -6  -3 -0.2087 1.00062   4
  -4  -6  -3 0.37531 1.01429   2
   4   6   3 0.61690 0.64487   2
  -5  -6  -3 0.15927 1.12566   4
   5   6   3 1.30836 0.85873   2
   8  -7  -3 2.84524 1.91696   2
  -8   7   3 -0.1987 1.09676   1
   7  -7  -3 2.71143 1.79696   2
  -7   7   3 1.10171 1.13716   1
   6  -7  -3 0.34992 1.46449   2
  -6   7   3 0.92872 0.93253   1
   5  -7  -3 -0.2111 1.37021   2
  -5   7   3 1.36098 0.95872   1
  -5   7   3 0.30144 0.49723   2
   4  -7  -3 2.16517 1.47363   2
  -4   7   3 1.58019 0.59167   2
  -4   7   3 1.27832 0.82108   1
   3  -7  -3 -0.4825 1.27176   2
  -3   7   3 -0.3640 0.56971   1
  -3   7   3 0.18610 0.45352   2
   2  -7  -3 11.6721 1.89577   2
  -2   7   3 16.1045 1.51676   2
   1  -7  -3 2.25936 1.36286   2
  -1   7   3 1.35509 0.62047   2
   0  -7  -3 13.9378 1.96228   2
   0   7   3 14.3897 1.54590   2
  -1  -7  -3 -0.9192 1.16178   2
   1   7   3 1.45925 0.69675   2
  -2  -7  -3 5.75201 1.53397   2
   2   7   3 6.38587 1.19726   2
  -3  -7  -3 0.81865 1.10882   2
   3   7   3 0.88493 0.72698   2
   4   7   3 1.50805 0.86936   2
   7  -8  -3 2.65078 1.98216   2
  -7   8   3 -0.2299 1.19406   1
   6  -8  -3 0.64027 1.66665   2
  -6   8   3 0.20385 1.02417   1
   5  -8  -3 0.63269 1.65759   2
  -5   8   3 0.09625 0.54199   2
   4  -8  -3 7.83257 1.89530   2
  -4   8   3 6.17633 1.07808   2
   3  -8  -3 1.46985 1.44559   2
  -3   8   3 0.78009 0.60968   2
   2  -8  -3 0.96051 1.41184   2
  -2   8   3 0.00199 0.53435   2
   1  -8  -3 5.14141 1.61293   2
  -1   8   3 6.95915 1.17267   2
   0  -8  -3 4.31014 1.51465   2
   0   8   3 5.08000 1.10143   2
  -1  -8  -3 -0.2610 1.30430   2
   1   8   3 0.32364 0.70562   2
  -2  -8  -3 1.30310 1.31166   2
   2   8   3 1.23179 0.80824   2
   3   8   3 -0.0218 0.78546   2
   5  -9  -3 0.10787 1.53595   2
  -5   9   3 -0.0176 0.65549   2
   4  -9  -3 1.21755 1.77304   2
  -4   9   3 -0.6015 0.66064   2
   3  -9  -3 0.90372 1.62748   2
  -3   9   3 -0.1530 0.65073   2
   2  -9  -3 1.21064 1.51357   2
  -2   9   3 0.28155 0.62343   2
   1  -9  -3 2.83422 1.66248   2
  -1   9   3 1.36536 0.79963   2
   0  -9  -3 4.27050 1.62061   2
   0   9   3 1.54906 0.83322   2
  -1  -9  -3 -0.4769 1.30046   2
   1   9   3 -0.1786 0.77585   2
  -1  10  -4 1.30387 1.07978   2
  -1  10  -4 0.91243 1.18273   1
  -2  10  -4 1.10541 0.98383   2
  -2  10  -4 2.95233 1.36601   1
  -3  10  -4 1.22855 1.08585   2
  -3  10  -4 0.90537 1.15399   1
   2   9  -4 4.53528 1.50452   1
   2   9  -4 6.23557 1.50940   3
  -2  -9   4 3.87320 1.76254   5
  -2  -9   4 3.92293 1.60029   4
   1   9  -4 2.00298 0.98531   3
   1   9  -4 2.14521 1.16107   1
  -1  -9   4 1.56031 1.22832   4
  -1  -9   4 0.88005 1.47786   5
   0   9  -4 1.28301 1.00407   3
   0   9  -4 3.60057 1.36731   1
   0  -9   4 1.76505 1.32983   5
   0  -9   4 3.05923 1.43566   4
  -1   9  -4 4.61868 1.23291   2
  -1   9  -4 4.12336 1.38549   1
  -2   9  -4 1.44145 1.08136   1
  -2   9  -4 1.11909 0.85822   2
  -3   9  -4 0.85577 1.11573   1
  -3   9  -4 0.22660 0.75473   2
  -4   9  -4 0.82315 0.94900   2
  -4   9  -4 -0.2189 0.98546   1
   4  -9   4 1.04683 0.68282   2
  -5   9  -4 1.18091 1.10367   2
  -5   9  -4 -0.5599 1.06480   1
   5  -9   4 1.70126 0.93330   2
  -6   9  -4 2.45734 1.58864   1
  -6   9  -4 2.82038 1.24683   2
   6  -9   4 3.31664 1.15912   2
   4   8  -4 3.09090 1.44492   1
   4   8  -4 2.34156 1.12029   3
  -4  -8   4 2.56720 1.56642   1
  -4  -8   4 3.36324 1.69503   5
  -4  -8   4 2.80247 1.61012   4
   3   8  -4 1.50857 1.13614   1
   3   8  -4 -0.1820 0.59577   3
  -3  -8   4 -0.0354 1.02142   5
  -3  -8   4 -0.3286 1.09775   4
   2   8  -4 12.6116 2.05430   1
   2   8  -4 8.92155 1.62173   3
  -2  -8   4 7.90690 1.69115   5
  -2  -8   4 6.34228 1.69253   4
   1   8  -4 3.06432 1.05411   3
   1   8  -4 5.15675 1.32633   1
  -1  -8   4 2.70965 1.21398   5
  -1  -8   4 4.74138 1.41164   4
   0   8  -4 2.25477 0.99180   1
   0   8  -4 1.21148 0.73735   3
   0  -8   4 4.31483 1.32378   5
   0  -8   4 1.78347 1.09707   4
  -1   8  -4 7.49518 1.50637   1
  -1   8  -4 7.87570 1.38106   2
  -1   8  -4 6.06199 1.26718   3
   1  -8   4 6.88811 1.62859   5
   1  -8   4 5.55177 1.37775   4
  -2   8  -4 1.10073 0.80911   1
  -2   8  -4 1.18229 0.90464   3
  -2   8  -4 2.13786 0.84712   2
   2  -8   4 -0.4068 0.90826   5
  -3   8  -4 16.0718 2.17776   1
  -3   8  -4 19.0890 1.91653   2
   3  -8   4 21.9086 1.49064   2
  -4   8  -4 40.2892 3.11298   1
  -4   8  -4 33.4408 2.44704   2
   4  -8   4 38.3154 2.24152   2
  -5   8  -4 3.91971 1.20424   2
  -5   8  -4 2.19472 1.24678   1
   5  -8   4 3.49878 1.08624   2
  -6   8  -4 1.41563 1.20526   1
  -6   8  -4 1.02490 1.06850   4
  -6   8  -4 1.26410 0.94876   2
   6  -8   4 3.02404 1.16669   2
  -7   8  -4 1.85428 1.39920   1
  -7   8  -4 -0.5588 0.96295   2
   7  -8   4 1.65945 1.15221   2
   5   7  -4 0.87035 0.75091   3
   5   7  -4 2.47640 1.33866   1
  -5  -7   4 0.48773 1.18389   5
  -5  -7   4 1.81005 1.35388   1
  -5  -7   4 0.18296 1.10049   4
   4   7  -4 0.49251 0.97151   1
   4   7  -4 1.51295 0.80095   3
  -4  -7   4 0.58458 1.10259   4
  -4  -7   4 0.33108 0.93968   5
  -4  -7   4 0.85178 1.15833   1
   3   7  -4 19.6224 2.48925   1
   3   7  -4 23.0968 2.38953   3
  -3  -7   4 17.3706 2.22517   5
  -3  -7   4 21.6330 2.76566   4
  -3  -7   4 24.7217 2.93408   1
   2   7  -4 8.20874 1.53616   1
   2   7  -4 5.45483 1.18374   3
  -2  -7   4 5.34629 1.41469   4
  -2  -7   4 6.15600 1.44982   5
   1   7  -4 1.20844 0.79338   1
   1   7  -4 1.45524 0.68674   3
  -1  -7   4 1.19804 0.89641   4
  -1  -7   4 0.01900 0.72890   5
   0   7  -4 6.83639 1.26031   1
   0   7  -4 5.11414 1.00704   2
   0   7  -4 4.09529 0.97517   3
   0  -7   4 3.72661 1.14053   5
   0  -7   4 5.25562 1.26197   4
  -1   7  -4 32.2654 2.38716   1
  -1   7  -4 36.2922 2.44010   3
  -1   7  -4 37.3940 2.18369   2
   1  -7   4 32.0379 2.51050   5
   1  -7   4 33.7729 2.52157   4
  -2   7  -4 44.3219 2.68011   3
  -2   7  -4 39.8826 2.63196   1
  -2   7  -4 37.6557 2.25981   2
   2  -7   4 32.8936 1.66408   2
   2  -7   4 35.9819 2.66059   5
  -3   7  -4 14.7678 1.82285   3
  -3   7  -4 16.9491 1.99598   1
  -3   7  -4 15.5498 1.64264   2
   3  -7   4 11.2573 1.77051   5
   3  -7   4 12.9300 1.31743   2
  -4   7  -4 1.12197 0.76951   2
  -4   7  -4 1.68883 0.97810   1
   4  -7   4 2.62852 0.90359   2
  -5   7  -4 0.53764 0.76942   2
  -5   7  -4 1.87364 1.06890   1
   5  -7   4 1.90427 0.95726   2
  -6   7  -4 1.88373 1.13011   1
  -6   7  -4 0.54948 0.99536   4
  -6   7  -4 0.92638 0.85742   2
   6  -7   4 -0.0112 0.93975   2
  -7   7  -4 0.51580 0.85609   2
  -7   7  -4 1.45169 1.25740   1
  -7   7  -4 1.26442 1.22025   4
   7  -7   4 2.71539 1.26196   2
  -8   7  -4 1.73619 1.54095   1
  -8   7  -4 0.58335 1.56524   4
  -8   7  -4 1.57781 1.04354   2
   8  -7   4 1.10126 1.26505   2
   6   6  -4 3.04485 1.05086   3
   6   6  -4 2.53446 1.39026   1
  -6  -6   4 1.18658 1.33378   1
  -6  -6   4 4.06825 1.61985   4
  -6  -6   4 2.68336 1.27898   5
   5   6  -4 12.5782 2.17694   1
   5   6  -4 9.59832 1.65423   3
  -5  -6   4 11.9382 2.23619   4
  -5  -6   4 7.12035 1.72557   1
  -5  -6   4 8.33323 1.62159   5
   4   6  -4 14.5793 1.79499   3
   4   6  -4 13.4969 2.11911   1
  -4  -6   4 19.1495 2.23525   5
  -4  -6   4 13.3182 2.08690   4
  -4  -6   4 15.2283 2.20818   1
   3   6  -4 5.37006 1.28874   1
   3   6  -4 4.91015 1.07641   3
  -3  -6   4 4.91863 1.15473   5
  -3  -6   4 6.15869 1.46889   4
  -3  -6   4 6.73370 1.49392   1
   2   6  -4 2.96411 0.98095   1
   2   6  -4 1.78894 0.66988   3
  -2  -6   4 3.54577 1.08736   4
  -2  -6   4 3.87459 0.99006   5
  -2  -6   4 2.80743 1.03250   1
   1   6  -4 87.9742 4.02685   1
   1   6  -4 80.0070 3.66873   3
  -1  -6   4 78.5879 4.05848   4
  -1  -6   4 81.5029 3.80350   5
   0   6  -4 56.9626 2.93321   3
   0   6  -4 59.9306 2.69537   2
   0   6  -4 58.5086 3.05125   1
   0  -6   4 54.8660 3.19510   4
   0  -6   4 59.8235 3.10241   5
  -1   6  -4 13.3162 1.53106   3
  -1   6  -4 15.6753 1.73266   1
  -1   6  -4 16.4891 1.36024   2
   1  -6   4 17.4408 1.90596   4
   1  -6   4 14.9757 0.76396   2
   1  -6   4 16.4010 1.82151   5
  -2   6  -4 11.4858 1.47719   3
  -2   6  -4 8.45842 1.09250   2
  -2   6  -4 9.29209 1.35220   1
   2  -6   4 8.18891 0.92700   2
   2  -6   4 7.55561 1.27084   5
  -3   6  -4 14.1432 1.71877   1
  -3   6  -4 13.6542 1.46272   2
  -3   6  -4 16.0579 1.78605   3
   3  -6   4 16.1990 1.88420   5
   3  -6   4 13.3464 1.31486   2
  -4   6  -4 14.6195 1.56882   2
  -4   6  -4 12.7217 1.75243   1
  -4   6  -4 14.7677 1.78402   3
   4  -6   4 13.9948 1.47138   2
   4  -6   4 12.6695 1.72420   5
  -5   6  -4 7.56935 1.18571   2
  -5   6  -4 7.05762 1.49765   1
   5  -6   4 7.72290 1.27768   2
  -6   6  -4 19.7050 2.41670   4
  -6   6  -4 21.3378 1.75820   2
  -6   6  -4 16.3303 2.24575   1
   6  -6   4 19.5110 2.03991   2
  -7   6  -4 -0.3499 0.89130   1
  -7   6  -4 -0.8244 0.96389   4
  -7   6  -4 0.17029 0.69543   2
   7  -6   4 0.26414 0.93909   2
  -8   6  -4 -0.1777 1.13813   1
  -8   6  -4 0.02894 1.37640   4
  -8   6  -4 -1.8289 0.75814   2
   8  -6   4 -0.3302 1.09031   2
   7   5  -4 2.73491 1.05846   3
   7   5  -4 4.12861 1.58487   1
  -7  -5   4 3.27785 1.59662   1
  -7  -5   4 1.76835 1.37138   4
  -7  -5   4 1.05686 1.16459   5
   6   5  -4 9.32691 1.56683   3
   6   5  -4 11.4134 2.10716   1
  -6  -5   4 6.46340 1.72967   4
  -6  -5   4 8.26391 1.93257   1
  -6  -5   4 9.98213 1.78813   5
   5   5  -4 19.1105 2.46986   1
   5   5  -4 20.1662 2.12987   3
  -5  -5   4 19.0793 2.12971   5
  -5  -5   4 18.9025 2.48745   1
  -5  -5   4 20.7649 2.66329   4
   4   5  -4 55.9509 3.00658   3
   4   5  -4 60.6249 3.50312   1
  -4  -5   4 58.9746 3.64568   1
  -4  -5   4 57.7615 3.11421   5
  -4  -5   4 60.6202 3.70836   4
   3   5  -4 107.074 4.70074   1
   3   5  -4 99.2530 4.20118   3
  -3  -5   4 96.6522 4.74671   4
  -3  -5   4 95.9909 4.71371   1
  -3  -5   4 101.438 4.23746   5
   2   5  -4 48.9926 2.77999   1
   2   5  -4 43.2359 2.36108   3
  -2  -5   4 44.0628 2.77076   1
  -2  -5   4 47.7865 2.89057   4
  -2  -5   4 48.4337 2.50116   5
   1   5  -4 3.61415 0.87549   1
   1   5  -4 2.85579 0.62586   3
   1   5  -4 4.27489 0.71351   2
  -1  -5   4 4.91179 0.91526   5
  -1  -5   4 4.07475 0.99127   4
  -1  -5   4 4.61022 1.04731   1
   0   5  -4 94.6358 3.66304   3
   0   5  -4 89.5538 3.79388   1
   0   5  -4 89.4698 3.25282   2
   0  -5   4 87.1036 3.96196   4
   0  -5   4 85.3550 3.61103   5
  -1   5  -4 14.6219 1.23057   3
  -1   5  -4 16.0738 1.14907   2
  -1   5  -4 13.6246 1.45560   1
   1  -5   4 12.3287 1.44081   4
   1  -5   4 18.1493 1.44977   5
   1  -5   4 15.4917 0.76782   2
  -2   5  -4 25.8429 1.52634   2
  -2   5  -4 25.5067 1.69844   3
  -2   5  -4 29.3407 1.90164   1
   2  -5   4 29.8714 1.90107   5
   2  -5   4 25.0636 1.40279   2
  -3   5  -4 31.7992 1.99238   3
  -3   5  -4 29.7774 2.06666   1
  -3   5  -4 32.3958 1.78789   2
   3  -5   4 33.4515 2.12535   5
   3  -5   4 32.8953 1.82146   2
  -4   5  -4 28.8423 2.02387   3
  -4   5  -4 32.3321 1.86077   2
  -4   5  -4 32.5329 2.30514   1
   4  -5   4 28.5558 1.92516   2
   4  -5   4 35.1341 2.31445   5
  -5   5  -4 -0.0819 0.66549   1
  -5   5  -4 0.44953 0.54294   2
   5  -5   4 1.14681 0.73802   2
  -6   5  -4 16.9711 2.14856   4
  -6   5  -4 16.1963 2.18950   1
  -6   5  -4 19.3840 1.82938   2
   6  -5   4 15.1994 1.73801   2
  -7   5  -4 0.51896 0.68138   2
  -7   5  -4 0.21494 0.87602   1
  -7   5  -4 0.12223 0.97941   4
   7  -5   4 2.66972 0.97526   2
  -8   5  -4 1.76615 1.23383   1
  -8   5  -4 0.42967 1.39159   4
  -8   5  -4 3.46628 1.11235   2
   8  -5   4 1.22739 1.19825   2
  -9   5  -4 0.72458 1.62659   4
  -9   5  -4 0.53293 1.29690   1
  -9   5  -4 -1.1540 0.90558   2
   9  -5   4 1.62992 1.19378   2
   8   4  -4 4.04669 1.27235   3
  -8  -4   4 2.38531 1.44740   4
  -8  -4   4 1.21676 1.33891   5
  -8  -4   4 3.13953 1.50078   1
   7   4  -4 0.95412 0.73178   3
  -7  -4   4 -0.3821 0.90336   1
  -7  -4   4 0.02770 0.83880   5
  -7  -4   4 0.35950 1.05542   4
   6   4  -4 15.1850 1.84334   3
  -6  -4   4 16.4398 2.31316   4
  -6  -4   4 15.2360 2.28705   1
  -6  -4   4 15.0153 1.93852   5
   5   4  -4 57.2620 2.98741   3
  -5  -4   4 60.6495 3.68607   4
  -5  -4   4 57.2924 3.60624   1
  -5  -4   4 55.9547 3.04380   5
   4   4  -4 106.970 4.24885   3
  -4  -4   4 101.256 4.21016   5
  -4  -4   4 105.247 4.92465   4
  -4  -4   4 106.603 4.92654   1
   3   4  -4 29.5165 1.75226   3
   3   4  -4 28.1910 2.08061   1
  -3  -4   4 34.1100 2.35290   4
  -3  -4   4 32.6912 2.29827   1
  -3  -4   4 32.9758 1.88262   5
   2   4  -4 47.7737 2.23198   3
   2   4  -4 48.7472 2.58349   1
  -2  -4   4 45.3604 2.20486   5
  -2  -4   4 49.4156 2.70815   1
  -2  -4   4 51.7393 2.77398   4
   1   4  -4 206.061 5.97961   2
   1   4  -4 202.829 6.50123   3
   1   4  -4 199.259 6.86358   1
  -1  -4   4 198.475 7.00750   1
  -1  -4   4 195.238 7.04630   4
  -1  -4   4 205.048 6.49178   5
   0   4  -4 29.5948 1.56979   3
   0   4  -4 27.3611 1.71193   1
   0   4  -4 31.6309 1.40677   2
   0  -4   4 32.5354 1.67691   5
   0  -4   4 29.8527 1.88682   4
  -1   4  -4 109.441 3.63605   2
  -1   4  -4 109.022 3.98015   3
  -1   4  -4 93.6013 3.99996   1
   1  -4   4 115.008 3.16304   2
   1  -4   4 112.707 4.27793   4
   1  -4   4 112.252 3.17112   2
   1  -4   4 109.675 4.03709   5
  -2   4  -4 236.087 7.67291   5
  -2   4  -4 233.699 7.19293   2
  -2   4  -4 243.888 7.72301   3
   2  -4   4 243.898 7.01789   2
   2  -4   4 245.150 7.81113   5
  -3   4  -4 44.7290 2.02452   2
  -3   4  -4 41.0185 2.18504   3
  -3   4  -4 41.6797 2.29198   5
   3  -4   4 48.0429 2.41817   5
   3  -4   4 45.0348 2.06433   2
  -4   4  -4 37.2110 2.28827   5
  -4   4  -4 28.4457 2.10780   1
  -4   4  -4 37.3878 2.13100   3
  -4   4  -4 34.7164 1.85799   2
   4  -4   4 37.9734 2.24517   5
  -5   4  -4 19.7977 2.13437   1
  -5   4  -4 16.4703 1.91387   4
  -5   4  -4 19.7557 1.45486   2
   5  -4   4 17.9404 1.72699   2
   5  -4   4 15.4142 1.75165   5
  -6   4  -4 4.71240 0.92820   2
  -6   4  -4 1.89597 0.99722   4
  -6   4  -4 5.15473 1.24798   1
   6  -4   4 5.70904 1.14307   2
  -7   4  -4 6.47648 1.70487   4
  -7   4  -4 2.09968 0.81097   2
  -7   4  -4 3.09010 1.13798   1
   7  -4   4 6.03309 1.27455   2
  -8   4  -4 7.36277 1.72243   1
  -8   4  -4 11.1753 1.52639   2
  -8   4  -4 7.20180 2.09147   4
   8  -4   4 10.0001 1.69545   2
  -9   4  -4 1.88220 1.33085   1
  -9   4  -4 -3.0551 1.28566   4
  -9   4  -4 -1.9500 0.84177   2
   9  -4   4 0.13800 1.21241   2
   8   3  -4 0.38030 0.70640   3
  -8  -3   4 -0.1206 0.91425   5
  -8  -3   4 0.02451 0.93294   1
  -8  -3   4 1.55623 1.34195   4
   7   3  -4 21.0212 2.28034   3
  -7  -3   4 17.6439 2.45759   1
  -7  -3   4 24.3272 3.00370   4
  -7  -3   4 24.6495 2.48411   5
   6   3  -4 4.84986 1.00663   3
  -6  -3   4 4.59939 1.27647   4
  -6  -3   4 5.32201 1.12095   5
  -6  -3   4 3.53240 1.12404   1
   5   3  -4 101.026 4.14003   3
  -5  -3   4 101.902 4.85216   1
  -5  -3   4 97.3745 4.77486   4
  -5  -3   4 103.467 4.17576   5
   4   3  -4 29.7167 1.66005   3
  -4  -3   4 20.2669 1.44642   5
  -4  -3   4 28.9184 2.12929   1
   2   3  -4 164.721 5.96868   1
  -2  -3   4 166.045 6.10156   4
  -2  -3   4 167.427 5.39923   5
  -2  -3   4 174.250 6.12998   1
  -2  -3   4 181.209 5.42922   5
  -1  -3   4 205.518 6.97027   4
  -1  -3   4 209.246 6.29431   5
   0   3  -4 284.856 9.13735   1
   0   3  -4 299.097 8.82056   3
   0  -3   4 294.060 8.80394   5
   0  -3   4 314.515 8.85510   5
   0  -3   4 294.972 9.36713   4
  -1   3  -4 42.4018 1.58256   2
  -1   3  -4 39.6867 1.89586   1
  -1   3  -4 43.5988 1.81250   3
   1  -3   4 38.2996 1.79160   5
   1  -3   4 39.0190 1.19020   2
   1  -3   4 35.5631 1.91086   4
   1  -3   4 40.0483 1.18949   2
  -2   3  -4 124.867 4.39927   5
  -2   3  -4 135.742 4.61590   1
  -2   3  -4 127.825 4.42129   3
  -2   3  -4 127.872 4.07986   2
   2  -3   4 126.787 4.45899   5
   2  -3   4 128.527 3.96003   2
  -3   3  -4 11.0958 1.03003   2
  -3   3  -4 9.37002 1.22373   1
  -3   3  -4 9.15145 1.04462   3
  -3   3  -4 10.5853 1.23347   5
   3  -3   4 7.99159 0.87739   2
   3  -3   4 8.37335 1.05899   5
  -4   3  -4 11.5521 1.40749   1
  -4   3  -4 13.9573 1.38183   3
  -4   3  -4 11.8712 1.13401   2
  -4   3  -4 13.4517 1.43879   5
   4  -3   4 12.3467 1.37510   5
   4  -3   4 14.9408 1.54532   3
   4  -3   4 9.85528 1.14872   2
  -5   3  -4 4.78012 1.09684   1
  -5   3  -4 5.01722 1.11228   5
  -5   3  -4 4.87031 0.83747   2
  -5   3  -4 5.33408 0.98612   3
  -5   3  -4 3.99733 1.14443   4
   5  -3   4 6.13421 1.09827   5
   5  -3   4 2.59573 0.84622   2
  -6   3  -4 4.45600 0.87779   2
  -6   3  -4 5.73421 1.32358   1
  -6   3  -4 5.15927 1.27284   4
   6  -3   4 4.66249 1.13767   2
  -7   3  -4 4.53747 0.98364   2
  -7   3  -4 6.78541 1.66753   4
  -7   3  -4 4.36241 1.29750   1
   7  -3   4 5.54076 1.19327   2
  -8   3  -4 0.12507 0.93935   1
  -8   3  -4 -0.0165 1.13386   4
  -8   3  -4 -1.4933 0.72673   2
   8  -3   4 1.59877 1.08763   2
  -9   3  -4 1.73965 1.21778   1
  -9   3  -4 -1.5461 0.89322   2
  -9   3  -4 0.06017 1.53650   4
   9  -3   4 0.34674 1.14668   2
   9   2  -4 2.85547 1.15545   3
  -9  -2   4 3.02467 1.68106   1
  -9  -2   4 4.12036 1.78247   4
  -9  -2   4 3.47845 1.40805   5
   8   2  -4 8.86473 1.50842   3
  -8  -2   4 5.61125 1.59399   4
  -8  -2   4 10.4871 1.77092   5
  -8  -2   4 12.3416 2.29699   1
   7   2  -4 8.50265 1.37649   3
  -7  -2   4 4.92761 1.39767   4
  -7  -2   4 5.68961 1.21670   5
  -7  -2   4 5.34316 1.40703   1
   6   2  -4 3.28534 0.79058   3
  -6  -2   4 2.90576 1.06402   1
  -6  -2   4 2.71550 0.78888   5
  -6  -2   4 2.95754 1.02169   4
   5   2  -4 38.7859 2.13307   3
  -5  -2   4 47.1383 2.86353   1
  -5  -2   4 47.9953 2.28281   5
  -5  -2   4 42.2711 2.69070   4
   3   2  -4 153.643 5.03905   3
  -3  -2   4 155.915 5.82055   4
  -3  -2   4 173.830 5.08393   5
  -3  -2   4 160.698 5.00300   5
   2   2  -4 2013.83 56.5493   3
  -2  -2   4 2099.32 57.7789   4
  -2  -2   4 2058.90 56.3443   5
  -2  -2   4 2118.10 56.3514   5
  -2  -2   4 2004.10 57.5416   1
   1   2  -4 87.1138 3.22232   1
   1   2  -4 84.8286 2.69746   3
  -1  -2   4 88.0295 2.66168   5
  -1   2  -4 319.199 8.76216   2
  -1   2  -4 315.801 9.42275   1
   1  -2   4 315.043 9.25729   5
  -2   2  -4 237.934 7.56265   1
  -2   2  -4 247.843 7.49086   3
  -2   2  -4 247.869 7.04707   2
  -2   2  -4 242.207 7.43529   5
   2  -2   4 246.061 7.51370   5
   2  -2   4 241.831 6.93614   2
  -3   2  -4 40.7158 1.77153   2
  -3   2  -4 39.8001 2.00598   5
  -3   2  -4 40.5616 1.95671   3
  -3   2  -4 40.1228 2.07801   1
   3  -2   4 41.6954 2.03824   5
   3  -2   4 44.7209 2.06903   3
  -4   2  -4 60.5912 2.43267   2
  -4   2  -4 51.8210 2.74903   4
  -4   2  -4 59.0859 2.66862   3
  -4   2  -4 57.9100 2.73833   5
  -4   2  -4 59.7217 2.81390   1
   4  -2   4 58.7381 2.75585   5
   4  -2   4 56.7570 2.47170   2
  -5   2  -4 10.3217 1.29326   3
  -5   2  -4 12.5925 1.28966   2
  -5   2  -4 13.5373 1.64296   5
  -5   2  -4 11.5204 1.64862   4
  -5   2  -4 13.6706 1.67918   1
   5  -2   4 12.0645 1.51026   3
   5  -2   4 12.0690 1.35898   2
   5  -2   4 12.8317 1.61249   5
  -6   2  -4 0.53446 0.67174   1
  -6   2  -4 4.20245 1.28542   4
  -6   2  -4 0.40960 0.61401   2
  -6   2  -4 1.45639 0.82794   5
   6  -2   4 1.18535 0.67124   2
  -7   2  -4 11.2074 1.86509   1
  -7   2  -4 11.1060 1.91459   4
  -7   2  -4 12.5645 1.49976   2
   7  -2   4 12.4991 1.66448   2
  -8   2  -4 0.69822 0.86805   2
  -8   2  -4 1.94367 1.45967   4
  -8   2  -4 1.22034 0.97022   1
   8  -2   4 2.12742 1.10035   2
  -9   2  -4 0.34621 1.31869   4
  -9   2  -4 -0.1713 1.06324   1
   9  -2   4 2.23692 1.29168   2
   9   1  -4 2.50372 1.08433   3
  -9  -1   4 1.16586 1.27452   4
  -9  -1   4 0.66506 1.25852   1
  -9  -1   4 2.08139 1.21862   5
   8   1  -4 5.17553 1.18976   3
  -8  -1   4 4.29543 1.40872   4
  -8  -1   4 4.39634 1.19177   5
  -8  -1   4 4.08009 1.46968   1
   7   1  -4 1.22873 0.60564   3
  -7  -1   4 0.20882 0.73226   1
  -7  -1   4 1.34854 0.92451   4
  -7  -1   4 1.34625 0.75636   5
   6   1  -4 80.8300 3.58488   3
  -6  -1   4 83.7683 4.14102   4
  -6  -1   4 81.3882 3.54599   5
  -6  -1   4 87.8029 4.34638   1
   5   1  -4 0.25290 0.21637   3
  -5  -1   4 0.05660 0.19910   5
  -5  -1   4 -0.2862 0.30140   1
  -5  -1   4 4.56638 0.94069   4
   4   1  -4 200.654 6.53012   3
  -4  -1   4 211.013 7.33390   1
  -4  -1   4 212.471 6.50247   5
  -4  -1   4 222.744 6.53577   5
  -4  -1   4 203.930 7.17901   4
   3   1  -4 233.740 6.49003   3
   3   1  -4 210.620 6.41660   3
  -3  -1   4 210.520 6.33950   5
  -3  -1   4 213.634 7.19069   1
  -3  -1   4 220.253 7.17017   4
  -3  -1   4 218.335 6.33755   5
  -2  -1   4 38.0489 1.84518   1
   1   1  -4 635.531 18.7280   1
  -1  -1   4 659.732 18.8097   1
  -1  -1   4 683.372 18.9165   4
   0   1  -4 1008.41 27.5241   3
   0   1  -4 996.790 27.8948   1
   0  -1   4 1020.07 28.1526   4
   0  -1   4 1003.87 27.4117   5
   0  -1   4 977.952 27.4080   5
  -1   1  -4 55.8897 1.78008   2
  -1   1  -4 53.6684 1.97804   1
   1  -1   4 54.9511 2.07201   5
   1  -1   4 48.2201 1.92014   5
  -2   1  -4 12.4094 0.89702   5
  -2   1  -4 14.6842 0.83326   2
  -2   1  -4 13.3478 0.92713   1
   2  -1   4 12.7265 0.75916   2
  -3   1  -4 112.240 4.05429   1
  -3   1  -4 110.869 3.70145   2
  -3   1  -4 109.993 4.03270   5
  -3   1  -4 109.661 4.19638   4
   3  -1   4 116.612 4.08939   3
   3  -1   4 112.242 3.69866   2
   3  -1   4 117.568 4.11771   5
  -4   1  -4 13.7223 1.10562   2
  -4   1  -4 13.3441 1.14879   3
  -4   1  -4 12.5629 1.31982   1
  -4   1  -4 15.4105 1.52528   5
  -4   1  -4 13.8763 1.57516   4
   4  -1   4 11.3963 1.17000   2
   4  -1   4 13.4283 1.40005   5
  -5   1  -4 24.1617 1.61125   2
  -5   1  -4 25.2012 1.88480   5
  -5   1  -4 27.0208 1.94873   1
  -5   1  -4 24.3470 2.35917   4
   5  -1   4 20.7213 1.69886   3
   5  -1   4 26.6521 1.71581   2
   5  -1   4 26.8933 1.84613   5
  -6   1  -4 3.72470 1.02696   1
  -6   1  -4 4.19206 0.90058   2
  -6   1  -4 7.35990 1.34429   5
  -6   1  -4 5.87420 1.38134   4
   6  -1   4 5.72278 1.15492   3
   6  -1   4 6.40888 1.10199   2
  -7   1  -4 2.76706 0.93510   2
  -7   1  -4 1.10283 1.04348   4
  -7   1  -4 1.91205 1.01382   1
   7  -1   4 1.53662 0.87099   2
  -8   1  -4 3.12883 1.28535   1
  -8   1  -4 2.33843 1.06297   2
  -8   1  -4 -0.4588 1.00040   4
   8  -1   4 2.01606 1.11483   2
   8  -1   4 1.06124 0.83319   2
  -9   1  -4 0.00488 1.11870   1
  -9   1  -4 -0.2199 1.14476   4
   9  -1   4 1.02027 0.89858   2
   9  -1   4 1.79555 1.35743   2
   9   0  -4 1.54249 0.91441   3
  -9   0   4 1.42092 1.23895   1
  -9   0   4 1.35706 1.19780   4
  -9   0   4 3.15987 1.21068   5
   8   0  -4 2.99132 0.96638   3
  -8   0   4 4.31221 1.27259   4
  -8   0   4 2.64236 1.25476   1
  -8   0   4 1.99252 0.94269   5
   7   0  -4 2.59152 0.80833   3
  -7   0   4 4.06729 1.05394   4
  -7   0   4 3.65598 0.93768   5
  -7   0   4 5.09269 1.33337   1
   6   0  -4 60.6157 2.90483   3
  -6   0   4 60.7436 3.46800   1
  -6   0   4 64.7061 3.37396   4
  -6   0   4 60.5786 2.91026   5
   4   0  -4 30.9047 1.51529   3
  -4   0   4 31.8618 1.48077   5
  -4   0   4 32.2419 1.93186   1
  -4   0   4 30.9660 1.48931   5
  -4   0   4 33.2216 1.85630   4
   3   0  -4 311.698 8.95708   3
  -3   0   4 312.045 9.50995   4
  -3   0   4 306.545 8.83680   5
  -3   0   4 316.256 8.84335   5
  -3   0   4 308.138 9.63919   1
  -2   0   4 265.999 8.15595   1
  -2   0   4 272.833 8.13066   4
  -1   0   4 1012.50 28.0838   1
  -1   0   4 1005.57 28.1815   4
   0   0  -4 452.136 12.7704   1
   0   0  -4 457.929 12.7898   3
   0   0   4 471.201 12.7704   5
   0   0   4 450.639 12.7475   5
  -1   0  -4 423.690 11.8435   1
  -1   0  -4 418.922 11.9304   5
  -1   0  -4 412.599 11.9795   3
  -1   0  -4 411.390 11.4214   2
   1   0   4 426.506 11.3097   2
   1   0   4 417.173 12.0004   5
  -2   0  -4 73.7824 2.51880   2
  -2   0  -4 77.0549 2.80197   5
  -2   0  -4 71.6051 2.80771   4
  -2   0  -4 71.2563 2.60648   1
   2   0   4 72.4526 2.76267   5
  -3   0  -4 163.937 5.47252   5
  -3   0  -4 158.425 5.05462   2
  -3   0  -4 160.414 5.37198   1
  -3   0  -4 153.349 5.55860   4
   3   0   4 166.132 5.48870   3
   3   0   4 162.181 5.44149   5
   3   0   4 162.873 5.08667   2
  -4   0  -4 67.3254 3.19837   4
  -4   0  -4 60.9571 2.58363   2
  -4   0  -4 65.2463 2.98373   5
  -4   0  -4 65.8566 2.91406   1
   4   0   4 61.0624 2.86440   5
   4   0   4 62.4581 2.65690   2
   4   0   4 66.3803 2.67174   2
   4   0   4 64.8816 2.95176   3
  -5   0  -4 36.6837 2.56650   4
  -5   0  -4 35.1646 2.31309   5
  -5   0  -4 36.3390 2.24902   1
  -5   0  -4 36.2127 2.08675   2
   5   0   4 36.0077 2.03131   2
   5   0   4 35.1150 2.02898   2
   5   0   4 38.6462 2.31405   3
  -6   0  -4 45.2322 2.85114   1
  -6   0  -4 45.0453 2.41416   2
  -6   0  -4 42.6375 2.85394   5
  -6   0  -4 45.9300 3.15583   4
   6   0   4 50.0432 2.58624   2
   6   0   4 44.5461 2.49266   2
   6   0   4 45.3072 2.81222   3
  -7   0  -4 4.42700 1.10554   2
  -7   0  -4 2.48769 1.09863   1
  -7   0  -4 4.49864 1.40972   4
   7   0   4 4.24499 0.97729   2
   7   0   4 5.90545 1.24876   2
  -8   0  -4 0.06323 0.90678   2
  -8   0  -4 2.06350 1.23090   4
  -8   0  -4 -0.0978 0.95944   1
   8   0   4 0.66541 0.77541   2
  -9   0  -4 1.67949 1.41587   1
  -9   0  -4 1.90613 1.54640   4
   9   0   4 1.64273 1.08961   2
  10  -1  -4 3.54334 1.19118   3
 -10   1   4 1.98652 1.54157   1
 -10   1   4 4.48107 1.70274   5
 -10   1   4 0.55200 1.35181   4
   9  -1  -4 7.93610 1.54118   3
  -9   1   4 3.32414 1.32271   5
  -9   1   4 5.87788 1.74457   1
  -9   1   4 3.73377 1.52630   4
   8  -1  -4 7.58301 1.41812   3
  -8   1   4 6.35621 1.48432   1
  -8   1   4 8.84058 1.55871   5
  -8   1   4 7.04770 1.56531   4
   7  -1  -4 37.3416 2.36049   3
  -7   1   4 35.6129 2.36434   5
  -7   1   4 33.6850 2.52817   4
  -7   1   4 36.1652 2.75310   1
   6  -1  -4 16.8272 1.45109   3
  -6   1   4 16.8299 1.81336   4
  -6   1   4 14.4068 1.74198   1
  -6   1   4 14.9654 1.53234   5
   5  -1  -4 12.2210 1.24058   3
  -5   1   4 15.0968 1.61364   1
  -5   1   4 15.5960 1.33122   4
  -4   1   4 51.7058 2.11962   5
   3  -1  -4 40.5444 1.61611   3
  -3   1   4 36.7633 1.68418   4
  -3   1   4 38.8671 1.88512   1
  -3   1   4 36.6998 1.53790   5
  -3   1   4 40.3647 1.57131   5
   2  -1  -4 345.537 9.71632   3
  -2   1   4 336.719 9.62986   5
  -2   1   4 333.990 9.77287   4
  -2   1   4 343.009 9.97494   1
   1  -1  -4 57.0571 1.93221   3
  -1   1   4 56.6062 1.85492   1
  -1   1   4 55.5771 1.89770   5
   0  -1  -4 432.430 11.8924   4
   0  -1  -4 424.629 11.4620   2
   0   1   4 407.091 11.9965   5
  -1  -1  -4 219.773 6.38556   2
  -1  -1  -4 219.607 6.69500   4
  -1  -1  -4 221.249 6.73624   5
  -1  -1  -4 220.746 6.39230   1
   1   1   4 221.933 6.77890   5
  -2  -1  -4 204.044 6.25174   2
  -2  -1  -4 201.239 6.62080   5
  -2  -1  -4 205.097 6.67075   4
  -2  -1  -4 205.033 6.38975   1
   2   1   4 221.815 6.70432   3
   2   1   4 213.312 6.68616   5
   2   1   4 214.578 6.23174   2
  -3  -1  -4 84.6232 3.08682   2
  -3  -1  -4 83.7062 3.17130   1
  -3  -1  -4 82.1199 3.32046   5
  -3  -1  -4 83.9524 3.47269   4
   3   1   4 82.3480 3.00392   2
   3   1   4 79.4232 3.28885   5
   3   1   4 70.0850 3.18430   3
  -4  -1  -4 58.2015 2.79949   1
  -4  -1  -4 62.5978 2.67115   2
  -4  -1  -4 61.1303 2.93150   5
  -4  -1  -4 65.7091 3.18677   4
   4   1   4 56.1615 2.83615   3
   4   1   4 61.5954 2.90020   5
   4   1   4 55.4340 2.53835   2
  -5  -1  -4 16.6084 1.59811   2
  -5  -1  -4 20.1387 1.69902   1
  -5  -1  -4 17.2337 1.90425   5
  -5  -1  -4 15.2115 1.86609   4
   5   1   4 15.2973 1.72160   3
   5   1   4 18.7311 1.49282   2
  -6  -1  -4 -0.4167 0.79233   2
  -6  -1  -4 0.66727 0.74981   1
  -6  -1  -4 1.08065 0.94456   4
  -6  -1  -4 0.57939 0.83670   5
   6   1   4 1.50542 0.73815   2
  -7  -1  -4 3.95568 1.11073   2
  -7  -1  -4 3.13653 1.35369   4
  -7  -1  -4 3.22573 1.22961   1
   7   1   4 4.17320 1.10164   2
  -8  -1  -4 -1.1629 0.95377   4
  -8  -1  -4 0.33643 1.00903   1
   8   1   4 0.22270 0.69872   2
  10  -2  -4 3.86139 1.35958   3
 -10   2   4 3.50618 1.48043   5
 -10   2   4 4.34822 1.77986   1
 -10   2   4 2.89176 1.57935   4
   9  -2  -4 1.79971 0.95837   3
  -9   2   4 2.23176 1.22830   4
  -9   2   4 0.56580 1.13273   1
  -9   2   4 1.89529 1.07006   5
   8  -2  -4 0.26051 0.65799   3
  -8   2   4 0.95056 0.87164   5
  -8   2   4 -0.4713 0.77173   1
  -8   2   4 1.13876 0.88278   4
   7  -2  -4 32.6390 2.32149   3
  -7   2   4 38.4805 2.47023   5
  -7   2   4 31.5404 2.36502   4
  -7   2   4 36.4817 2.76871   1
   6  -2  -4 9.30420 1.28363   3
  -6   2   4 9.40672 1.27713   5
  -6   2   4 8.70687 1.31060   4
  -6   2   4 9.29384 1.45064   1
   5  -2  -4 26.3505 1.71648   3
  -5   2   4 28.5123 1.77449   4
  -5   2   4 27.7646 1.91213   1
  -5   2   4 27.3281 1.74139   5
   4  -2  -4 249.321 7.31763   2
   4  -2  -4 241.504 7.82005   3
  -4   2   4 250.464 7.75193   5
  -4   2   4 252.818 7.77096   5
  -4   2   4 251.550 7.74575   4
  -4   2   4 237.756 8.04633   1
   3  -2  -4 132.032 4.59408   3
  -3   2   4 142.199 4.59353   5
  -3   2   4 140.645 4.75486   1
  -3   2   4 137.012 4.55595   5
  -3   2   4 140.236 4.40441   4
   2  -2  -4 265.719 7.79062   3
  -2   2   4 254.897 7.71688   5
  -2   2   4 253.829 7.70639   1
  -2   2   4 257.487 7.73745   5
   1  -2  -4 13.6583 0.84462   2
   1  -2  -4 12.0600 0.84755   3
  -1   2   4 11.9180 0.84573   5
  -1   2   4 11.6986 0.63757   1
  -1   2   4 12.2496 0.47681   2
  -1   2   4 11.9421 0.47165   2
   0  -2  -4 81.5894 2.87563   5
   0  -2  -4 75.0939 2.86951   3
   0  -2  -4 77.8390 2.69367   2
   0  -2  -4 80.6501 2.52446   4
   0   2   4 81.0965 2.35793   1
   0   2   4 75.0008 2.85922   5
   0   2   4 77.3755 2.49305   2
  -1  -2  -4 215.099 6.59477   5
  -1  -2  -4 202.176 6.21116   2
  -1  -2  -4 204.407 6.36157   4
  -1  -2  -4 202.438 6.11312   1
   1   2   4 210.285 6.58601   5
  -2  -2  -4 372.982 11.2134   1
  -2  -2  -4 385.675 10.9891   2
  -2  -2  -4 365.709 11.4475   4
  -2  -2  -4 385.286 11.5336   5
   2   2   4 390.495 11.5706   3
   2   2   4 381.872 11.5175   5
   2   2   4 384.356 10.9130   2
  -3  -2  -4 127.008 4.54831   1
  -3  -2  -4 121.996 4.71551   4
  -3  -2  -4 125.214 4.76181   5
  -3  -2  -4 125.630 4.39803   2
   3   2   4 133.055 4.78236   3
   3   2   4 124.386 4.67866   5
   3   2   4 122.329 4.30437   2
  -4  -2  -4 18.4276 1.67678   2
  -4  -2  -4 19.6023 1.59930   1
  -4  -2  -4 20.6122 2.02883   5
  -4  -2  -4 21.5640 1.82355   4
   4   2   4 21.5113 2.07648   5
   4   2   4 19.7335 1.45020   2
   4   2   4 20.3920 1.61986   3
  -5  -2  -4 11.9335 1.64169   1
  -5  -2  -4 13.7484 1.55152   2
  -5  -2  -4 13.8662 1.79348   5
  -5  -2  -4 14.7159 1.90580   4
   5   2   4 12.2843 1.67225   3
   5   2   4 13.0521 1.45995   2
  -6  -2  -4 7.98121 1.60446   1
  -6  -2  -4 8.64853 1.36590   2
  -6  -2  -4 7.71314 1.62569   4
   6   2   4 9.34114 1.36295   2
  -7  -2  -4 0.25530 0.94656   1
  -7  -2  -4 -0.0932 0.89069   2
  -7  -2  -4 0.21380 0.89049   4
   7   2   4 0.23958 0.73505   2
  -8  -2  -4 4.31886 1.63257   4
   8   2   4 2.16209 1.01445   2
  10  -3  -4 -0.0073 0.95536   3
 -10   3   4 1.28510 1.52045   1
 -10   3   4 -0.1669 1.22578   5
   9  -3  -4 -0.3417 0.61780   3
  -9   3   4 -0.2504 1.00355   5
  -9   3   4 -0.1872 0.94605   4
  -9   3   4 1.20232 1.12313   1
   8  -3  -4 21.5605 2.36729   3
  -8   3   4 22.1637 2.40818   4
  -8   3   4 24.3419 2.54755   5
  -8   3   4 22.5319 2.75220   1
   7  -3  -4 13.4249 1.78362   3
  -7   3   4 14.4617 2.02312   1
  -7   3   4 10.1955 1.57380   5
  -7   3   4 13.2136 1.70017   4
   6  -3  -4 14.8164 1.72119   3
  -6   3   4 12.7755 1.75080   1
  -6   3   4 14.1710 1.57814   4
  -6   3   4 15.0259 1.68675   5
   5  -3  -4 33.4420 2.09568   3
  -5   3   4 30.1394 1.85135   4
  -5   3   4 34.5730 2.10694   5
  -5   3   4 32.1187 2.11358   1
   4  -3  -4 44.5323 2.31018   3
   4  -3  -4 44.2521 2.26168   2
  -4   3   4 46.5367 2.34112   5
  -4   3   4 42.0705 2.26807   1
   3  -3  -4 11.5843 1.19431   3
   3  -3  -4 8.82252 1.10559   2
  -3   3   4 8.14093 0.97394   1
  -3   3   4 7.81433 0.96826   5
  -3   3   4 9.33009 0.71437   4
   2  -3  -4 40.4089 2.03275   3
   2  -3  -4 40.5214 1.88105   5
   2  -3  -4 41.4974 1.93777   2
   2  -3  -4 39.6818 2.00212   3
  -2   3   4 43.3466 2.05170   5
  -2   3   4 44.9385 1.84431   1
  -2   3   4 43.3327 1.44107   2
  -2   3   4 43.2375 1.43252   2
   1  -3  -4 115.958 3.96659   2
   1  -3  -4 120.011 4.29174   3
   1  -3  -4 118.767 4.12440   5
  -1   3   4 116.832 3.63776   2
  -1   3   4 120.955 3.79715   1
  -1   3   4 121.016 4.22518   5
   0  -3  -4 160.553 5.31569   2
   0  -3  -4 167.696 5.17356   4
   0  -3  -4 169.602 5.59149   5
   0  -3  -4 165.047 5.63369   3
   0   3   4 168.968 5.09147   2
   0   3   4 172.753 5.06123   1
   0   3   4 168.490 5.63211   5
  -1  -3  -4 82.6137 3.12420   4
  -1  -3  -4 85.3908 2.96109   1
  -1  -3  -4 83.6227 3.38427   3
  -1  -3  -4 85.5967 3.24386   2
  -1  -3  -4 88.6130 3.41487   5
   1   3   4 82.0772 2.88845   1
   1   3   4 82.2162 3.39281   5
   1   3   4 80.6036 2.98541   2
   1   3   4 90.1319 3.43113   3
  -2  -3  -4 126.347 4.50814   2
  -2  -3  -4 124.493 4.78664   5
  -2  -3  -4 133.094 4.47012   1
  -2  -3  -4 132.358 4.69910   4
  -2  -3  -4 123.670 4.75919   3
   2   3   4 125.511 4.33884   2
  -3  -3  -4 23.0421 1.87935   2
  -3  -3  -4 24.3914 1.81659   5
  -3  -3  -4 22.2500 1.57911   1
  -3  -3  -4 25.0102 1.78252   4
   3   3   4 20.6453 1.45294   2
   3   3   4 24.8098 1.84389   5
   3   3   4 24.0895 1.70389   3
  -4  -3  -4 23.1419 2.26222   5
  -4  -3  -4 18.9147 1.98855   4
  -4  -3  -4 23.9607 1.87668   2
  -4  -3  -4 21.0518 1.75181   1
   4   3   4 25.1071 1.66884   2
   4   3   4 20.5334 1.77599   3
  -5  -3  -4 5.22829 1.19563   2
  -5  -3  -4 3.54704 1.12762   4
  -5  -3  -4 4.81488 1.24012   1
   5   3   4 3.03442 0.81411   2
  -6  -3  -4 4.49496 1.32215   1
  -6  -3  -4 4.28818 1.32990   4
  -6  -3  -4 5.49418 1.27436   2
   6   3   4 4.03191 1.00598   2
  -7  -3  -4 2.79947 1.35617   4
   7   3   4 2.87026 0.98057   2
  -8  -3  -4 4.27417 1.61933   4
   8   3   4 3.60560 1.16652   2
   9  -4  -4 -0.3085 0.77195   3
  -9   4   4 -0.7234 1.10196   5
  -9   4   4 0.65178 1.20892   1
   8  -4  -4 33.3448 2.75401   3
  -8   4   4 38.0362 3.08960   1
  -8   4   4 37.4633 2.96309   5
   7  -4  -4 2.15310 0.90058   3
  -7   4   4 1.49168 1.01300   5
  -7   4   4 1.07519 0.86959   1
   6  -4  -4 11.5918 1.64300   3
  -6   4   4 9.98362 1.50936   5
  -6   4   4 11.0118 1.65867   1
   5  -4  -4 28.2210 2.08343   3
   5  -4  -4 31.9061 2.44620   2
  -5   4   4 31.4678 2.15654   1
  -5   4   4 32.0025 2.21982   5
   4  -4  -4 41.2510 2.38115   3
   4  -4  -4 40.8065 2.52122   2
  -4   4   4 37.0747 2.17530   1
  -4   4   4 36.9323 2.31322   5
   3  -4  -4 14.9654 1.63172   2
   3  -4  -4 13.0459 1.44721   3
  -3   4   4 13.2772 1.29446   1
  -3   4   4 15.4130 1.58488   5
  -3   4   4 13.3072 0.74798   2
   2  -4  -4 58.4593 2.78627   3
   2  -4  -4 58.2494 2.59694   5
   2  -4  -4 55.9676 2.68897   2
   2  -4  -4 58.6793 2.79329   3
  -2   4   4 55.1356 2.37276   1
  -2   4   4 55.5283 2.69316   5
  -2   4   4 58.2390 2.08641   2
  -2   4   4 54.4851 2.67434   5
   1  -4  -4 14.1403 1.42960   3
   1  -4  -4 13.3035 1.44637   2
   1  -4  -4 14.3110 1.43205   5
   1  -4  -4 13.6028 0.77097   4
  -1   4   4 11.8449 1.33584   5
  -1   4   4 13.1109 0.90074   2
   0  -4  -4 68.8261 3.08086   3
   0  -4  -4 63.6031 2.89951   5
   0  -4  -4 65.7254 2.89283   2
   0  -4  -4 59.6978 2.42718   4
   0   4   4 59.7497 2.34674   1
   0   4   4 63.8084 2.85157   3
   0   4   4 61.8819 2.95467   5
  -1  -4  -4 65.1185 2.99900   2
  -1  -4  -4 62.3784 2.72722   4
  -1  -4  -4 60.2749 2.95337   5
  -1  -4  -4 61.0586 2.97317   3
   1   4   4 58.9319 2.95081   5
   1   4   4 61.0970 2.56380   2
  -2  -4  -4 18.4160 1.84954   2
  -2  -4  -4 20.1180 1.56233   4
  -2  -4  -4 21.1034 1.46518   1
  -2  -4  -4 20.4925 1.72514   5
  -2  -4  -4 21.1064 1.72927   3
   2   4   4 20.0767 1.41461   2
   2   4   4 20.9401 1.37800   1
   2   4   4 22.6024 1.69783   3
   2   4   4 22.3189 2.06252   5
  -3  -4  -4 24.5141 1.88986   4
  -3  -4  -4 23.3275 2.05589   2
  -3  -4  -4 24.7982 2.04580   5
  -3  -4  -4 26.9073 1.83719   1
   3   4   4 24.6799 1.90977   3
   3   4   4 21.4421 1.59224   2
   3   4   4 22.6565 1.63425   1
  -4  -4  -4 27.8054 2.18698   2
  -4  -4  -4 21.1500 2.26256   4
   4   4   4 26.8853 1.87955   2
  -5  -4  -4 16.9961 2.26403   4
  -5  -4  -4 21.8970 2.02731   2
   5   4   4 22.8267 1.86622   2
  -6  -4  -4 1.63174 1.12476   4
  -6  -4  -4 3.09622 1.22761   2
   6   4   4 1.75559 0.83739   2
  -7  -4  -4 -0.1351 1.06649   4
   7   4   4 0.85222 0.83624   2
   9  -5  -4 1.82464 1.23391   3
  -9   5   4 -0.5024 1.35429   5
  -9   5   4 0.47232 1.08421   1
   8  -5  -4 1.84979 1.07643   3
  -8   5   4 3.48557 1.54847   5
  -8   5   4 2.78663 1.28039   1
   7  -5  -4 1.18113 0.85467   3
  -7   5   4 2.38695 1.23628   5
  -7   5   4 0.54478 0.88545   1
   6  -5  -4 5.95769 1.34993   3
   6  -5  -4 6.23937 1.59377   2
  -6   5   4 8.48411 1.50274   1
  -6   5   4 6.71347 1.47481   5
   5  -5  -4 1.02946 0.79690   3
   5  -5  -4 -1.8971 0.92954   2
  -5   5   4 0.63839 0.81708   5
  -5   5   4 0.05798 0.58812   1
   4  -5  -4 18.2338 2.00767   3
   4  -5  -4 15.2983 1.91574   2
  -4   5   4 23.9037 2.28069   5
  -4   5   4 16.1197 0.91430   2
  -4   5   4 16.6434 1.71883   1
   3  -5  -4 5.01058 1.40209   2
   3  -5  -4 7.86926 1.36011   3
  -3   5   4 5.08916 0.95057   1
  -3   5   4 3.14728 0.94938   5
  -3   5   4 5.32609 0.67854   2
   2  -5  -4 9.30496 1.51765   2
   2  -5  -4 14.4591 1.63299   3
  -2   5   4 14.5095 1.67966   5
  -2   5   4 12.2687 1.31422   1
  -2   5   4 13.4019 0.99319   2
  -2   5   4 14.6258 1.71016   5
   1  -5  -4 27.3755 2.33205   2
   1  -5  -4 27.6274 2.01987   3
   1  -5  -4 27.0065 1.99864   3
  -1   5   4 26.7075 1.51910   2
  -1   5   4 27.4964 2.06577   5
  -1   5   4 29.3630 1.59316   1
   0  -5  -4 32.1344 2.48177   2
   0  -5  -4 34.5857 2.27186   3
   0   5   4 35.7554 1.77065   1
   0   5   4 34.8459 1.82825   2
   0   5   4 34.2181 2.33048   5
  -1  -5  -4 13.9054 1.72302   2
  -1  -5  -4 20.1634 1.54151   4
   1   5   4 19.6573 2.00267   5
   1   5   4 16.3506 1.34704   2
  -2  -5  -4 15.2796 1.69394   4
  -2  -5  -4 12.5763 1.61305   2
   2   5   4 13.7233 1.45003   2
  -3  -5  -4 4.00570 1.25226   2
  -3  -5  -4 3.80643 1.13262   4
   3   5   4 3.80740 0.88713   2
  -4  -5  -4 20.8100 2.13764   2
  -4  -5  -4 23.5297 2.57035   4
   4   5   4 21.9091 2.11555   2
  -5  -5  -4 1.59854 1.18614   4
  -5  -5  -4 -1.2551 1.01010   2
   5   5   4 -0.1812 0.57961   2
  -6  -5  -4 0.93865 1.28446   4
   6   5   4 0.94093 0.77475   2
  -9   6   4 1.71822 1.40010   1
   8  -6  -4 0.31874 1.04546   3
  -8   6   4 0.01587 1.41041   5
  -8   6   4 0.15669 1.12305   1
   7  -6  -4 0.08635 0.87350   3
  -7   6   4 -0.1639 0.83587   1
  -7   6   4 1.17935 1.28983   5
   6  -6  -4 19.0873 2.37217   3
   6  -6  -4 19.7013 2.37809   2
  -6   6   4 17.5315 2.22457   1
  -6   6   4 24.7908 2.73001   5
   5  -6  -4 20.1623 2.44275   3
   5  -6  -4 17.8664 2.17240   2
  -5   6   4 19.6195 2.32815   5
  -5   6   4 17.1572 1.98627   1
   4  -6  -4 3.53417 1.39685   2
   4  -6  -4 5.13706 1.23465   3
  -4   6   4 3.02397 0.92097   1
  -4   6   4 2.99253 0.57922   2
  -4   6   4 3.48805 1.18155   5
   3  -6  -4 7.29722 1.52677   2
   3  -6  -4 7.11604 1.35435   3
  -3   6   4 3.11768 1.04473   5
  -3   6   4 5.13239 0.75230   2
  -3   6   4 5.79144 1.10237   1
   2  -6  -4 1.14454 0.84970   3
   2  -6  -4 0.31925 1.15155   2
  -2   6   4 2.32470 0.73124   1
  -2   6   4 2.01145 0.89953   5
  -2   6   4 1.17433 0.44840   2
   1  -6  -4 4.86510 1.41814   2
   1  -6  -4 7.53272 1.46789   3
   1  -6  -4 4.91559 1.28241   3
  -1   6   4 5.83744 1.35414   5
  -1   6   4 5.97611 1.32052   5
  -1   6   4 5.41111 0.89401   2
   0  -6  -4 45.8884 3.01455   2
   0   6   4 51.4093 2.47379   2
  -1  -6  -4 1.28720 1.16743   2
   1   6   4 1.01037 0.58655   2
  -2  -6  -4 8.87780 1.61335   2
   2   6   4 8.36591 1.21167   2
  -3  -6  -4 4.35046 1.37675   2
   3   6   4 4.99065 1.12702   2
  -4  -6  -4 4.40785 1.39891   2
   4   6   4 2.66520 0.89178   2
  -5  -6  -4 -0.4501 1.05048   2
   5   6   4 0.64799 0.70374   2
   8  -7  -4 1.97819 2.00079   2
  -8   7   4 -0.4707 1.23899   1
   7  -7  -4 2.05436 1.77060   2
  -7   7   4 1.02727 1.13045   1
   6  -7  -4 -0.6203 1.51549   2
  -6   7   4 -0.0173 0.84740   1
   5  -7  -4 -1.3743 1.28400   2
  -5   7   4 0.26894 0.84649   1
  -5   7   4 0.42906 0.37680   2
   4  -7  -4 4.72602 1.70319   2
  -4   7   4 3.07283 0.68465   2
   3  -7  -4 4.72377 1.72617   2
  -3   7   4 6.11458 0.91065   2
   2  -7  -4 7.79080 1.84485   2
  -2   7   4 11.1345 1.22453   2
   1  -7  -4 -1.1047 1.33474   2
  -1   7   4 2.12881 0.65017   2
   0  -7  -4 3.96228 1.50423   2
   0   7   4 2.62216 0.76779   2
  -1  -7  -4 1.35504 1.37087   2
   1   7   4 3.21326 0.86260   2
  -2  -7  -4 -0.4941 1.23792   2
   2   7   4 0.81510 0.65114   2
  -3  -7  -4 2.77709 1.45827   2
   3   7   4 2.39325 0.90147   2
  -4  -7  -4 0.71087 1.20913   2
   4   7   4 1.24541 0.91232   2
   7  -8  -4 4.37443 2.11050   2
   6  -8  -4 -0.4925 1.83502   2
   5  -8  -4 4.25312 1.95311   2
   4  -8  -4 12.6018 2.33200   2
  -4   8   4 12.6992 1.35450   2
   3  -8  -4 1.09341 1.59884   2
  -3   8   4 -0.1001 0.52141   2
   2  -8  -4 1.65638 1.53881   2
  -2   8   4 0.92433 0.59951   2
   1  -8  -4 2.06605 1.54788   2
  -1   8   4 1.02677 0.69521   2
   0  -8  -4 0.59515 1.43381   2
   0   8   4 -0.0880 0.58993   2
  -1  -8  -4 -1.4512 1.35907   2
   1   8   4 0.56113 0.65757   2
  -2  -8  -4 3.49129 1.56672   2
   2   8   4 3.50857 1.00251   2
  -3  -8  -4 6.09607 1.54751   2
   3   8   4 3.60728 1.15311   2
   5  -9  -4 0.86944 1.97833   2
   4  -9  -4 3.18453 1.91613   2
   3  -9  -4 3.72218 1.89721   2
  -3   9   4 0.51065 0.66681   2
   2  -9  -4 0.74333 1.71197   2
  -2   9   4 0.20710 0.72163   2
   1  -9  -4 0.92957 1.67254   2
  -1   9   4 0.89167 0.78764   2
   0  -9  -4 2.70121 1.80582   2
   0   9   4 2.25739 1.00196   2
  -1  10  -5 1.87011 1.26282   1
  -2  10  -5 0.99190 1.15355   1
  -2  10  -5 -0.5649 0.86586   2
   2   9  -5 -0.0884 0.76940   3
   2   9  -5 1.18555 1.04234   1
  -2  -9   5 -0.5735 1.16597   4
  -2  -9   5 0.40442 1.28258   5
   1   9  -5 3.00441 1.14498   3
   1   9  -5 1.99548 1.21343   1
  -1  -9   5 1.58560 1.30682   4
  -1  -9   5 1.57834 1.38543   5
   0   9  -5 3.61135 1.22075   3
   0   9  -5 4.22098 1.40750   1
   0  -9   5 2.86544 1.32248   4
   0  -9   5 4.26099 1.58185   5
  -1   9  -5 -0.0948 0.82080   3
  -1   9  -5 0.67450 0.98176   1
   1  -9   5 0.49456 1.28017   5
  -2   9  -5 1.00472 1.00775   1
  -2   9  -5 1.95321 0.98835   2
  -3   9  -5 1.61647 1.15999   1
  -3   9  -5 0.90535 0.81264   2
  -4   9  -5 -1.0415 1.01215   1
  -4   9  -5 1.00929 1.00962   2
  -5   9  -5 0.68174 1.31236   1
  -5   9  -5 3.17180 1.28864   2
   4   8  -5 0.31631 0.74930   3
   4   8  -5 1.12065 1.24631   1
  -4  -8   5 0.05961 1.25107   4
  -4  -8   5 0.96640 1.36068   1
  -4  -8   5 -0.1963 1.17683   5
   3   8  -5 1.84765 0.99902   3
   3   8  -5 0.54999 0.97456   1
  -3  -8   5 0.92416 1.13204   5
  -3  -8   5 0.45605 1.09825   4
   2   8  -5 7.99755 1.65402   1
   2   8  -5 5.38968 1.28171   3
  -2  -8   5 7.03752 1.60550   5
  -2  -8   5 7.63753 1.78052   4
   1   8  -5 1.85745 0.86531   3
   1   8  -5 2.41923 1.01954   1
  -1  -8   5 1.76361 1.09342   4
  -1  -8   5 2.19798 1.12935   5
   0   8  -5 8.90317 1.58370   3
   0   8  -5 11.3768 1.89289   1
   0  -8   5 8.78131 1.68577   5
   0  -8   5 10.6791 1.88182   4
  -1   8  -5 8.35791 1.49207   3
  -1   8  -5 10.1883 1.64569   1
  -1   8  -5 9.97695 1.48835   2
   1  -8   5 7.38232 1.64747   4
   1  -8   5 6.54142 1.59932   5
  -2   8  -5 1.20889 0.89021   1
  -2   8  -5 1.78214 0.92593   3
  -2   8  -5 0.20553 0.66954   2
   2  -8   5 0.03894 0.89699   5
  -3   8  -5 1.42694 0.91928   1
  -3   8  -5 0.92619 0.73705   2
  -3   8  -5 2.25632 1.11084   3
  -4   8  -5 5.79934 1.61501   1
  -4   8  -5 2.30081 1.03049   2
   4  -8   5 2.47834 0.73029   2
  -5   8  -5 1.88646 1.16359   1
  -5   8  -5 2.68547 1.12082   2
   5  -8   5 3.82547 0.98354   2
  -6   8  -5 -0.2764 0.86931   2
  -6   8  -5 -1.1352 1.00997   1
   6  -8   5 0.54881 0.89058   2
  -7   8  -5 1.36114 1.45492   4
  -7   8  -5 1.74732 1.16443   2
  -7   8  -5 0.24562 1.20003   1
   7  -8   5 2.92719 1.14065   2
   5   7  -5 2.34605 1.27078   1
   5   7  -5 2.18006 0.93463   3
  -5  -7   5 2.00029 1.37277   1
  -5  -7   5 0.74456 1.13853   5
  -5  -7   5 0.69407 1.28025   4
   4   7  -5 -0.1945 0.80327   1
   4   7  -5 0.22102 0.65634   3
  -4  -7   5 0.84687 0.98221   5
  -4  -7   5 1.36319 1.11112   1
  -4  -7   5 -0.8400 0.81554   4
   3   7  -5 1.16737 0.71127   3
   3   7  -5 1.66340 1.00605   1
  -3  -7   5 1.80577 0.91899   5
  -3  -7   5 2.82622 1.19134   4
  -3  -7   5 0.88921 0.97259   1
   2   7  -5 5.59370 1.09342   3
   2   7  -5 5.16206 1.40375   1
  -2  -7   5 5.63095 1.32006   5
  -2  -7   5 4.62750 1.44979   4
   1   7  -5 -0.4635 0.41291   3
   1   7  -5 -0.0949 0.60128   1
  -1  -7   5 -0.3975 0.69909   4
  -1  -7   5 0.26365 0.65544   5
   0   7  -5 8.95023 1.53053   1
   0   7  -5 8.37616 1.32243   3
   0  -7   5 10.5808 1.61781   5
   0  -7   5 9.54420 1.67691   4
  -1   7  -5 50.1497 2.91306   3
  -1   7  -5 46.7151 2.95125   1
  -1   7  -5 50.0280 2.61923   2
   1  -7   5 45.4954 3.00219   4
   1  -7   5 53.2620 3.12230   5
  -2   7  -5 9.24953 1.50425   3
  -2   7  -5 7.48941 1.39340   1
  -2   7  -5 8.44064 1.21888   2
   2  -7   5 8.51404 1.61794   5
  -3   7  -5 2.84175 0.93878   1
  -3   7  -5 3.17848 0.87014   2
  -3   7  -5 3.32017 0.98324   3
   3  -7   5 3.30558 1.13097   5
   3  -7   5 3.77361 0.65931   2
  -4   7  -5 -0.4399 0.61242   2
  -4   7  -5 0.71896 0.70354   1
   4  -7   5 -0.0464 0.53658   2
  -5   7  -5 0.12870 0.84649   1
  -5   7  -5 -0.6652 0.70310   2
   5  -7   5 0.45605 0.66277   2
  -6   7  -5 0.74622 1.12402   1
  -6   7  -5 -0.9576 0.71734   2
  -6   7  -5 3.90170 1.32254   4
   6  -7   5 0.84293 0.91476   2
  -7   7  -5 0.45693 0.96501   2
  -7   7  -5 0.38894 1.05217   1
  -7   7  -5 -0.4308 1.17746   4
   7  -7   5 2.76831 1.15310   2
  -8   7  -5 0.02316 1.27157   1
   6   6  -5 0.08804 0.65535   3
   6   6  -5 -0.6562 1.08310   1
  -6  -6   5 1.02629 1.01232   5
  -6  -6   5 -0.2165 1.02428   4
  -6  -6   5 -1.2999 1.10667   1
   5   6  -5 5.02270 1.54664   1
   5   6  -5 1.82022 0.85011   3
  -5  -6   5 2.95406 1.36038   4
  -5  -6   5 4.44277 1.34887   5
  -5  -6   5 4.43455 1.42384   1
   4   6  -5 3.14417 1.06098   1
   4   6  -5 1.63731 0.77356   3
  -4  -6   5 2.60813 1.25898   4
  -4  -6   5 2.28088 1.01021   1
  -4  -6   5 2.76744 1.05494   5
   3   6  -5 15.5612 1.71674   3
   3   6  -5 16.8915 2.22906   1
  -3  -6   5 16.3850 1.92395   5
  -3  -6   5 15.2662 2.19667   1
  -3  -6   5 16.7509 2.23359   4
   2   6  -5 3.85597 0.86934   3
   2   6  -5 2.33987 0.90747   1
  -2  -6   5 2.14205 0.99261   4
  -2  -6   5 3.94909 0.96943   5
  -2  -6   5 2.33202 0.91752   1
   1   6  -5 70.7688 3.36942   3
   1   6  -5 69.9580 3.61923   1
  -1  -6   5 73.5513 3.50746   5
  -1  -6   5 80.2096 4.04343   4
   0   6  -5 78.0125 3.66294   1
   0   6  -5 72.1526 3.40995   3
   0  -6   5 72.1435 3.77635   4
   0  -6   5 75.3629 3.55528   5
  -1   6  -5 7.14222 1.03148   2
  -1   6  -5 7.91481 1.31825   1
  -1   6  -5 7.61573 1.16783   3
   1  -6   5 4.20685 1.02602   4
   1  -6   5 7.91766 1.33451   5
  -2   6  -5 57.7180 3.12909   1
  -2   6  -5 60.8350 3.08359   3
  -2   6  -5 61.6085 2.77564   2
   2  -6   5 58.5304 1.98954   2
   2  -6   5 59.8219 3.16262   5
  -3   6  -5 52.1505 2.55655   2
  -3   6  -5 46.8504 2.88369   1
  -3   6  -5 56.0366 2.93294   3
   3  -6   5 52.0786 2.99697   5
   3  -6   5 48.7094 2.11790   2
  -4   6  -5 3.49679 0.96217   3
  -4   6  -5 2.41531 0.79232   2
  -4   6  -5 3.50984 1.12363   1
   4  -6   5 2.35761 0.98117   5
   4  -6   5 3.46254 0.77570   2
  -5   6  -5 0.41989 0.61040   2
  -5   6  -5 -0.4786 0.64060   1
   5  -6   5 0.51199 0.62274   2
  -6   6  -5 1.27588 1.08426   4
  -6   6  -5 0.16474 0.64222   2
  -6   6  -5 1.00575 0.90337   1
   6  -6   5 1.38408 0.83232   2
  -7   6  -5 0.72162 1.21661   4
  -7   6  -5 -0.8408 0.76815   1
  -7   6  -5 -0.5620 0.76808   2
   7  -6   5 0.99050 0.94807   2
  -8   6  -5 1.66080 1.39162   1
  -8   6  -5 1.69377 1.07197   2
  -8   6  -5 2.42749 1.63798   4
   8  -6   5 3.09090 1.22444   2
   7   5  -5 1.41692 0.89739   3
   7   5  -5 0.38580 1.02382   1
  -7  -5   5 0.37228 1.05475   4
  -7  -5   5 2.02902 1.13967   5
  -7  -5   5 1.57105 1.29838   1
   6   5  -5 4.09158 1.47010   1
   6   5  -5 6.73450 1.36997   3
  -6  -5   5 1.99609 1.25497   1
  -6  -5   5 1.76372 1.05075   5
  -6  -5   5 3.72914 1.47468   4
   5   5  -5 -0.1374 0.42607   3
   5   5  -5 0.02743 0.75978   1
  -5  -5   5 -0.3537 0.73911   1
  -5  -5   5 -0.1422 0.85958   4
  -5  -5   5 -0.2036 0.59509   5
   4   5  -5 2.21376 0.91303   1
   4   5  -5 0.73067 0.54805   3
  -4  -5   5 0.98745 0.77952   4
  -4  -5   5 0.55941 0.56147   5
  -4  -5   5 0.65395 0.72989   1
   3   5  -5 3.48099 0.79521   3
   3   5  -5 2.76682 0.96947   1
  -3  -5   5 5.76406 1.33051   1
  -3  -5   5 4.00313 1.09920   4
  -3  -5   5 7.01720 1.12425   5
   2   5  -5 41.0091 2.14930   3
   2   5  -5 38.7981 2.47880   1
  -2  -5   5 33.8306 2.45299   4
  -2  -5   5 35.2153 2.08918   5
  -2  -5   5 37.0396 2.54207   1
   1   5  -5 14.6462 1.70069   1
   1   5  -5 12.9842 1.31811   3
  -1  -5   5 18.3048 1.99229   4
  -1  -5   5 11.5656 1.28338   5
   0   5  -5 17.2765 1.75079   1
   0   5  -5 17.7417 1.16654   2
   0   5  -5 15.5774 1.26007   3
   0  -5   5 16.9138 1.38798   5
   0  -5   5 13.9327 1.63850   4
  -1   5  -5 1.33473 0.49605   3
  -1   5  -5 0.04998 0.26163   1
  -1   5  -5 1.36779 0.48107   2
   1  -5   5 1.53836 0.63477   5
   1  -5   5 0.90265 0.52849   4
  -2   5  -5 7.80783 1.05083   3
  -2   5  -5 6.68651 0.91329   2
   2  -5   5 9.72465 1.28617   5
   2  -5   5 7.36138 0.67047   2
  -3   5  -5 3.01695 0.67634   2
  -3   5  -5 3.36499 0.89204   1
  -3   5  -5 4.21250 0.90491   3
   3  -5   5 3.10787 0.65840   2
   3  -5   5 4.56918 1.00913   5
  -4   5  -5 61.7003 3.14649   3
  -4   5  -5 60.9268 3.41240   1
  -4   5  -5 58.3358 2.75664   2
   4  -5   5 63.4468 2.69770   2
   4  -5   5 66.9571 3.32606   5
  -5   5  -5 2.55120 1.03307   1
  -5   5  -5 1.00676 0.65650   2
   5  -5   5 3.67058 0.86651   2
   5  -5   5 2.29503 1.03661   5
  -6   5  -5 0.49844 0.72537   2
  -6   5  -5 0.72465 0.90553   1
  -6   5  -5 2.04148 1.08913   4
   6  -5   5 1.52620 0.78504   2
  -7   5  -5 0.37433 0.74530   2
  -7   5  -5 1.44248 1.18850   4
  -7   5  -5 0.62954 0.94429   1
   7  -5   5 2.41751 1.03167   2
  -8   5  -5 0.60797 1.45146   4
  -8   5  -5 3.62685 1.52978   1
  -8   5  -5 1.27194 1.05799   2
   8  -5   5 4.62226 1.39023   2
   8   4  -5 1.70092 0.91122   3
  -8  -4   5 -0.4771 1.20045   4
  -8  -4   5 0.89625 1.22794   1
  -8  -4   5 0.11257 1.08645   5
   7   4  -5 0.74206 0.71460   3
  -7  -4   5 0.32572 0.91916   5
  -7  -4   5 0.86583 0.97577   4
  -7  -4   5 0.08024 0.86665   1
   6   4  -5 1.59132 0.70921   3
  -6  -4   5 1.83923 0.91690   5
  -6  -4   5 1.16222 0.86952   4
  -6  -4   5 2.78210 1.18805   1
   5   4  -5 0.56998 0.48447   3
  -5  -4   5 1.46291 0.86871   4
  -5  -4   5 -0.0851 0.56555   5
  -5  -4   5 0.96685 0.71569   1
   4   4  -5 -0.1907 0.48869   1
   4   4  -5 0.68727 0.44164   3
  -4  -4   5 -0.0305 0.38988   5
  -4  -4   5 0.40981 0.65944   1
  -4  -4   5 -0.5848 0.53684   4
   3   4  -5 39.0526 2.42224   1
   3   4  -5 37.4762 1.92133   3
  -3  -4   5 37.1876 2.52182   1
  -3  -4   5 35.8776 2.48663   4
  -3  -4   5 30.7161 1.83561   5
   1   4  -5 68.7293 2.74925   3
  -1  -4   5 71.4030 2.86160   5
  -1  -4   5 65.8250 3.26835   4
  -1  -4   5 70.9118 2.89777   5
   0   4  -5 129.436 4.64102   3
   0   4  -5 134.174 4.23474   2
   0  -4   5 138.960 4.96307   5
   0  -4   5 138.308 5.23672   4
   0  -4   5 143.411 4.72374   5
  -1   4  -5 108.797 3.57590   2
  -1   4  -5 104.789 3.91768   3
  -1   4  -5 111.058 4.18760   1
   1  -4   5 104.115 3.95231   5
   1  -4   5 106.761 4.28117   4
  -2   4  -5 391.720 10.9808   2
  -2   4  -5 368.151 11.7653   1
  -2   4  -5 372.646 11.5198   5
  -2   4  -5 386.768 11.6314   3
   2  -4   5 387.070 10.5139   2
   2  -4   5 380.783 11.7013   5
  -3   4  -5 62.5678 2.81263   3
  -3   4  -5 59.2658 2.92992   1
  -3   4  -5 59.7847 2.50276   2
   3  -4   5 62.0135 2.91537   5
   3  -4   5 57.6936 2.33802   2
  -4   4  -5 5.60198 1.16475   1
  -4   4  -5 5.07580 0.82703   2
  -4   4  -5 5.94561 1.00066   3
   4  -4   5 4.65486 0.88760   2
   4  -4   5 3.96375 0.91562   5
  -5   4  -5 20.2875 2.12089   1
  -5   4  -5 22.3996 1.57221   2
  -5   4  -5 16.2304 1.88265   4
  -5   4  -5 20.7690 1.68975   3
   5  -4   5 20.0617 1.58672   2
   5  -4   5 16.4812 1.86020   5
  -6   4  -5 1.90148 1.12476   4
  -6   4  -5 2.84983 0.84081   2
  -6   4  -5 1.39653 0.99953   1
   6  -4   5 2.55412 0.87398   2
  -7   4  -5 1.36177 0.86982   2
  -7   4  -5 0.12147 1.02101   4
  -7   4  -5 2.21350 1.13045   1
   7  -4   5 1.83244 0.90828   2
  -8   4  -5 2.07970 1.43756   4
  -8   4  -5 0.50511 0.94212   2
  -8   4  -5 1.56419 1.05049   1
   8  -4   5 2.35048 1.08060   2
  -9   4  -5 -2.1971 1.20430   4
  -9   4  -5 -1.7803 1.06300   2
  -9   4  -5 1.25121 1.27290   1
   9  -4   5 1.30408 1.20479   2
   8   3  -5 1.34960 0.85800   3
  -8  -3   5 0.98825 1.18874   1
  -8  -3   5 1.46672 1.26158   4
  -8  -3   5 0.77583 0.96947   5
   7   3  -5 2.23165 0.81865   3
  -7  -3   5 1.97670 0.98576   5
  -7  -3   5 0.84492 0.82162   4
  -7  -3   5 -0.3202 0.78497   1
   6   3  -5 15.9633 1.70908   3
  -6  -3   5 16.2182 2.28084   4
  -6  -3   5 17.4629 2.34138   1
  -6  -3   5 15.3705 1.73544   5
   5   3  -5 4.53813 0.84987   3
  -5  -3   5 4.46803 1.11078   4
  -5  -3   5 3.92655 1.03381   1
  -5  -3   5 4.70963 0.88159   5
   4   3  -5 30.0816 1.71010   3
  -4  -3   5 35.6029 2.43563   1
  -4  -3   5 39.2298 2.54884   4
  -4  -3   5 32.8085 1.77217   5
   3   3  -5 -0.0478 0.15200   3
  -3  -3   5 -0.0929 0.30026   4
  -3  -3   5 -0.0099 0.31860   1
  -3  -3   5 0.09382 0.31648   5
  -3  -3   5 0.03050 0.21660   5
   2   3  -5 112.848 3.83496   3
   2   3  -5 119.007 4.50632   1
  -2  -3   5 122.892 3.83480   5
  -2  -3   5 118.431 3.83374   5
  -2  -3   5 123.989 3.83303   5
  -2  -3   5 97.6024 4.42855   1
   1   3  -5 313.512 9.91846   1
   1   3  -5 306.711 9.28703   3
  -1  -3   5 334.860 9.28822   5
  -1  -3   5 318.927 9.27839   5
  -1  -3   5 312.711 10.0317   1
   0   3  -5 288.820 9.15900   1
   0  -3   5 289.143 9.40112   4
   0  -3   5 308.287 8.78169   5
  -1   3  -5 100.707 3.54852   3
  -1   3  -5 100.248 3.19787   2
  -1   3  -5 104.210 3.74991   1
   1  -3   5 98.6165 3.56124   5
  -2   3  -5 102.823 3.71773   3
  -2   3  -5 101.115 3.37922   2
  -2   3  -5 96.6273 3.80595   1
  -2   3  -5 102.207 3.65962   5
   2  -3   5 101.898 3.76589   5
   2  -3   5 101.331 3.09968   2
   2  -3   5 102.921 3.09695   2
  -3   3  -5 1.18578 0.47830   3
  -3   3  -5 1.34708 0.58808   5
  -3   3  -5 0.64115 0.38889   2
  -3   3  -5 0.98023 0.48002   1
   3  -3   5 0.72960 0.46925   5
   3  -3   5 1.37833 0.44514   2
  -4   3  -5 30.0146 1.82062   3
  -4   3  -5 27.4526 1.62891   2
  -4   3  -5 25.4187 1.85459   5
  -4   3  -5 28.0198 1.98553   1
   4  -3   5 29.4101 1.91874   5
  -5   3  -5 31.9174 2.06013   3
  -5   3  -5 25.9634 2.18953   4
  -5   3  -5 31.7374 2.27432   1
  -5   3  -5 29.8892 1.82011   2
   5  -3   5 34.7059 2.28239   5
   5  -3   5 30.7482 1.89347   2
  -6   3  -5 1.41066 0.66123   2
  -6   3  -5 1.32712 1.00697   4
  -6   3  -5 1.85292 0.89574   1
   6  -3   5 3.11345 0.85875   2
  -7   3  -5 2.72902 1.05321   1
  -7   3  -5 3.54899 1.30256   4
  -7   3  -5 3.57699 0.99007   2
   7  -3   5 5.16520 1.14144   2
  -8   3  -5 0.54985 1.27269   4
  -8   3  -5 0.05161 0.96016   1
  -8   3  -5 -1.1132 0.77749   2
   8  -3   5 0.74591 0.90390   2
  -9   3  -5 0.05277 1.09977   2
  -9   3  -5 0.10829 1.51308   4
  -9   3  -5 0.20642 0.98880   1
   9  -3   5 1.13268 1.10473   2
   9  -3   5 0.34782 0.84498   2
   9   2  -5 0.17556 0.68028   3
  -9  -2   5 -0.7605 1.15346   4
  -9  -2   5 0.55399 1.12734   1
  -9  -2   5 0.78860 1.16373   5
   8   2  -5 4.10739 1.07484   3
  -8  -2   5 7.20788 1.46054   5
  -8  -2   5 6.03563 1.67485   4
  -8  -2   5 10.8682 2.22344   1
   7   2  -5 4.99386 1.07170   3
  -7  -2   5 3.97868 0.99147   5
  -7  -2   5 7.86499 1.75505   4
  -7  -2   5 6.21894 1.51161   1
   6   2  -5 2.59671 0.70266   3
  -6  -2   5 1.57839 0.65963   5
  -6  -2   5 2.23518 0.90406   1
  -6  -2   5 3.67472 1.16412   4
   5   2  -5 40.2074 2.01231   3
  -5  -2   5 37.5277 2.54608   4
  -5  -2   5 35.9350 2.56818   1
  -5  -2   5 38.8906 2.01558   5
   4   2  -5 14.3310 0.98935   3
  -4  -2   5 15.3411 1.03646   5
  -4  -2   5 17.6037 1.89810   4
   3   2  -5 124.120 3.82224   3
   3   2  -5 113.840 3.78142   3
  -3  -2   5 116.687 4.66750   4
  -3  -2   5 118.171 3.74647   5
  -3  -2   5 119.486 4.67637   1
  -3  -2   5 121.487 3.75528   5
   2   2  -5 -0.1083 0.11285   3
   2   2  -5 -0.1171 0.14721   3
  -2  -2   5 -0.1048 0.28258   1
  -2  -2   5 0.70194 0.41424   4
  -2  -2   5 -0.0423 0.11612   5
  -2  -2   5 0.05550 0.14111   5
   1   2  -5 323.237 9.99601   1
   1   2  -5 350.052 9.30530   3
   1   2  -5 339.018 9.27169   3
  -1  -2   5 338.015 9.15146   5
  -1  -2   5 293.121 9.13622   5
  -1  -2   5 325.428 10.1054   1
  -1  -2   5 338.860 10.2213   4
   0   2  -5 50.8809 1.77649   3
   0   2  -5 52.6034 2.12937   1
   0  -2   5 49.0870 1.75416   5
   0  -2   5 51.6266 2.27074   4
   0  -2   5 46.3569 1.74585   5
  -1   2  -5 656.434 18.7275   1
  -1   2  -5 664.437 18.5157   3
   1  -2   5 667.072 18.4871   5
   1  -2   5 629.286 18.4650   5
  -2   2  -5 382.350 11.4178   5
  -2   2  -5 377.997 11.5883   1
  -2   2  -5 389.583 10.8993   2
  -2   2  -5 389.843 11.5121   3
   2  -2   5 392.836 11.5555   5
   2  -2   5 399.495 10.6991   2
  -3   2  -5 35.8287 1.77451   3
  -3   2  -5 30.7077 1.79966   1
  -3   2  -5 31.3838 1.54449   2
  -3   2  -5 29.8625 1.75055   5
   3  -2   5 30.7266 1.46671   2
   3  -2   5 32.5713 1.80367   5
  -4   2  -5 152.060 5.44610   3
  -4   2  -5 157.057 5.55652   5
  -4   2  -5 151.376 5.05623   2
  -4   2  -5 149.298 5.55922   1
   4  -2   5 153.410 5.56518   5
   4  -2   5 150.638 5.50714   3
  -5   2  -5 23.7273 1.75679   3
  -5   2  -5 22.6353 2.24850   4
  -5   2  -5 24.4111 2.05850   5
  -5   2  -5 23.6593 1.88984   1
  -5   2  -5 22.2720 1.56889   2
   5  -2   5 25.5361 1.93605   5
   5  -2   5 21.6148 1.58316   2
  -6   2  -5 8.52979 1.49466   1
  -6   2  -5 7.11190 1.14483   2
  -6   2  -5 6.13038 1.44423   4
   6  -2   5 6.61138 1.09206   2
  -7   2  -5 11.5969 1.90423   1
  -7   2  -5 10.1184 1.89005   4
  -7   2  -5 13.0753 1.51706   2
   7  -2   5 11.9366 1.51886   2
  -8   2  -5 1.71263 1.04838   1
  -8   2  -5 0.40963 0.97304   2
  -8   2  -5 -0.3290 1.25796   4
   8  -2   5 1.78294 0.85098   2
   8  -2   5 3.44265 1.17474   2
  -9   2  -5 0.13538 1.11351   1
  -9   2  -5 0.53165 1.43055   4
  -9   2  -5 -0.3813 1.07044   2
   9  -2   5 0.16126 0.88997   2
   9  -2   5 2.67268 1.28104   2
   9   1  -5 1.40318 0.85283   3
  -9  -1   5 1.84100 1.29009   4
  -9  -1   5 1.62603 1.11027   5
  -9  -1   5 1.75534 1.21246   1
   8   1  -5 1.53558 0.78621   3
  -8  -1   5 1.34216 1.07570   1
  -8  -1   5 1.58015 0.90243   5
  -8  -1   5 2.24319 1.22481   4
   7   1  -5 0.15006 0.44036   3
  -7  -1   5 0.45688 0.80446   4
  -7  -1   5 -0.1848 0.55009   5
  -7  -1   5 -0.5115 0.64758   1
   6   1  -5 73.0163 3.22573   3
  -6  -1   5 74.7191 3.94205   1
  -6  -1   5 69.3530 3.13139   5
  -6  -1   5 71.3909 3.78891   4
  -5  -1   5 13.6012 1.11344   5
  -5  -1   5 17.0150 1.86661   4
  -5  -1   5 17.2947 1.89920   1
   4   1  -5 76.2309 2.58782   3
   4   1  -5 69.9895 2.60575   3
  -4  -1   5 69.4916 3.24506   4
  -4  -1   5 65.7467 2.52376   5
  -4  -1   5 71.4706 2.54788   5
  -4  -1   5 75.5721 3.39687   1
   3   1  -5 336.481 9.29504   3
   3   1  -5 327.142 9.31901   3
  -3  -1   5 329.375 9.15974   5
  -3  -1   5 331.306 10.3245   4
  -3  -1   5 322.059 10.2912   1
  -3  -1   5 322.901 9.16096   5
  -2  -1   5 332.555 10.0496   1
  -2  -1   5 324.125 10.0434   4
   1   1  -5 -0.9446 0.19010   1
  -1  -1   5 -0.7726 0.26235   1
  -1  -1   5 -0.8083 0.26608   4
   0   1  -5 341.507 9.99783   1
   0   1  -5 341.402 9.69078   3
   0  -1   5 349.450 9.64325   5
   0  -1   5 346.326 10.2307   4
  -1   1  -5 263.526 7.69895   1
  -1   1  -5 222.740 7.59085   3
   1  -1   5 280.463 7.69417   5
   1  -1   5 269.488 7.68770   5
  -2   1  -5 123.525 4.10404   5
  -2   1  -5 117.260 4.08751   3
  -2   1  -5 122.943 4.11417   1
  -2   1  -5 124.571 3.82374   2
   2  -1   5 119.865 3.67132   2
   2  -1   5 119.622 4.16575   5
  -3   1  -5 135.895 4.68361   3
  -3   1  -5 132.083 4.70065   5
  -3   1  -5 134.649 4.33376   2
  -3   1  -5 133.930 4.88361   4
  -3   1  -5 134.291 4.67755   1
   3  -1   5 130.409 4.27523   2
   3  -1   5 132.855 4.75403   5
  -4   1  -5 15.4256 1.23403   2
  -4   1  -5 11.4142 1.46326   4
  -4   1  -5 15.9706 1.62235   5
  -4   1  -5 17.6936 1.38647   1
  -4   1  -5 15.8380 1.29050   3
   4  -1   5 17.2776 1.35800   3
   4  -1   5 16.6358 1.65980   5
   4  -1   5 14.5932 1.15378   2
   4  -1   5 14.5444 1.16082   2
  -5   1  -5 1.69240 0.60882   3
  -5   1  -5 1.44502 0.68113   1
  -5   1  -5 1.51352 1.08051   4
  -5   1  -5 2.77463 0.90438   5
  -5   1  -5 2.89523 0.76545   2
   5  -1   5 0.40466 0.57232   2
   5  -1   5 1.04337 0.59116   5
   5  -1   5 1.45669 0.60830   2
  -6   1  -5 17.5955 2.01119   1
  -6   1  -5 15.4236 2.09699   4
  -6   1  -5 15.5929 1.55075   2
   6  -1   5 10.8738 1.38659   2
   6  -1   5 12.3734 1.48401   2
  -7   1  -5 6.12354 1.41653   1
  -7   1  -5 6.53890 1.22540   2
  -7   1  -5 7.28935 1.71388   4
   7  -1   5 8.17580 1.30790   2
   7  -1   5 7.66869 1.36191   2
  -8   1  -5 2.78041 1.19154   1
  -8   1  -5 1.29920 1.41674   4
  -8   1  -5 3.24997 1.21379   2
   8  -1   5 2.46689 0.96736   2
  -9   1  -5 -0.4535 1.02279   2
  -9   1  -5 -0.8035 1.17577   4
  -9   1  -5 0.62957 1.24470   1
   9  -1   5 0.89955 0.90762   2
   9   0  -5 4.94863 1.19384   3
  -9   0   5 5.40445 1.66298   4
  -9   0   5 5.24860 1.43514   5
  -9   0   5 6.04522 1.86843   1
   8   0  -5 8.44900 1.45617   3
  -8   0   5 10.5177 1.94223   4
  -8   0   5 9.65127 1.58655   5
  -8   0   5 7.38074 1.71225   1
   7   0  -5 7.82767 1.28172   3
  -7   0   5 10.0679 1.78540   1
  -7   0   5 7.87373 1.54495   4
  -7   0   5 10.1065 1.45091   5
   6   0  -5 75.8866 3.22740   3
  -6   0   5 69.1689 3.57411   4
  -6   0   5 72.9713 3.16027   5
  -6   0   5 69.0610 3.75125   1
  -5   0   5 8.77801 0.94928   5
  -5   0   5 16.5435 1.80190   1
   4   0  -5 132.093 4.45819   3
   4   0  -5 144.329 4.43439   3
  -4   0   5 138.951 5.03981   4
  -4   0   5 141.079 4.40797   5
  -4   0   5 136.952 4.39612   5
  -4   0   5 141.234 5.22187   1
   3   0  -5 300.385 8.45082   3
   3   0  -5 288.306 8.48183   3
  -3   0   5 295.444 8.34786   5
  -3   0   5 304.155 8.35882   5
  -3   0   5 301.796 9.21372   4
  -3   0   5 300.755 9.33407   1
  -2   0   5 48.2114 2.04675   1
  -2   0   5 48.6876 2.00599   4
  -1   0   5 355.700 10.2517   1
  -1   0   5 352.284 10.3030   4
   0   0  -5 0.10472 0.11725   3
   0   0  -5 -0.1408 0.09019   1
   0   0   5 0.01428 0.09061   5
   0   0   5 0.07931 0.13236   5
  -1   0  -5 129.520 4.27443   3
  -1   0  -5 132.457 4.08023   1
  -1   0  -5 132.042 3.94943   2
   1   0   5 130.307 4.30981   5
   1   0   5 137.209 3.67357   2
   1   0   5 138.012 3.66989   2
  -2   0  -5 76.5000 2.72133   1
  -2   0  -5 81.0900 2.90708   3
  -2   0  -5 72.0817 2.93717   4
  -2   0  -5 75.4866 2.63827   2
  -2   0  -5 77.2221 2.90009   5
   2   0   5 74.4019 2.91118   5
   2   0   5 73.6398 2.52661   2
  -3   0  -5 157.829 5.68447   4
  -3   0  -5 164.411 5.52597   3
  -3   0  -5 164.437 5.42487   1
  -3   0  -5 172.288 5.65619   5
  -3   0  -5 163.026 5.17144   2
   3   0   5 152.868 5.52299   5
   3   0   5 161.950 5.12450   2
   3   0   5 163.989 5.58455   3
  -4   0  -5 50.0316 2.29569   2
  -4   0  -5 52.5655 2.66063   5
  -4   0  -5 48.8863 2.79636   4
  -4   0  -5 48.8109 2.46392   3
  -4   0  -5 46.7664 2.42269   1
   4   0   5 47.4619 2.50855   5
   4   0   5 51.8317 2.30029   2
  -5   0  -5 25.0715 2.43364   4
  -5   0  -5 23.0948 1.72931   2
  -5   0  -5 23.8314 2.28178   5
  -5   0  -5 21.9577 1.74833   1
   5   0   5 22.0782 1.60960   2
  -6   0  -5 41.8700 2.78112   1
  -6   0  -5 50.7585 2.58650   2
  -6   0  -5 46.8418 3.24536   4
   6   0   5 42.9674 2.49004   2
  -7   0  -5 0.15880 0.80796   1
  -7   0  -5 1.36063 1.09101   4
  -7   0  -5 0.04311 0.87275   2
   7   0   5 0.22428 0.68719   2
  -8   0  -5 -0.8873 0.96165   2
  -8   0  -5 1.30381 1.07232   1
  -8   0  -5 -1.0073 1.05199   4
   8   0   5 0.64438 0.76464   2
  -9   0  -5 7.26150 2.00008   1
  -9   0  -5 7.20870 2.06075   4
   9   0   5 4.88876 1.29897   2
  10  -1  -5 0.34507 0.77032   3
 -10   1   5 0.32037 1.29745   1
   9  -1  -5 0.28326 0.72249   3
  -9   1   5 -0.2207 0.90892   4
  -9   1   5 0.43701 0.91375   5
  -9   1   5 -0.5822 0.94277   1
   8  -1  -5 9.54667 1.47147   3
  -8   1   5 9.76642 1.93074   1
  -8   1   5 9.71734 1.74392   4
  -8   1   5 10.2580 1.61160   5
   7  -1  -5 50.0941 2.77642   3
  -7   1   5 47.1733 3.03810   4
  -7   1   5 46.8511 2.71404   5
  -7   1   5 55.9006 3.43096   1
   6  -1  -5 8.80763 1.14521   3
  -6   1   5 9.03807 1.35793   4
  -6   1   5 8.16137 1.44478   1
  -6   1   5 8.51721 1.16705   5
  -5   1   5 2.24828 0.65824   4
  -5   1   5 1.37926 0.60509   1
   4  -1  -5 101.621 3.71819   3
  -4   1   5 107.543 4.21160   1
  -4   1   5 108.354 3.98139   4
  -4   1   5 104.448 3.64968   5
  -4   1   5 116.639 3.71300   5
   3  -1  -5 101.100 3.27150   3
  -3   1   5 97.4017 3.19492   5
  -3   1   5 95.2348 3.17947   5
  -3   1   5 101.762 3.46751   4
  -3   1   5 100.523 3.67998   1
   2  -1  -5 658.613 18.4577   3
  -2   1   5 654.301 18.3587   5
  -2   1   5 671.040 18.6626   4
  -2   1   5 657.729 18.7757   1
  -2   1   5 666.048 18.3847   5
   1  -1  -5 277.721 8.18131   3
  -1   1   5 286.403 8.17860   5
  -1   1   5 286.137 8.10267   1
   0  -1  -5 131.374 4.21235   3
   0  -1  -5 135.435 4.05822   4
   0   1   5 125.071 4.20767   5
   0   1   5 141.173 4.29435   5
  -1  -1  -5 -0.4433 0.28181   4
  -1  -1  -5 0.31133 0.29234   2
  -1  -1  -5 0.22206 0.30343   5
  -1  -1  -5 -0.1808 0.14043   1
  -1  -1  -5 -0.0338 0.20481   3
   1   1   5 -0.0258 0.25630   5
   1   1   5 -0.2329 0.13591   2
  -2  -1  -5 29.7355 1.35964   1
  -2  -1  -5 33.6003 1.66524   3
  -2  -1  -5 27.7289 1.44036   2
  -2  -1  -5 30.9996 1.64044   5
  -2  -1  -5 29.5764 1.67114   4
   2   1   5 26.8877 1.31222   2
   2   1   5 25.9792 1.56039   5
  -3  -1  -5 39.8272 1.96442   2
  -3  -1  -5 39.3401 2.24953   4
  -3  -1  -5 39.4333 2.15120   5
  -3  -1  -5 42.5098 1.97294   1
  -3  -1  -5 37.4839 2.03416   3
   3   1   5 38.8139 2.09852   3
   3   1   5 36.9846 2.10824   5
   3   1   5 40.7351 1.85895   2
  -4  -1  -5 4.25433 0.94260   5
  -4  -1  -5 4.34158 0.85673   3
  -4  -1  -5 3.16021 0.75069   1
  -4  -1  -5 4.00966 0.93480   2
  -4  -1  -5 3.27963 1.06291   4
   4   1   5 2.20202 0.61131   2
   4   1   5 3.97177 0.88859   3
   4   1   5 3.56802 0.83021   5
  -5  -1  -5 8.75998 1.25256   2
  -5  -1  -5 11.5815 1.66640   5
  -5  -1  -5 9.98684 1.45673   1
  -5  -1  -5 8.66280 1.54776   4
   5   1   5 8.82264 1.17650   2
  -6  -1  -5 0.13935 0.74330   1
  -6  -1  -5 0.20745 0.87538   4
  -6  -1  -5 0.42379 0.83978   2
   6   1   5 0.02667 0.52446   2
  -7  -1  -5 -0.8434 0.87321   2
  -7  -1  -5 -0.0144 0.90862   1
  -7  -1  -5 0.18439 0.95237   4
   7   1   5 0.36887 0.69227   2
  -8  -1  -5 -0.1896 1.14382   1
  -8  -1  -5 1.03946 1.25601   4
  -8  -1  -5 0.05205 1.07580   2
   8   1   5 0.09584 0.75830   2
  10  -2  -5 0.61506 0.81374   3
 -10   2   5 0.18360 1.16588   1
 -10   2   5 -0.2489 1.19947   5
 -10   2   5 1.06697 1.27685   4
   9  -2  -5 1.51868 0.93878   3
  -9   2   5 0.26253 0.95223   5
  -9   2   5 0.10805 1.08336   1
  -9   2   5 0.78588 1.07043   4
   8  -2  -5 2.49593 0.93078   3
  -8   2   5 0.58618 0.81529   4
  -8   2   5 1.58357 1.03740   1
  -8   2   5 1.08308 0.88654   5
   7  -2  -5 8.06635 1.28284   3
  -7   2   5 7.42702 1.27722   5
  -7   2   5 10.4131 1.72419   1
  -7   2   5 8.53180 1.41392   4
   6  -2  -5 54.8460 2.84224   3
  -6   2   5 59.1865 3.29053   1
  -6   2   5 60.6148 2.96505   4
  -6   2   5 57.3057 2.86282   5
   5  -2  -5 7.49442 1.03753   3
  -5   2   5 6.30804 0.98408   5
  -5   2   5 6.77911 0.98723   4
  -5   2   5 8.98454 1.26392   1
   4  -2  -5 370.685 11.6141   3
  -4   2   5 406.838 11.9183   5
  -4   2   5 387.126 11.9417   1
   3  -2  -5 103.500 3.76107   3
  -3   2   5 111.664 3.53543   4
  -3   2   5 110.373 3.89790   1
  -3   2   5 106.982 3.73311   5
   2  -2  -5 381.195 11.3200   3
  -2   2   5 392.334 11.1990   1
  -2   2   5 384.267 11.2065   5
  -2   2   5 382.929 11.2397   5
   1  -2  -5 129.628 4.24351   3
   1  -2  -5 130.052 3.91711   2
  -1   2   5 128.226 3.80715   1
  -1   2   5 123.955 4.22110   5
   0  -2  -5 73.3342 2.74720   5
   0  -2  -5 74.0963 2.83958   3
   0  -2  -5 77.0884 2.45269   4
   0  -2  -5 73.8169 2.60952   2
   0   2   5 75.4812 2.33212   2
   0   2   5 71.6970 2.81774   5
  -1  -2  -5 28.8779 1.13394   1
  -1  -2  -5 28.9576 1.58832   5
  -1  -2  -5 32.6253 1.68725   3
  -1  -2  -5 28.6947 1.43127   4
  -1  -2  -5 28.6015 1.49245   2
   1   2   5 27.9129 1.09957   1
   1   2   5 26.2465 1.25414   2
   1   2   5 27.9114 1.58962   5
  -2  -2  -5 0.20864 0.44234   4
  -2  -2  -5 -0.0892 0.51034   2
  -2  -2  -5 0.23434 0.39437   5
  -2  -2  -5 0.17487 0.27444   1
  -2  -2  -5 0.86884 0.47661   3
   2   2   5 -0.0056 0.24035   2
   2   2   5 0.02230 0.40309   5
   2   2   5 0.06682 0.32129   3
  -3  -2  -5 117.571 4.70405   5
  -3  -2  -5 125.278 4.42131   1
  -3  -2  -5 127.121 4.73054   3
  -3  -2  -5 117.413 4.37645   2
  -3  -2  -5 116.873 4.65170   4
   3   2   5 123.654 4.26199   2
   3   2   5 123.806 4.72002   5
  -4  -2  -5 19.2608 1.96161   5
  -4  -2  -5 19.8830 1.79482   2
  -4  -2  -5 17.2751 1.50247   1
  -4  -2  -5 17.2050 1.80359   4
   4   2   5 16.5952 1.37138   2
   4   2   5 21.3586 2.05877   5
  -5  -2  -5 33.8913 2.32133   2
  -5  -2  -5 35.2238 2.56730   4
  -5  -2  -5 35.6404 2.41531   1
   5   2   5 36.3352 2.15214   2
  -6  -2  -5 2.73581 1.07089   1
  -6  -2  -5 3.85514 1.27266   4
  -6  -2  -5 2.22933 1.02875   2
   6   2   5 2.81704 0.83664   2
  -7  -2  -5 -0.2372 0.99599   4
  -7  -2  -5 1.87346 1.20546   2
   7   2   5 0.55775 0.64630   2
  -8  -2  -5 2.52913 1.50927   4
   8   2   5 5.42212 1.25780   2
   9  -3  -5 0.08454 0.80085   3
  -9   3   5 0.90436 1.10223   5
  -9   3   5 -1.0892 0.87567   1
   8  -3  -5 1.29848 0.84188   3
  -8   3   5 1.51571 1.00640   5
  -8   3   5 1.46721 1.09029   1
   7  -3  -5 2.68919 0.86181   3
  -7   3   5 4.99320 1.20213   5
  -7   3   5 2.52288 0.95103   4
  -7   3   5 2.87799 1.01095   1
   6  -3  -5 50.4066 2.83833   3
  -6   3   5 50.5458 2.98228   1
  -6   3   5 54.0157 2.88006   5
  -6   3   5 51.7234 2.66521   4
   5  -3  -5 3.45969 0.84788   3
  -5   3   5 4.91271 1.00035   5
  -5   3   5 4.31320 0.78836   4
  -5   3   5 2.89176 0.81752   1
   4  -3  -5 62.7131 2.78911   3
   4  -3  -5 58.8924 2.67474   2
  -4   3   5 55.9228 2.72764   1
  -4   3   5 57.7709 2.68507   5
  -4   3   5 59.5629 2.33323   4
   3  -3  -5 0.58790 0.62596   2
   3  -3  -5 2.83963 0.64987   3
  -3   3   5 1.02637 0.42568   1
  -3   3   5 0.82536 0.51127   5
  -3   3   5 0.80315 0.49983   5
  -3   3   5 0.73534 0.25060   4
   2  -3  -5 29.9241 1.68634   3
   2  -3  -5 33.0754 1.71127   2
  -2   3   5 31.7991 1.74840   5
  -2   3   5 30.3767 1.43955   1
   1  -3  -5 133.941 4.51333   2
   1  -3  -5 144.387 4.87602   3
   1  -3  -5 142.686 4.71806   5
  -1   3   5 137.816 4.04974   2
  -1   3   5 138.268 4.24949   1
  -1   3   5 134.024 4.78179   5
   0  -3  -5 163.688 5.47038   5
   0  -3  -5 162.745 5.23801   2
   0  -3  -5 165.059 5.55948   3
   0  -3  -5 164.282 4.99346   4
   0   3   5 161.711 4.90846   2
   0   3   5 163.289 4.78356   1
   0   3   5 153.024 5.49504   5
  -1  -3  -5 38.6562 2.07593   5
  -1  -3  -5 38.6046 1.81825   4
  -1  -3  -5 41.4883 2.12193   3
  -1  -3  -5 39.8090 1.59082   1
  -1  -3  -5 39.2231 2.08844   2
   1   3   5 37.2334 1.50618   1
   1   3   5 35.6966 2.08087   5
   1   3   5 38.4083 2.03185   3
   1   3   5 35.4072 1.69900   2
  -2  -3  -5 119.408 4.10986   1
  -2  -3  -5 119.935 4.42358   4
  -2  -3  -5 118.693 4.64526   5
  -2  -3  -5 111.723 4.31989   2
  -2  -3  -5 123.509 4.67048   3
   2   3   5 117.202 4.60466   5
  -3  -3  -5 0.18310 0.87375   2
  -3  -3  -5 -0.1426 0.51217   3
  -3  -3  -5 0.71245 0.54609   4
  -3  -3  -5 0.30904 0.54637   5
  -3  -3  -5 0.01292 0.41955   1
   3   3   5 -0.2237 0.33595   2
   3   3   5 0.65300 0.65325   5
  -4  -3  -5 0.97908 0.86709   2
  -4  -3  -5 0.45666 0.69312   4
  -4  -3  -5 2.34492 0.83314   1
   4   3   5 0.81264 0.53106   2
  -5  -3  -5 3.27910 1.11167   2
  -5  -3  -5 1.40331 1.01029   4
   5   3   5 1.64667 0.68665   2
  -6  -3  -5 6.65426 1.44523   2
  -6  -3  -5 5.71864 1.53686   4
   6   3   5 7.36347 1.32516   2
  -7  -3  -5 1.15520 1.21357   2
  -7  -3  -5 0.54116 1.09073   4
   7   3   5 1.50972 0.88466   2
   9  -4  -5 0.43466 0.97849   3
  -9   4   5 2.89692 1.45528   5
  -9   4   5 1.11693 1.28365   1
   8  -4  -5 1.64726 1.02355   3
  -8   4   5 4.38408 1.38605   5
  -8   4   5 3.47222 1.33643   1
   7  -4  -5 0.39897 0.74331   3
  -7   4   5 0.25357 0.84750   5
  -7   4   5 -0.3250 0.61527   1
   6  -4  -5 2.30519 0.89461   3
  -6   4   5 4.73822 1.16724   1
  -6   4   5 2.11255 0.89680   5
   5  -4  -5 66.7937 3.32968   3
  -5   4   5 61.3322 3.20836   5
  -5   4   5 65.4573 3.24196   1
   4  -4  -5 4.50054 1.03404   3
   4  -4  -5 5.60392 1.26962   2
  -4   4   5 4.45749 0.88850   1
  -4   4   5 2.79610 0.86021   5
   3  -4  -5 24.7338 1.99800   2
   3  -4  -5 28.3054 1.89011   3
  -3   4   5 31.5382 1.68791   1
  -3   4   5 26.5634 1.91295   5
  -3   4   5 28.8345 1.93076   5
   2  -4  -5 149.550 5.19210   2
   2  -4  -5 155.973 5.48417   3
   2  -4  -5 149.543 5.47851   3
  -2   4   5 141.722 4.36766   2
  -2   4   5 149.437 5.38543   5
   1  -4  -5 16.9458 1.64268   3
   1  -4  -5 16.7051 1.61921   2
  -1   4   5 15.1944 0.93654   2
  -1   4   5 17.4567 1.68484   5
  -1   4   5 14.9245 0.96983   1
   0  -4  -5 49.7794 2.58317   3
   0  -4  -5 47.5621 2.03036   4
   0  -4  -5 51.0712 2.64950   2
   0  -4  -5 49.6571 2.53832   5
   0   4   5 49.4411 2.07872   2
   0   4   5 48.7966 1.92548   1
   0   4   5 55.4127 2.70383   5
  -1  -4  -5 4.63658 0.78552   4
  -1  -4  -5 4.95978 1.16124   2
  -1  -4  -5 2.37974 0.78422   3
  -1  -4  -5 2.73368 0.84216   5
   1   4   5 3.95991 1.02077   5
  -2  -4  -5 15.8662 1.71509   2
  -2  -4  -5 17.5918 1.89639   3
  -2  -4  -5 17.8775 1.49963   4
   2   4   5 15.9112 1.30369   2
   2   4   5 21.8817 1.84500   5
  -3  -4  -5 1.69528 1.01477   2
  -3  -4  -5 2.60076 0.86337   4
   3   4   5 1.89935 0.67986   2
  -4  -4  -5 1.36511 0.84101   4
  -4  -4  -5 0.61020 1.00929   2
   4   4   5 -0.0079 0.48248   2
  -5  -4  -5 3.48245 1.30192   2
  -5  -4  -5 2.07752 1.12138   4
   5   4   5 5.43331 1.07810   2
  -6  -4  -5 -1.5515 1.09444   2
  -6  -4  -5 0.41790 1.05363   4
   6   4   5 0.76671 0.78641   2
  -7  -4  -5 1.48791 1.42401   4
   7   4   5 4.42414 1.25765   2
   9  -5  -5 3.14394 1.31653   3
  -9   5   5 4.30670 1.80110   5
  -9   5   5 1.30138 1.27247   1
   8  -5  -5 2.57435 1.15562   3
  -8   5   5 3.15781 1.43286   5
  -8   5   5 0.63556 1.06014   1
   7  -5  -5 0.19511 0.76899   3
  -7   5   5 1.46289 0.91412   1
  -7   5   5 0.67127 1.04921   5
   6  -5  -5 0.71971 0.76586   3
  -6   5   5 -0.5841 0.58146   1
  -6   5   5 0.80272 0.90034   5
   5  -5  -5 3.54442 1.02270   3
   5  -5  -5 4.25394 1.40572   2
  -5   5   5 1.53834 0.92596   5
  -5   5   5 1.50666 0.72702   1
   4  -5  -5 20.6330 2.08127   2
   4  -5  -5 19.1910 2.05866   3
  -4   5   5 20.2295 2.08996   5
  -4   5   5 21.1413 1.62493   1
   3  -5  -5 30.9749 2.18668   3
   3  -5  -5 31.4395 2.48361   2
  -3   5   5 31.4448 2.23993   5
  -3   5   5 29.4469 1.81846   1
  -3   5   5 30.3507 1.27428   2
   2  -5  -5 26.9148 2.03867   3
   2  -5  -5 23.1003 2.14799   2
   2  -5  -5 22.5746 1.90863   3
  -2   5   5 25.5272 1.27527   2
  -2   5   5 23.6628 1.49676   1
  -2   5   5 22.0834 1.91808   5
  -2   5   5 23.7477 1.95309   5
   1  -5  -5 1.60703 0.77830   3
   1  -5  -5 1.83428 1.14295   2
  -1   5   5 2.36684 0.94620   5
  -1   5   5 1.25945 0.44740   2
   0  -5  -5 21.7224 2.09131   2
   0  -5  -5 24.2524 1.91968   3
   0   5   5 22.7546 1.96824   5
   0   5   5 21.7745 1.39910   2
  -1  -5  -5 10.7404 1.62297   2
   1   5   5 11.6763 1.63591   5
   1   5   5 10.2622 1.19218   2
  -2  -5  -5 38.0533 2.68574   2
   2   5   5 35.7296 2.10344   2
  -3  -5  -5 2.20801 0.98848   4
  -3  -5  -5 1.93663 1.20087   2
   3   5   5 1.69368 0.70204   2
  -4  -5  -5 4.08969 1.22404   4
  -4  -5  -5 1.65551 1.26218   2
   4   5   5 2.55949 0.81508   2
  -5  -5  -5 0.50776 1.07888   4
  -5  -5  -5 -1.5396 1.25005   2
   5   5   5 -0.4876 0.56570   2
  -6  -5  -5 -1.1723 1.14725   4
  -6  -5  -5 0.46228 1.21963   2
   6   5   5 0.65104 0.83064   2
   8  -6  -5 1.11024 1.20820   3
  -8   6   5 0.13943 1.51910   5
  -8   6   5 -0.2573 1.07788   1
   7  -6  -5 -0.0271 0.84305   3
  -7   6   5 1.59583 1.23954   5
  -7   6   5 -0.2874 0.75004   1
   6  -6  -5 2.01157 1.06314   3
  -6   6   5 0.20696 0.82245   1
  -6   6   5 1.53395 1.12508   5
   5  -6  -5 1.05394 0.83178   3
   5  -6  -5 2.17592 1.36056   2
  -5   6   5 0.34128 0.67348   1
  -5   6   5 1.32250 0.99312   5
   4  -6  -5 0.44141 0.88570   3
   4  -6  -5 2.95086 1.40303   2
  -4   6   5 2.41559 0.40698   2
  -4   6   5 2.70039 0.85361   1
  -4   6   5 3.74103 1.20796   5
   3  -6  -5 1.31425 0.94539   3
   3  -6  -5 0.06050 1.24075   2
  -3   6   5 3.44377 1.08689   5
  -3   6   5 2.05832 0.51844   2
   2  -6  -5 7.66595 1.56568   2
   2  -6  -5 8.58192 1.48244   3
  -2   6   5 7.63095 1.42478   5
  -2   6   5 11.4975 1.77426   5
  -2   6   5 8.49325 0.97750   2
   1  -6  -5 16.5696 2.12648   2
   1  -6  -5 18.5971 2.16187   3
   1  -6  -5 17.7053 2.13932   3
  -1   6   5 13.1650 1.80522   5
  -1   6   5 13.7633 1.32692   2
  -1   6   5 18.2143 2.15055   5
   0  -6  -5 48.4385 3.18546   2
   0   6   5 46.8259 2.36737   2
  -1  -6  -5 -0.5038 1.12926   2
   1   6   5 0.35065 0.49892   2
  -2  -6  -5 1.64941 1.32129   2
   2   6   5 2.78152 0.81591   2
  -3  -6  -5 8.12318 1.75636   2
   3   6   5 4.39956 1.00701   2
  -4  -6  -5 -1.0510 1.23638   2
   4   6   5 1.28239 0.80394   2
  -5  -6  -5 1.32232 1.38499   2
   5   6   5 -0.2283 0.71602   2
   7  -7  -5 0.05980 1.03085   3
   6  -7  -5 1.18248 1.56104   2
   6  -7  -5 -1.0447 0.80220   3
  -6   7   5 0.05400 1.25966   5
   5  -7  -5 -0.0015 0.89191   3
   5  -7  -5 2.54287 1.68723   2
  -5   7   5 1.74087 1.26654   5
   4  -7  -5 1.52614 1.14998   3
   4  -7  -5 0.71744 1.54415   2
  -4   7   5 0.53062 0.37784   2
  -4   7   5 1.36764 1.18430   5
   3  -7  -5 3.59427 1.63904   2
  -3   7   5 3.43333 0.70690   2
   2  -7  -5 10.9819 2.06926   2
  -2   7   5 10.3274 1.17597   2
   1  -7  -5 4.63215 1.66001   2
  -1   7   5 6.30415 0.98871   2
   0  -7  -5 1.55450 1.39190   2
   0   7   5 0.26599 0.53347   2
  -1  -7  -5 -0.6315 1.28164   2
   1   7   5 0.52766 0.56130   2
  -2  -7  -5 1.45248 1.47411   2
   2   7   5 -0.6460 0.54979   2
  -3  -7  -5 2.06341 1.67574   2
   3   7   5 1.58442 0.85207   2
  -4  -7  -5 3.29927 1.57984   2
   4   7   5 4.27534 1.26001   2
   6  -8  -5 3.05795 2.09641   2
   5  -8  -5 2.65420 1.93164   2
   4  -8  -5 3.08634 1.96198   2
  -4   8   5 0.55180 0.50161   2
   3  -8  -5 2.63646 1.70582   2
  -3   8   5 0.18570 0.50500   2
   2  -8  -5 1.76766 1.68401   2
  -2   8   5 1.38521 0.67178   2
   1  -8  -5 1.95151 1.74144   2
  -1   8   5 2.28822 0.79713   2
   0  -8  -5 1.36854 1.69169   2
   0   8   5 -0.0486 0.64382   2
  -1  -8  -5 2.28498 1.75468   2
   1   8   5 0.40209 0.73731   2
  -2  -8  -5 9.25691 2.06952   2
   2   8   5 7.84946 1.45411   2
   4  -9  -5 -1.6640 1.73879   2
   3  -9  -5 1.10064 1.90774   2
  -3   9   5 1.06704 0.73718   2
   2  -9  -5 1.30070 1.86459   2
  -2   9   5 0.58438 0.73902   2
   1  -9  -5 2.06273 1.92489   2
  -1   9   5 1.36078 0.84711   2
   0  -9  -5 10.0398 2.35472   2
   0   9   5 3.33257 1.08636   2
   2   9  -6 0.37455 1.03965   1
   2   9  -6 0.03904 0.70904   3
  -2  -9   6 0.42898 1.27624   5
  -2  -9   6 -0.3750 1.16904   4
   1   9  -6 1.73999 1.02823   3
   1   9  -6 2.04326 1.13832   1
  -1  -9   6 2.72222 1.39712   4
  -1  -9   6 2.48036 1.39559   5
   0   9  -6 0.65822 0.95893   1
   0   9  -6 1.32066 0.96714   3
   0  -9   6 -0.6337 1.11717   5
   0  -9   6 -0.8212 0.93073   4
  -1   9  -6 3.33440 1.18161   3
  -1   9  -6 3.64945 1.31856   1
   1  -9   6 6.33744 1.80542   5
  -2   9  -6 0.18423 0.96670   1
  -2   9  -6 0.75719 0.89095   3
  -2   9  -6 1.61850 0.97402   2
  -3   9  -6 0.20331 0.82417   2
  -3   9  -6 0.51667 1.03334   1
  -4   9  -6 0.41182 1.04240   2
  -4   9  -6 -0.1340 0.99223   1
  -5   9  -6 1.87073 1.30254   2
  -5   9  -6 0.61769 1.39058   1
   4   8  -6 2.64154 1.04028   3
   4   8  -6 0.60760 1.20720   1
  -4  -8   6 -1.0478 1.04580   4
  -4  -8   6 1.28259 1.33884   5
  -4  -8   6 0.71251 1.32828   1
   3   8  -6 3.94776 1.15430   3
   3   8  -6 4.12781 1.57054   1
  -3  -8   6 2.35690 1.43406   4
  -3  -8   6 3.21609 1.42601   5
   2   8  -6 5.61420 1.26342   3
   2   8  -6 5.63122 1.59173   1
  -2  -8   6 3.87380 1.40280   4
  -2  -8   6 3.63208 1.28892   5
   1   8  -6 5.36692 1.41266   1
   1   8  -6 2.73097 0.99711   3
  -1  -8   6 0.72480 1.18314   4
  -1  -8   6 1.89786 1.01534   5
   0   8  -6 3.12208 0.98562   3
   0   8  -6 6.19508 1.51645   1
   0  -8   6 3.48542 1.22260   5
   0  -8   6 3.09503 1.19676   4
  -1   8  -6 0.70654 0.85286   1
  -1   8  -6 0.06752 0.62829   3
   1  -8   6 -0.0391 0.90672   5
   1  -8   6 -0.0736 0.85680   4
  -2   8  -6 -1.1198 0.61098   1
  -2   8  -6 -0.1699 0.59942   3
  -2   8  -6 0.39582 0.68282   2
   2  -8   6 0.00807 0.90660   5
  -3   8  -6 12.8440 2.02052   1
  -3   8  -6 14.8938 2.03508   3
  -3   8  -6 11.5400 1.59056   2
   3  -8   6 15.4492 2.26431   5
  -4   8  -6 11.0740 1.94928   1
  -4   8  -6 12.5779 1.75004   2
  -5   8  -6 -0.0558 0.88028   1
  -5   8  -6 -0.2410 0.89675   2
   5  -8   6 1.40843 0.57460   2
  -6   8  -6 -0.1907 0.96961   2
  -6   8  -6 1.41991 1.28068   1
   6  -8   6 2.57383 0.87208   2
   5   7  -6 1.08632 1.25736   1
   5   7  -6 0.84388 0.69024   3
  -5  -7   6 0.28975 1.12018   4
  -5  -7   6 0.66374 1.12928   1
  -5  -7   6 2.10232 1.18793   5
   4   7  -6 8.04337 1.80879   1
   4   7  -6 6.94184 1.38408   3
  -4  -7   6 5.44572 1.66007   1
  -4  -7   6 3.56788 1.38693   4
  -4  -7   6 3.93772 1.29893   5
   3   7  -6 18.3986 2.43272   1
   3   7  -6 18.6028 2.07503   3
  -3  -7   6 11.7820 2.07418   4
  -3  -7   6 19.7296 2.24359   5
  -3  -7   6 17.7631 2.52921   1
   2   7  -6 6.59206 1.51303   1
   2   7  -6 4.24339 0.97743   3
  -2  -7   6 3.98074 1.30941   4
  -2  -7   6 2.69935 0.96560   5
   1   7  -6 1.40258 0.82107   1
   1   7  -6 1.55715 0.68583   3
  -1  -7   6 1.85144 1.02712   4
  -1  -7   6 2.45282 0.94374   5
   0   7  -6 5.52312 1.08492   3
   0   7  -6 5.25488 1.21543   1
   0  -7   6 6.18353 1.47852   4
   0  -7   6 5.71573 1.26477   5
  -1   7  -6 6.52192 1.32334   1
  -1   7  -6 6.84737 1.21811   3
   1  -7   6 7.21223 1.40283   5
   1  -7   6 7.37338 1.45248   4
  -2   7  -6 23.0753 1.85215   2
  -2   7  -6 25.7904 2.08058   3
  -2   7  -6 22.3901 2.32714   1
   2  -7   6 24.3658 2.41785   5
  -3   7  -6 7.52341 1.41805   1
  -3   7  -6 5.43724 1.16126   3
  -3   7  -6 6.01273 1.12964   2
   3  -7   6 3.01542 1.06725   5
  -4   7  -6 3.58794 1.04906   3
  -4   7  -6 2.63957 1.06188   1
  -4   7  -6 3.40008 0.98537   2
   4  -7   6 2.22592 0.55100   2
   4  -7   6 3.46235 1.29393   5
  -5   7  -6 -0.4171 0.78043   1
  -5   7  -6 -0.8389 0.71679   2
   5  -7   6 1.16630 0.60618   2
  -6   7  -6 2.50253 1.09215   2
  -6   7  -6 2.75409 1.31332   1
   6  -7   6 2.86425 0.89996   2
  -7   7  -6 0.68364 1.22277   1
  -7   7  -6 -0.7240 1.13719   4
  -7   7  -6 0.02286 1.02517   2
   7  -7   6 0.68381 0.91707   2
   6   6  -6 7.67470 1.49921   3
   6   6  -6 7.63839 1.98088   1
  -6  -6   6 3.53157 1.55733   1
  -6  -6   6 3.91086 1.61051   4
  -6  -6   6 7.54264 1.71992   5
   5   6  -6 8.07921 1.49410   3
   5   6  -6 8.12132 1.82643   1
  -5  -6   6 6.10242 1.44925   5
  -5  -6   6 6.90361 1.72065   4
  -5  -6   6 6.93009 1.79222   1
   4   6  -6 1.70345 0.73233   3
   4   6  -6 0.39370 0.78973   1
  -4  -6   6 0.62826 0.78687   5
  -4  -6   6 2.10701 1.18048   1
  -4  -6   6 2.47909 1.13086   4
   3   6  -6 13.8655 1.99326   1
   3   6  -6 12.7481 1.60816   3
  -3  -6   6 12.5077 1.92879   1
  -3  -6   6 11.9851 1.58549   5
  -3  -6   6 11.2948 1.86057   4
   2   6  -6 12.9356 1.86647   1
   2   6  -6 9.10587 1.29555   3
  -2  -6   6 10.1914 1.78127   1
  -2  -6   6 8.22419 1.30119   5
  -2  -6   6 11.3620 1.83931   4
   1   6  -6 8.20988 1.36864   1
   1   6  -6 6.11586 1.01897   3
  -1  -6   6 7.32623 1.17928   5
  -1  -6   6 8.06818 1.51584   4
   0   6  -6 21.3087 1.79017   1
   0   6  -6 19.6933 1.59312   3
   0  -6   6 19.9345 1.97367   5
   0  -6   6 17.9467 2.15155   4
  -1   6  -6 1.32210 0.60297   3
  -1   6  -6 0.37831 0.64534   1
   1  -6   6 -0.1185 0.55107   5
   1  -6   6 0.47127 0.64851   4
  -2   6  -6 6.89396 1.13519   3
  -2   6  -6 7.57353 1.06118   2
  -2   6  -6 5.35062 1.07249   1
   2  -6   6 9.23988 1.45938   5
  -3   6  -6 22.3715 2.26465   1
  -3   6  -6 22.7145 1.68261   2
  -3   6  -6 21.5777 1.80764   3
   3  -6   6 21.5776 2.17343   5
   3  -6   6 24.0760 1.09828   2
  -4   6  -6 0.56673 0.57140   2
  -4   6  -6 -0.1521 0.61002   3
  -4   6  -6 0.93000 0.79139   1
   4  -6   6 0.31661 0.44907   2
   4  -6   6 0.50301 0.78794   5
  -5   6  -6 3.85246 1.27137   1
  -5   6  -6 3.18566 0.95851   2
   5  -6   6 2.80867 0.75725   2
  -6   6  -6 28.2163 2.13365   2
  -6   6  -6 22.7956 2.71008   1
  -6   6  -6 20.6091 2.55186   4
   6  -6   6 25.4570 1.89919   2
  -7   6  -6 0.93113 1.12159   1
  -7   6  -6 1.97890 1.37640   4
  -7   6  -6 0.64064 0.82908   2
   7  -6   6 2.60317 1.06158   2
  -8   6  -6 0.12364 0.94645   2
  -8   6  -6 -0.2791 1.05064   1
  -8   6  -6 -2.2141 1.31864   4
   8  -6   6 0.13955 0.95504   2
   7   5  -6 1.71045 0.95211   3
   7   5  -6 1.20071 1.20717   1
  -7  -5   6 1.97815 1.40142   1
  -7  -5   6 1.11863 1.25905   4
  -7  -5   6 0.14351 0.90291   5
   6   5  -6 8.08807 1.42951   3
   6   5  -6 8.43818 1.94471   1
  -6  -5   6 8.54905 1.55808   5
  -6  -5   6 5.45769 1.64989   1
  -6  -5   6 9.55985 2.09849   4
   5   5  -6 9.06110 1.34746   3
   5   5  -6 11.3640 2.02126   1
  -5  -5   6 9.84294 1.91009   1
  -5  -5   6 9.09944 1.85246   4
  -5  -5   6 9.10824 1.50289   5
   4   5  -6 10.6495 1.74675   1
   4   5  -6 9.33411 1.31565   3
  -4  -5   6 6.94809 1.49406   1
  -4  -5   6 10.1594 1.36522   5
  -4  -5   6 10.7253 1.85793   4
   3   5  -6 9.19791 1.18955   3
   3   5  -6 9.85267 1.58127   1
  -3  -5   6 4.73527 1.23608   4
  -3  -5   6 8.94179 1.23164   5
  -3  -5   6 5.64541 1.34501   1
   2   5  -6 22.8994 1.91533   1
   2   5  -6 24.0575 1.58304   3
  -2  -5   6 23.3891 2.37777   4
  -2  -5   6 23.2085 2.36152   1
  -2  -5   6 24.2909 1.64673   5
   1   5  -6 73.9366 3.47556   1
   1   5  -6 64.2256 2.90172   3
  -1  -5   6 73.6424 3.66351   4
  -1  -5   6 66.5255 3.00324   5
   0   5  -6 27.1833 1.70078   3
   0  -5   6 31.2438 1.86432   5
   0  -5   6 28.8088 2.14175   4
  -1   5  -6 18.7951 1.42288   3
  -1   5  -6 19.8727 1.29728   2
   1  -5   6 19.6394 1.67589   4
   1  -5   6 19.7423 1.53873   5
  -2   5  -6 11.6544 1.46356   1
  -2   5  -6 13.5709 1.27864   2
  -2   5  -6 11.1323 1.35679   3
   2  -5   6 10.7191 1.38562   5
  -3   5  -6 2.27719 0.70931   3
  -3   5  -6 4.67256 0.80473   2
  -3   5  -6 4.27862 1.03548   1
   3  -5   6 4.54568 1.03913   5
   3  -5   6 3.66757 0.56453   2
  -4   5  -6 23.5145 1.83899   3
  -4   5  -6 17.5810 2.06901   1
  -4   5  -6 23.7252 1.67016   2
   4  -5   6 23.5260 1.43173   2
   4  -5   6 21.6199 2.16727   5
  -5   5  -6 2.57049 0.79696   2
  -5   5  -6 3.34844 1.13023   1
  -5   5  -6 4.41523 1.08469   3
   5  -5   6 4.09916 0.83585   2
   5  -5   6 3.36762 1.13953   5
  -6   5  -6 2.53005 1.15562   1
  -6   5  -6 5.09800 1.36833   4
  -6   5  -6 4.85920 1.14025   2
   6  -5   6 6.65163 1.15605   2
  -7   5  -6 1.70012 0.88363   2
  -7   5  -6 3.28548 1.47166   4
  -7   5  -6 0.10511 0.90823   1
   7  -5   6 1.44264 0.87163   2
  -8   5  -6 -1.9157 1.27997   4
  -8   5  -6 -0.5342 0.91784   2
  -8   5  -6 -0.7132 0.96707   1
   8  -5   6 1.13630 0.96628   2
   8   4  -6 0.65566 0.75242   3
  -8  -4   6 -0.2440 0.99787   5
  -8  -4   6 -1.6491 0.99951   4
  -8  -4   6 -0.1936 1.17277   1
   7   4  -6 4.27062 1.06585   3
  -7  -4   6 6.11651 1.78295   4
  -7  -4   6 3.69523 1.41650   1
  -7  -4   6 5.63982 1.41482   5
   6   4  -6 2.04230 0.72612   3
  -6  -4   6 0.40992 0.90736   4
  -6  -4   6 1.06074 1.04119   1
  -6  -4   6 2.03962 0.87708   5
   5   4  -6 8.95077 1.22151   3
  -5  -4   6 7.12764 1.15260   5
  -5  -4   6 10.2579 1.85454   1
  -5  -4   6 7.86945 1.57457   4
   4   4  -6 79.0398 3.34955   3
   4   4  -6 83.8108 4.16243   1
  -4  -4   6 78.3637 3.35785   5
  -4  -4   6 73.3727 4.06933   4
  -4  -4   6 84.4985 4.27361   1
   3   4  -6 26.1526 1.55275   3
   3   4  -6 26.2341 2.02133   1
  -3  -4   6 31.7916 2.30913   1
  -3  -4   6 29.3084 1.66434   5
  -3  -4   6 27.9878 2.19400   4
   2   4  -6 0.16467 0.34032   1
   2   4  -6 0.05329 0.18334   3
  -2  -4   6 0.18398 0.37864   1
  -2  -4   6 0.03881 0.35779   4
   1   4  -6 0.06854 0.25631   1
  -1  -4   6 6.92482 1.08506   4
  -1  -4   6 -0.0570 0.26279   1
   0   4  -6 70.0274 3.08685   1
   0   4  -6 67.3494 2.72789   3
   0  -4   6 68.1181 3.28598   4
  -1   4  -6 317.546 10.1184   3
  -1   4  -6 333.608 10.4739   1
  -1   4  -6 335.184 9.52316   2
   1  -4   6 336.671 10.7267   4
   1  -4   6 337.656 10.2289   5
  -2   4  -6 54.3012 2.21886   2
  -2   4  -6 50.8589 2.57568   1
  -2   4  -6 50.2196 2.41694   3
   2  -4   6 54.2812 2.56286   5
  -3   4  -6 19.8798 1.63508   1
  -3   4  -6 18.5379 1.28232   2
  -3   4  -6 19.4438 1.46085   3
   3  -4   6 18.3629 1.54699   5
   3  -4   6 17.2197 1.03286   2
  -4   4  -6 4.55268 0.90291   3
  -4   4  -6 5.05551 0.89175   2
  -4   4  -6 4.26845 1.06089   1
   4  -4   6 4.94516 0.82655   2
   4  -4   6 5.68482 1.12082   5
  -5   4  -6 11.6555 1.34322   2
  -5   4  -6 8.52225 1.53500   4
  -5   4  -6 7.44238 1.43314   1
  -5   4  -6 8.37990 1.27762   3
   5  -4   6 8.77055 1.47329   5
   5  -4   6 8.49842 1.11051   2
  -6   4  -6 4.46749 1.28256   1
  -6   4  -6 3.27460 1.29433   4
  -6   4  -6 4.89183 1.04832   2
   6  -4   6 5.39832 1.01803   2
  -7   4  -6 2.12757 0.94499   2
  -7   4  -6 0.42112 0.93578   1
  -7   4  -6 -0.9854 0.88252   4
   7  -4   6 1.25838 0.77619   2
  -8   4  -6 1.42107 1.07640   2
  -8   4  -6 2.11293 1.60755   4
  -8   4  -6 2.90272 1.34974   1
   8  -4   6 4.45272 1.34017   2
  -9   4  -6 -1.5030 1.51476   4
  -9   4  -6 0.45359 1.22458   1
  -9   4  -6 -0.8274 1.03732   2
   9  -4   6 -0.6586 0.82417   2
   8   3  -6 4.15125 1.12455   3
  -8  -3   6 2.98621 1.51550   4
  -8  -3   6 1.45967 1.05249   5
  -8  -3   6 0.41114 1.02756   1
   7   3  -6 17.8335 1.92328   3
  -7  -3   6 20.0771 2.15756   5
  -7  -3   6 19.6637 2.79527   4
  -7  -3   6 17.6837 2.64782   1
   6   3  -6 17.1523 1.73232   3
  -6  -3   6 14.8411 1.63712   5
  -6  -3   6 9.21531 1.73473   1
  -6  -3   6 11.2420 1.97540   4
   5   3  -6 10.2550 1.14043   3
  -5  -3   6 10.2330 1.18636   5
  -5  -3   6 5.25887 1.31878   1
  -5  -3   6 9.31762 1.57740   4
   4   3  -6 25.2618 1.47482   3
  -4  -3   6 25.0611 1.48433   5
  -4  -3   6 29.4242 2.22952   1
  -4  -3   6 29.6080 2.23477   4
   3   3  -6 92.9824 3.25982   3
  -3  -3   6 85.6959 4.05623   4
  -3  -3   6 92.2003 3.21215   5
  -3  -3   6 93.8043 3.22067   5
   2   3  -6 39.7636 2.26020   1
   2   3  -6 44.9328 1.80181   3
   2   3  -6 41.0614 1.70595   3
  -2  -3   6 42.5100 1.69736   5
  -2  -3   6 43.8496 2.43619   1
  -2  -3   6 46.5085 2.51109   4
  -2  -3   6 43.4285 1.69867   5
   1   3  -6 162.531 5.62450   1
   1   3  -6 154.895 4.92663   3
  -1  -3   6 151.250 5.74586   4
  -1  -3   6 159.201 4.90551   5
  -1  -3   6 160.542 4.91101   5
  -1  -3   6 166.629 5.75217   1
   0   3  -6 181.708 5.83892   3
   0   3  -6 194.885 6.32772   1
   0  -3   6 198.036 5.88038   5
   0  -3   6 178.316 6.48835   4
   0  -3   6 192.204 5.87130   5
  -1   3  -6 135.973 4.58002   3
  -1   3  -6 130.511 4.76962   1
  -1   3  -6 138.660 4.19101   2
   1  -3   6 145.486 4.68526   5
   1  -3   6 138.330 4.62934   5
  -2   3  -6 86.7519 3.48833   1
  -2   3  -6 91.2843 3.06329   2
  -2   3  -6 84.8519 3.31635   3
   2  -3   6 85.2069 3.38867   5
  -3   3  -6 53.1940 2.25803   2
  -3   3  -6 56.2901 2.71661   1
  -3   3  -6 54.7415 2.54420   3
   3  -3   6 53.1508 2.01578   2
   3  -3   6 51.1965 2.57281   5
   3  -3   6 53.6743 2.04256   2
  -4   3  -6 20.5976 1.52041   3
  -4   3  -6 20.9764 2.00473   1
  -4   3  -6 18.5902 1.39173   2
   4  -3   6 18.3658 1.59756   5
   4  -3   6 19.5403 1.32302   2
  -5   3  -6 15.1861 1.50280   2
  -5   3  -6 10.9616 1.60604   4
  -5   3  -6 10.4716 1.55790   1
  -5   3  -6 14.2916 1.64288   3
   5  -3   6 11.3866 1.58908   5
   5  -3   6 15.8549 1.46413   2
  -6   3  -6 34.2752 2.61454   1
  -6   3  -6 32.9998 2.11509   2
  -6   3  -6 36.3126 2.85060   4
   6  -3   6 33.9984 2.10244   2
  -7   3  -6 14.1270 2.15086   1
  -7   3  -6 15.3845 2.30516   4
  -7   3  -6 12.9106 1.65120   2
   7  -3   6 17.6186 1.84513   2
   7  -3   6 11.2103 1.49729   2
  -8   3  -6 0.17330 1.02824   1
  -8   3  -6 -0.0266 0.94959   2
  -8   3  -6 -1.1707 1.13505   4
   8  -3   6 -0.2003 0.80680   2
   8  -3   6 -0.6721 0.66481   2
  -9   3  -6 1.59840 1.20253   1
  -9   3  -6 -1.2766 1.59489   4
  -9   3  -6 -1.5940 1.05287   2
   9  -3   6 4.71407 1.36766   2
   9  -3   6 0.74501 0.96520   2
   9   2  -6 0.19538 0.72100   3
  -9  -2   6 1.47951 1.05625   5
  -9  -2   6 1.62047 1.33489   1
  -9  -2   6 3.63776 1.70860   4
   8   2  -6 5.76741 1.22417   3
  -8  -2   6 4.96166 1.55785   4
  -8  -2   6 4.57955 1.20266   5
  -8  -2   6 4.75420 1.57975   1
   7   2  -6 3.08839 0.84510   3
  -7  -2   6 5.83610 1.10688   5
  -7  -2   6 4.32369 1.32116   4
  -7  -2   6 4.74156 1.46509   1
   6   2  -6 10.7418 1.24436   3
  -6  -2   6 10.3619 1.67818   1
  -6  -2   6 9.91369 1.70175   4
  -6  -2   6 8.98672 1.20298   5
   5   2  -6 26.4015 1.50489   3
  -5  -2   6 24.6882 2.06906   1
  -5  -2   6 21.0973 2.24581   4
  -5  -2   6 22.0377 1.45575   5
   4   2  -6 54.9798 2.15947   3
  -4  -2   6 51.3022 2.07723   5
  -4  -2   6 54.6525 2.97420   1
  -4  -2   6 52.5388 2.93244   4
  -4  -2   6 55.7612 2.12668   5
   3   2  -6 39.6205 1.58285   3
   3   2  -6 45.3657 1.64345   3
  -3  -2   6 44.4308 1.53738   5
  -3  -2   6 46.4634 2.48542   1
  -3  -2   6 46.1486 2.45753   4
   2   2  -6 598.824 15.9812   3
   2   2  -6 582.359 17.1256   1
   2   2  -6 572.145 15.9565   3
  -2  -2   6 572.018 17.2723   4
  -2  -2   6 563.206 17.1941   1
   1   2  -6 342.932 9.61057   3
   1   2  -6 344.883 9.62177   3
   1   2  -6 332.645 10.4426   1
  -1  -2   6 350.531 10.5997   1
  -1  -2   6 347.188 10.6992   4
   0   2  -6 517.062 14.5511   3
   0   2  -6 504.812 14.9990   1
   0  -2   6 521.865 15.3257   4
   0  -2   6 526.840 14.5005   5
   0  -2   6 509.875 14.4636   5
  -1   2  -6 597.749 17.0257   3
  -1   2  -6 599.553 17.2499   1
   1  -2   6 613.942 17.0200   5
   1  -2   6 580.366 17.0008   5
  -2   2  -6 116.618 3.77509   2
  -2   2  -6 116.217 4.18052   1
  -2   2  -6 122.750 4.15907   3
   2  -2   6 114.478 3.32215   2
   2  -2   6 116.988 4.17095   5
   2  -2   6 121.365 3.33836   2
  -3   2  -6 106.527 4.04678   1
  -3   2  -6 105.812 3.62375   2
  -3   2  -6 102.627 3.90714   3
  -3   2  -6 101.064 3.90848   5
   3  -2   6 106.364 4.04742   5
   3  -2   6 103.699 3.42876   2
  -4   2  -6 40.0189 2.05214   2
  -4   2  -6 41.2894 2.27167   3
  -4   2  -6 42.7352 2.36346   1
   4  -2   6 40.5784 2.37196   5
   4  -2   6 42.9624 2.00279   2
   4  -2   6 40.5725 1.94095   2
  -5   2  -6 33.9132 2.03431   2
  -5   2  -6 35.0043 2.34155   1
  -5   2  -6 40.6858 2.75121   4
  -5   2  -6 33.4523 2.20234   3
   5  -2   6 36.3250 1.98775   2
   5  -2   6 37.9659 2.45962   5
   5  -2   6 37.8498 2.04001   2
  -6   2  -6 11.7318 1.41745   2
  -6   2  -6 11.8964 1.68224   1
  -6   2  -6 11.9113 1.93745   4
   6  -2   6 10.2969 1.32065   2
   6  -2   6 12.3692 1.45527   2
  -7   2  -6 0.57048 0.76087   2
  -7   2  -6 1.76914 0.95436   1
  -7   2  -6 1.33419 1.15646   4
   7  -2   6 1.54086 0.75906   2
   7  -2   6 2.36726 0.93962   2
  -8   2  -6 -0.5970 0.99413   2
  -8   2  -6 1.44196 0.99987   1
  -8   2  -6 0.72199 1.37749   4
   8  -2   6 -0.6005 0.64678   2
  -9   2  -6 0.90933 1.36816   1
  -9   2  -6 0.82834 1.25839   2
  -9   2  -6 1.00095 1.48384   4
   9  -2   6 0.30554 0.77502   2
   9   1  -6 0.94655 0.80441   3
  -9  -1   6 0.85791 1.17624   4
  -9  -1   6 1.44096 1.30735   1
  -9  -1   6 1.70765 1.07610   5
   8   1  -6 3.59476 0.96740   3
  -8  -1   6 2.60163 1.15748   1
  -8  -1   6 2.01724 0.87564   5
  -8  -1   6 1.38462 1.06657   4
   7   1  -6 1.95301 0.69650   3
  -7  -1   6 2.73423 1.08520   4
  -7  -1   6 2.49301 1.02859   1
  -7  -1   6 2.36637 0.79205   5
   6   1  -6 8.15697 1.04184   3
  -6  -1   6 4.52274 1.13280   4
  -6  -1   6 5.54610 1.31975   1
  -6  -1   6 6.30572 0.96290   5
   5   1  -6 71.3771 2.85968   3
  -5  -1   6 76.6088 2.86340   5
  -5  -1   6 66.9099 3.57929   1
  -5  -1   6 70.5311 3.54910   4
   4   1  -6 53.8280 1.90190   3
   4   1  -6 51.0440 1.95676   3
  -4  -1   6 47.0750 1.83593   5
  -4  -1   6 43.7937 2.56341   1
  -4  -1   6 48.2426 2.64489   4
  -4  -1   6 48.3393 1.81713   5
   3   1  -6 165.535 4.67921   3
   3   1  -6 166.280 4.66743   3
  -3  -1   6 165.613 5.85721   1
  -3  -1   6 162.824 5.80478   4
  -2  -1   6 342.538 10.3400   4
  -2  -1   6 328.430 10.2685   1
  -1  -1   6 66.7941 2.63671   1
   0   1  -6 105.776 3.17989   3
   0   1  -6 100.874 3.39270   1
   0  -1   6 102.572 3.13977   5
   0  -1   6 101.085 3.13897   5
  -1   1  -6 415.489 11.9799   3
  -1   1  -6 413.640 11.9949   1
   1  -1   6 417.749 11.9572   5
   1  -1   6 410.107 11.9864   5
  -2   1  -6 325.398 9.90298   1
  -2   1  -6 335.270 9.98081   3
  -2   1  -6 322.269 9.84540   5
  -2   1  -6 329.110 9.40122   2
   2  -1   6 339.378 9.09603   2
   2  -1   6 332.852 10.0205   5
  -3   1  -6 39.9900 2.20997   4
  -3   1  -6 40.9810 2.02288   1
  -3   1  -6 40.5287 2.10476   5
  -3   1  -6 39.4044 1.84200   2
  -3   1  -6 40.6091 2.04975   3
   3  -1   6 42.5987 2.17663   5
   3  -1   6 40.2409 1.72323   2
  -4   1  -6 78.2116 3.05249   2
  -4   1  -6 80.8591 3.36651   1
  -4   1  -6 69.3044 3.53625   4
  -4   1  -6 77.4970 3.43224   5
  -4   1  -6 70.9711 3.23680   3
   4  -1   6 75.8468 3.39521   5
  -5   1  -6 4.50020 1.01515   1
  -5   1  -6 6.34047 1.07483   3
  -5   1  -6 4.42579 0.93208   2
  -5   1  -6 3.42880 1.08410   4
   5  -1   6 4.39309 0.87363   2
   5  -1   6 6.63607 1.20727   5
  -6   1  -6 20.2013 2.42494   4
  -6   1  -6 22.5254 1.82496   2
  -6   1  -6 23.6524 2.34837   1
   6  -1   6 21.7736 1.73430   2
  -7   1  -6 2.05741 1.25277   4
  -7   1  -6 1.10060 0.93588   1
  -7   1  -6 0.27029 0.85304   2
   7  -1   6 1.57932 0.71905   2
  -8   1  -6 6.49176 1.50568   2
  -8   1  -6 7.49717 1.67876   1
  -8   1  -6 3.26143 1.63092   4
   8  -1   6 6.25206 1.24917   2
  -9   1  -6 0.86629 1.29918   1
  -9   1  -6 0.89175 1.29813   2
  -9   1  -6 -0.7160 1.50188   4
   9  -1   6 1.61872 0.97331   2
   9   0  -6 0.87027 0.80119   3
  -9   0   6 1.51546 1.16030   4
  -9   0   6 0.40100 0.92653   5
  -9   0   6 -0.0754 1.04490   1
   8   0  -6 4.56298 1.07559   3
  -8   0   6 4.48101 1.40027   4
  -8   0   6 3.88638 1.04734   5
  -8   0   6 3.13465 1.28321   1
   7   0  -6 6.83724 1.09132   3
  -7   0   6 6.21439 1.43225   1
  -7   0   6 5.56554 1.07064   5
  -7   0   6 8.62785 1.59385   4
   6   0  -6 18.7240 1.44133   3
  -6   0   6 23.8386 1.95540   4
  -6   0   6 19.7047 2.17739   1
  -6   0   6 21.1576 1.50706   5
   5   0  -6 29.3817 1.57779   3
  -5   0   6 28.9087 2.10646   1
  -5   0   6 28.4507 1.54562   5
  -5   0   6 27.7311 1.93138   4
   4   0  -6 65.7708 2.37794   3
   4   0  -6 67.6135 2.30258   3
  -4   0   6 64.5489 2.92162   4
  -4   0   6 61.0429 2.99686   1
  -4   0   6 64.3704 2.24806   5
  -4   0   6 63.1154 2.26354   5
   3   0  -6 189.142 5.52632   3
   3   0  -6 197.340 5.51097   3
  -3   0   6 198.541 6.41690   4
  -3   0   6 190.325 6.45061   1
  -2   0   6 215.080 6.77038   1
   1   0  -6 103.040 3.01511   3
   1   0  -6 105.421 3.03008   3
   1   0  -6 100.501 3.39216   1
  -1   0   6 105.462 3.51890   4
  -1   0   6 107.444 3.46122   1
   0   0  -6 3121.58 86.5509   1
   0   0  -6 3238.56 87.3055   3
   0   0   6 3192.52 86.2198   5
   0   0   6 3066.18 87.0370   5
  -1   0  -6 318.263 9.06384   2
  -1   0  -6 332.675 9.65772   3
  -1   0  -6 326.875 9.37971   1
   1   0   6 324.952 9.66473   5
  -2   0  -6 230.158 7.32869   3
  -2   0  -6 230.373 7.08836   1
  -2   0  -6 233.171 7.46843   4
  -2   0  -6 244.586 7.35453   5
  -2   0  -6 232.569 6.90281   2
   2   0   6 237.034 6.67747   2
   2   0   6 228.442 7.38630   5
  -3   0  -6 89.6986 3.30752   2
  -3   0  -6 91.9549 3.41250   1
  -3   0  -6 89.9690 3.70451   4
  -3   0  -6 95.3581 3.61102   3
  -3   0  -6 88.7363 3.60375   5
   3   0   6 89.9149 3.15835   2
   3   0   6 85.4671 3.58404   5
  -4   0  -6 17.4655 1.40246   1
  -4   0  -6 18.7750 1.85965   5
  -4   0  -6 19.4442 1.45932   2
  -4   0  -6 14.3029 1.72771   4
  -4   0  -6 17.4905 1.70035   3
   4   0   6 14.1220 1.56174   5
  -5   0  -6 31.9151 2.13917   1
  -5   0  -6 32.3771 2.05107   2
  -5   0  -6 33.7930 2.47366   4
   5   0   6 30.1631 1.89133   2
  -6   0  -6 0.30620 0.69481   2
  -6   0  -6 -0.0396 0.66997   1
  -6   0  -6 1.27049 1.02453   4
   6   0   6 0.56588 0.58837   2
  -7   0  -6 -1.3327 0.90072   4
  -7   0  -6 -1.9483 0.82653   2
  -7   0  -6 -0.0199 0.82827   1
   7   0   6 0.64446 0.64475   2
  -8   0  -6 1.02203 1.41966   4
  -8   0  -6 0.28269 1.19053   2
  -8   0  -6 0.69341 1.12834   1
   8   0   6 0.45452 0.79937   2
   9  -1  -6 4.11246 1.13917   3
  -9   1   6 2.38261 1.21744   4
  -9   1   6 5.13073 1.79937   1
  -9   1   6 4.35391 1.29553   5
   8  -1  -6 1.21892 0.64221   3
  -8   1   6 -0.4921 0.84827   1
  -8   1   6 0.61562 0.96335   4
  -8   1   6 1.01645 0.85052   5
   7  -1  -6 4.67306 0.97054   3
  -7   1   6 5.28911 1.20942   4
  -7   1   6 5.82199 1.09589   5
  -7   1   6 6.52198 1.47711   1
   6  -1  -6 0.87186 0.51991   3
  -6   1   6 0.81894 0.58653   4
  -6   1   6 0.27477 0.60108   1
  -6   1   6 0.16089 0.47163   5
  -5   1   6 23.6135 1.66639   4
  -5   1   6 23.0309 1.43533   5
  -5   1   6 22.5674 1.77872   1
   4  -1  -6 346.489 9.89442   3
   4  -1  -6 329.323 9.95007   3
  -4   1   6 330.252 10.5773   1
  -4   1   6 337.844 9.86308   5
  -4   1   6 338.903 10.3467   4
  -4   1   6 330.167 9.82906   5
   3  -1  -6 146.878 4.45357   3
   3  -1  -6 140.528 4.47283   3
  -3   1   6 138.845 4.38793   5
  -3   1   6 146.324 4.99237   1
  -3   1   6 143.609 4.42280   5
  -3   1   6 150.648 4.78730   4
   2  -1  -6 588.054 16.6834   3
  -2   1   6 602.613 16.6120   5
  -2   1   6 578.503 16.5761   5
  -2   1   6 601.767 17.0200   1
  -2   1   6 605.604 16.8896   4
   1  -1  -6 434.086 12.3865   3
  -1   1   6 438.794 12.3534   5
  -1   1   6 427.478 12.3458   5
  -1   1   6 438.547 12.2575   1
   0  -1  -6 310.303 9.24955   3
   0   1   6 325.687 9.31037   5
   0   1   6 305.096 9.23776   5
  -1  -1  -6 289.822 8.17944   1
  -1  -1  -6 287.840 8.26010   2
  -1  -1  -6 289.425 8.66893   4
  -1  -1  -6 287.549 8.75878   3
  -1  -1  -6 288.589 8.65445   5
   1   1   6 277.342 8.75415   5
   1   1   6 292.590 7.91847   2
   1   1   6 288.745 7.90553   2
  -2  -1  -6 29.2967 1.54752   2
  -2  -1  -6 27.6151 1.70398   4
  -2  -1  -6 26.4561 1.61632   5
  -2  -1  -6 32.1571 1.41730   1
  -2  -1  -6 30.0481 1.67505   3
   2   1   6 33.8212 1.80778   5
   2   1   6 32.5658 1.40287   2
  -3  -1  -6 2.97705 0.73977   3
  -3  -1  -6 2.66094 0.71989   5
  -3  -1  -6 2.64606 0.88549   4
  -3  -1  -6 2.54416 0.71798   2
  -3  -1  -6 2.45665 0.57942   1
   3   1   6 2.13225 0.75052   5
  -4  -1  -6 33.8991 2.45985   4
  -4  -1  -6 37.3219 2.21442   2
  -4  -1  -6 36.8480 2.20950   3
  -4  -1  -6 36.7346 2.11614   1
   4   1   6 41.5871 2.42705   5
   4   1   6 37.5310 1.97028   2
  -5  -1  -6 68.2197 3.75138   4
  -5  -1  -6 67.1016 3.18063   2
  -5  -1  -6 69.9772 3.38995   1
   5   1   6 68.9870 3.10540   2
  -6  -1  -6 4.49136 1.21772   2
  -6  -1  -6 6.75542 1.39748   1
  -6  -1  -6 2.55324 1.06910   4
   6   1   6 6.22430 1.17134   2
  -7  -1  -6 4.05609 1.48425   4
  -7  -1  -6 4.74469 1.38405   2
  -7  -1  -6 3.26615 1.34309   1
   7   1   6 5.40816 1.14976   2
  -8  -1  -6 0.38235 1.28998   4
  -8  -1  -6 -1.5927 1.08491   2
   8   1   6 0.48200 0.69225   2
   9  -2  -6 2.47442 0.96287   3
  -9   2   6 5.01395 1.65200   1
  -9   2   6 2.51734 1.23538   5
   8  -2  -6 -0.4374 0.50800   3
  -8   2   6 -0.0835 0.83170   1
  -8   2   6 0.36493 0.72276   4
  -8   2   6 0.51340 0.81697   5
   7  -2  -6 28.3547 2.03640   3
  -7   2   6 21.3843 2.43228   1
  -7   2   6 25.4787 2.02318   5
  -7   2   6 25.8257 2.12671   4
   6  -2  -6 7.44802 1.14097   3
  -6   2   6 6.97543 1.29928   1
  -6   2   6 6.57945 1.14037   4
  -6   2   6 5.71289 0.96923   5
   5  -2  -6 11.8163 1.29656   3
  -5   2   6 12.5972 1.29248   4
  -5   2   6 9.32648 1.09199   5
  -5   2   6 11.1185 1.47744   1
  -3   2   6 90.9477 2.96691   4
  -3   2   6 87.0452 3.32644   1
  -3   2   6 86.8938 3.17377   5
  -3   2   6 86.9250 3.16553   5
   2  -2  -6 115.952 3.96420   3
  -2   2   6 115.928 3.95464   5
  -2   2   6 119.570 3.83430   1
   1  -2  -6 327.854 9.94127   3
   1  -2  -6 346.920 9.39934   2
  -1   2   6 326.939 9.33650   1
  -1   2   6 333.998 10.0131   5
  -1   2   6 330.598 9.89679   5
   0  -2  -6 245.582 7.16375   4
   0  -2  -6 259.645 7.22364   2
   0  -2  -6 249.854 7.69026   3
   0   2   6 243.912 6.58798   2
   0   2   6 225.389 6.57822   2
   0   2   6 243.253 7.60330   5
  -1  -2  -6 29.9986 1.54657   4
  -1  -2  -6 28.9299 1.08244   1
  -1  -2  -6 30.8566 1.74071   3
  -1  -2  -6 30.5094 1.67187   5
  -1  -2  -6 30.6967 1.63115   2
   1   2   6 32.2316 1.07833   1
   1   2   6 32.8931 1.78871   5
   1   2   6 31.1101 1.32641   2
  -2  -2  -6 304.372 9.17712   1
  -2  -2  -6 304.495 9.78517   3
  -2  -2  -6 306.883 9.76271   5
  -2  -2  -6 319.680 9.72823   4
  -2  -2  -6 313.157 9.28138   2
   2   2   6 304.006 9.81807   5
   2   2   6 318.175 9.04719   2
  -3  -2  -6 35.7230 1.86151   1
  -3  -2  -6 34.0504 2.15917   4
  -3  -2  -6 32.9774 2.05800   2
  -3  -2  -6 34.7391 2.11404   3
  -3  -2  -6 35.0621 2.29118   5
   3   2   6 30.8261 2.12140   5
  -4  -2  -6 35.8395 2.26975   2
  -4  -2  -6 37.3524 2.44807   4
  -4  -2  -6 34.1349 2.11462   1
   4   2   6 35.5344 2.42380   5
   4   2   6 31.7432 1.90965   2
  -5  -2  -6 13.8950 1.90560   1
  -5  -2  -6 14.0563 1.67560   2
  -5  -2  -6 13.5118 1.93634   4
   5   2   6 12.3609 1.47966   2
  -6  -2  -6 12.4982 1.77243   2
  -6  -2  -6 7.43018 1.63633   4
   6   2   6 7.64398 1.32248   2
  -7  -2  -6 1.67032 1.24505   2
  -7  -2  -6 1.29416 1.29590   4
   7   2   6 1.25191 0.83453   2
  -8  -2  -6 7.27532 1.65459   2
  -8  -2  -6 3.98682 1.66346   4
   8   2   6 6.04456 1.44426   2
   9  -3  -6 1.07733 0.86858   3
  -9   3   6 0.79414 1.07615   5
  -9   3   6 -0.1873 0.98929   1
   8  -3  -6 14.5493 1.92054   3
  -8   3   6 15.0964 2.30457   1
  -8   3   6 19.4083 2.31669   5
   7  -3  -6 5.50844 1.17360   3
  -7   3   6 5.85965 1.37422   1
  -7   3   6 6.10096 1.29674   5
   6  -3  -6 22.7986 1.85173   3
  -6   3   6 26.7149 1.97037   5
  -6   3   6 21.4109 2.19968   1
   5  -3  -6 3.84090 0.89140   3
  -5   3   6 3.91749 0.90297   1
  -5   3   6 3.56517 0.85918   5
   4  -3  -6 16.3757 1.37340   3
  -4   3   6 15.8176 1.32268   1
  -4   3   6 17.5935 1.40930   5
   3  -3  -6 53.7078 2.39508   2
   3  -3  -6 50.2264 2.46392   3
   3  -3  -6 52.3800 2.50521   3
  -3   3   6 57.4259 2.53792   5
  -3   3   6 55.4742 2.36286   1
   2  -3  -6 105.494 3.64577   2
   2  -3  -6 101.389 3.92761   3
  -2   3   6 107.769 3.50699   1
  -2   3   6 100.977 3.86181   5
   1  -3  -6 40.8165 2.06830   3
   1  -3  -6 40.5633 1.97023   2
  -1   3   6 39.0269 2.03554   5
  -1   3   6 40.3512 1.43937   1
   0  -3  -6 90.3293 3.39919   2
   0  -3  -6 92.1608 3.50762   5
   0  -3  -6 85.2939 3.56455   3
   0  -3  -6 94.9965 3.01833   4
   0   3   6 88.6903 3.64672   5
   0   3   6 89.2801 2.92433   2
  -1  -3  -6 0.86807 0.56757   5
  -1  -3  -6 2.52922 0.81456   2
  -1  -3  -6 0.54881 0.39860   4
  -1  -3  -6 1.46540 0.61500   3
   1   3   6 1.73439 0.69337   5
   1   3   6 1.47234 0.42124   2
  -2  -3  -6 32.9385 2.11117   3
  -2  -3  -6 35.4653 1.98487   4
  -2  -3  -6 35.2978 2.22524   2
   2   3   6 37.1905 2.26793   5
  -3  -3  -6 30.3752 2.20219   2
  -3  -3  -6 31.0000 2.14893   3
  -3  -3  -6 31.1521 2.12009   4
   3   3   6 31.7808 1.80985   2
   3   3   6 33.3769 2.30789   5
  -4  -3  -6 34.1690 2.41666   4
  -4  -3  -6 36.2033 2.51374   2
   4   3   6 32.3237 1.99863   2
  -5  -3  -6 1.89352 1.07508   2
  -5  -3  -6 3.29311 1.12014   4
   5   3   6 3.29653 0.88177   2
  -6  -3  -6 0.46373 0.99107   4
  -6  -3  -6 -0.6138 1.17046   2
   6   3   6 1.13889 0.68643   2
  -7  -3  -6 3.39335 1.60418   4
  -7  -3  -6 1.88856 1.43470   2
   7   3   6 2.44041 0.94356   2
   9  -4  -6 0.29191 0.87148   3
  -9   4   6 0.24684 1.19326   5
  -9   4   6 0.42216 1.17144   1
   8  -4  -6 8.88760 1.62724   3
  -8   4   6 14.1748 2.18028   5
  -8   4   6 12.4879 2.17490   1
   7  -4  -6 2.37390 0.93075   3
  -7   4   6 1.76421 0.95776   1
  -7   4   6 1.86434 1.07648   5
   6  -4  -6 1.71335 0.81971   3
  -6   4   6 0.58763 0.63400   1
  -6   4   6 -0.0707 0.71215   5
   5  -4  -6 25.8220 1.98197   3
  -5   4   6 22.4869 1.89688   5
  -5   4   6 23.8809 1.85694   1
   4  -4  -6 4.45638 0.98643   3
  -4   4   6 6.62136 1.16997   5
  -4   4   6 7.99644 1.11641   1
   3  -4  -6 18.7038 1.78555   2
   3  -4  -6 19.0814 1.58816   3
   3  -4  -6 16.6933 1.70127   3
  -3   4   6 16.8712 1.75123   5
  -3   4   6 19.2000 1.29759   1
  -3   4   6 19.8755 1.67652   5
   2  -4  -6 44.5865 2.49917   2
   2  -4  -6 41.4673 2.33459   3
  -2   4   6 42.3426 2.40575   5
   1  -4  -6 77.8373 3.33322   2
   1  -4  -6 80.4934 3.52510   3
  -1   4   6 75.1076 3.40668   5
  -1   4   6 73.6980 2.52472   2
   0  -4  -6 14.9151 1.63486   3
   0  -4  -6 15.7879 1.70278   2
   0   4   6 15.2970 1.65690   5
   0   4   6 14.5724 1.00209   2
  -1  -4  -6 36.5901 2.47608   2
  -1  -4  -6 37.8994 2.36671   3
   1   4   6 39.6902 1.91074   2
   1   4   6 39.9334 2.44670   5
  -2  -4  -6 33.8188 2.29258   3
  -2  -4  -6 31.9248 2.03064   4
  -2  -4  -6 32.5701 2.36812   2
   2   4   6 34.4996 1.88426   2
   2   4   6 32.6097 2.32742   5
  -3  -4  -6 30.2944 2.25159   4
  -3  -4  -6 34.8393 2.48751   2
   3   4   6 31.8271 1.95341   2
  -4  -4  -6 49.5867 3.10200   4
  -4  -4  -6 41.7886 2.90633   2
   4   4   6 47.4821 2.58918   2
  -5  -4  -6 6.84353 1.62559   2
  -5  -4  -6 6.37471 1.54201   4
   5   4   6 5.00682 1.03764   2
  -6  -4  -6 -0.6081 1.01570   4
  -6  -4  -6 1.49756 1.34997   2
   6   4   6 0.51726 0.67519   2
   9  -5  -6 0.55618 1.01029   3
  -9   5   6 2.12333 1.60774   5
  -9   5   6 0.32296 1.21632   1
   8  -5  -6 -0.2714 0.83109   3
  -8   5   6 0.48937 1.02268   1
  -8   5   6 -0.0677 1.07828   5
   7  -5  -6 0.13271 0.75486   3
  -7   5   6 -1.0183 0.88860   5
  -7   5   6 -0.4839 0.75233   1
   6  -5  -6 1.99798 0.93540   3
  -6   5   6 2.77037 0.97272   1
  -6   5   6 2.48960 1.16835   5
   5  -5  -6 1.27504 0.81379   3
  -5   5   6 2.84126 1.05172   5
  -5   5   6 2.81526 0.88998   1
   4  -5  -6 12.9766 1.74167   3
   4  -5  -6 5.81805 1.42349   2
  -4   5   6 8.46454 1.22222   1
  -4   5   6 8.24583 1.43449   5
   3  -5  -6 17.5130 1.94388   2
   3  -5  -6 11.4248 1.53572   3
  -3   5   6 11.6081 1.56592   5
  -3   5   6 13.8081 1.75759   5
   2  -5  -6 33.7739 2.38388   3
   2  -5  -6 38.0711 2.46145   3
   2  -5  -6 43.7593 2.69807   2
  -2   5   6 38.7548 2.52301   5
  -2   5   6 38.4660 1.52866   2
   1  -5  -6 2.95336 1.24397   2
   1  -5  -6 4.85405 1.13757   3
  -1   5   6 6.55806 1.24985   5
  -1   5   6 5.08403 0.68527   2
   0  -5  -6 33.5273 2.42030   3
   0  -5  -6 26.7708 2.36745   2
   0   5   6 36.9687 2.49704   5
   0   5   6 32.5804 1.73075   2
  -1  -5  -6 74.3681 3.80885   3
  -1  -5  -6 73.2158 3.64901   2
   1   5   6 79.2629 3.87340   5
   1   5   6 69.7508 3.02257   2
  -2  -5  -6 12.4695 1.82903   2
   2   5   6 12.7049 1.42481   2
  -3  -5  -6 1.57871 1.29552   2
   3   5   6 3.03334 0.86630   2
  -4  -5  -6 8.35466 1.70704   2
   4   5   6 5.99741 1.15942   2
  -5  -5  -6 2.22023 1.47587   2
   5   5   6 1.15302 0.77904   2
  -6  -5  -6 -1.6123 1.39954   2
   6   5   6 1.24741 0.93457   2
   8  -6  -6 4.65435 1.44425   3
  -8   6   6 0.74463 1.41129   5
  -8   6   6 1.39676 1.21133   1
   7  -6  -6 3.57270 1.40922   3
  -7   6   6 2.15596 1.13360   1
  -7   6   6 4.10892 1.61870   5
   6  -6  -6 21.2674 2.52183   3
  -6   6   6 25.1453 2.81310   5
   5  -6  -6 3.20032 1.15108   3
  -5   6   6 4.59928 1.34739   5
   4  -6  -6 1.35747 1.37360   2
   4  -6  -6 4.55945 1.31922   3
  -4   6   6 4.03263 1.27359   5
   3  -6  -6 36.1690 2.60110   3
   3  -6  -6 33.5851 2.77846   2
  -3   6   6 30.5502 1.27964   2
  -3   6   6 30.3516 2.49313   5
   2  -6  -6 15.0955 2.03481   3
   2  -6  -6 11.2424 1.70857   3
   2  -6  -6 14.1177 2.05761   2
  -2   6   6 11.0990 1.73639   5
  -2   6   6 11.8868 1.70137   5
  -2   6   6 11.6541 1.05083   2
   1  -6  -6 27.0625 2.59647   2
   1  -6  -6 24.9442 2.50744   3
   1  -6  -6 24.7251 2.53218   3
  -1   6   6 22.3575 1.45571   2
  -1   6   6 24.2683 2.51284   5
   0  -6  -6 1.22481 1.26384   2
   0   6   6 -0.1118 0.38695   2
  -1  -6  -6 4.45506 1.55075   2
   1   6   6 4.19975 0.84808   2
  -2  -6  -6 9.28137 1.83106   2
   2   6   6 9.00265 1.27363   2
  -3  -6  -6 -0.5386 1.38467   2
   3   6   6 0.71163 0.64989   2
  -4  -6  -6 0.13976 1.56541   2
   4   6   6 0.19901 0.63855   2
  -5  -6  -6 0.97272 1.48449   2
   5   6   6 0.05683 0.76391   2
   7  -7  -6 -0.0141 1.15783   3
  -7   7   6 2.45996 1.66437   5
   6  -7  -6 1.95439 1.15858   3
  -6   7   6 1.21381 1.50047   5
   5  -7  -6 1.81164 1.64437   2
   5  -7  -6 1.72794 1.09807   3
  -5   7   6 1.74515 1.31881   5
   4  -7  -6 0.49357 0.97454   3
   4  -7  -6 1.63982 1.55434   2
  -4   7   6 0.54060 1.13095   5
   3  -7  -6 14.9362 2.23316   3
   3  -7  -6 16.5337 2.38049   2
  -3   7   6 13.2296 0.98143   2
  -3   7   6 11.2981 2.01108   5
   2  -7  -6 1.00769 1.53773   2
  -2   7   6 1.00950 0.50452   2
   1  -7  -6 0.69583 1.50203   2
  -1   7   6 0.90001 0.54291   2
   0  -7  -6 0.25723 1.41737   2
   0   7   6 -0.5641 0.44152   2
  -1  -7  -6 7.27155 1.88261   2
   1   7   6 3.86558 0.93659   2
  -2  -7  -6 0.65678 1.59191   2
   2   7   6 0.65946 0.69201   2
  -3  -7  -6 0.93013 1.64803   2
   3   7   6 2.52856 0.94367   2
   6  -8  -6 1.02974 2.01684   2
   5  -8  -6 3.29248 2.10198   2
   4  -8  -6 4.25659 2.06177   2
   3  -8  -6 1.02670 1.83680   2
  -3   8   6 0.22450 0.44889   2
   2  -8  -6 0.34598 1.86140   2
  -2   8   6 0.98868 0.59900   2
   1  -8  -6 6.75611 2.22102   2
  -1   8   6 7.29129 1.15029   2
   0  -8  -6 3.30709 1.93469   2
   0   8   6 0.31663 0.64880   2
  -1  -8  -6 -2.3793 1.69494   2
   1   8   6 -0.8235 0.63590   2
  -2  -8  -6 5.75623 2.15607   2
   2   8   6 6.52765 1.33289   2
   3  -9  -6 1.66515 2.03192   2
   2  -9  -6 2.05238 2.05810   2
  -2   9   6 1.16715 0.75973   2
   1  -9  -6 -0.0882 1.93607   2
  -1   9   6 0.98058 0.79595   2
   2   9  -7 0.73859 1.07285   1
   2   9  -7 0.92700 0.87441   3
  -2  -9   7 0.33393 1.16294   5
  -2  -9   7 -0.8816 1.13032   4
   1   9  -7 2.60278 1.24896   1
   1   9  -7 2.54165 1.10729   3
  -1  -9   7 3.08251 1.45151   4
  -1  -9   7 1.43983 1.27400   5
   0   9  -7 -0.3356 0.75472   3
   0   9  -7 1.02972 0.99112   1
   0  -9   7 -0.3874 1.08254   5
   0  -9   7 0.15232 1.08379   4
  -1   9  -7 1.36908 0.96596   3
  -1   9  -7 1.54555 1.13549   1
   1  -9   7 0.36834 1.12967   5
  -2   9  -7 0.70072 0.98576   1
  -2   9  -7 0.42469 0.85933   3
   2  -9   7 0.13302 1.13639   5
  -3   9  -7 1.24071 0.97158   1
  -3   9  -7 0.25842 0.87802   2
  -4   9  -7 -0.3330 0.96331   2
  -4   9  -7 -0.8211 0.88198   1
  -5   9  -7 1.06558 1.39364   1
  -5   9  -7 1.53113 1.26853   2
   4   8  -7 0.04137 0.59380   3
   4   8  -7 0.13357 1.12105   1
  -4  -8   7 -0.3066 1.25154   4
  -4  -8   7 1.64401 1.17273   5
   3   8  -7 2.36865 0.90247   3
   3   8  -7 6.88387 1.86062   1
  -3  -8   7 2.21907 1.33634   4
  -3  -8   7 6.03507 1.66508   5
   2   8  -7 10.8007 1.98295   1
   2   8  -7 12.0495 1.77355   3
  -2  -8   7 10.4797 2.17296   4
  -2  -8   7 12.2508 2.03085   5
   1   8  -7 6.15011 1.54911   1
   1   8  -7 3.22039 1.02812   3
  -1  -8   7 8.75791 1.85572   4
  -1  -8   7 6.33639 1.55313   5
   0   8  -7 6.97332 1.37940   3
   0   8  -7 7.21911 1.65935   1
   0  -8   7 3.80834 1.21534   5
   0  -8   7 3.05820 1.21733   4
  -1   8  -7 2.86657 1.20240   1
  -1   8  -7 3.00986 0.97083   3
   1  -8   7 3.74773 1.30134   5
  -2   8  -7 -0.0067 0.81900   1
  -2   8  -7 -0.3387 0.53466   3
   2  -8   7 1.34034 1.01807   5
  -3   8  -7 1.02029 0.89635   1
  -3   8  -7 1.54939 0.91427   2
  -3   8  -7 0.20125 0.70859   3
   3  -8   7 1.44274 1.10227   5
  -4   8  -7 1.91217 0.97803   2
  -4   8  -7 1.49050 1.06137   1
  -5   8  -7 2.16207 1.37166   1
  -5   8  -7 0.73334 0.98089   2
  -6   8  -7 -0.1911 1.03630   2
  -6   8  -7 1.12135 1.21462   1
   5   7  -7 4.48953 1.69982   1
   5   7  -7 4.86305 1.27420   3
  -5  -7   7 5.76138 1.84215   1
  -5  -7   7 2.59394 1.43281   4
  -5  -7   7 5.20297 1.52656   5
   4   7  -7 -0.0382 0.92246   1
   4   7  -7 1.39929 0.78055   3
  -4  -7   7 -0.5499 0.89539   4
  -4  -7   7 0.40135 1.08722   1
  -4  -7   7 -0.2094 0.80666   5
   3   7  -7 0.41942 0.93037   1
   3   7  -7 1.09053 0.67248   3
  -3  -7   7 2.07564 1.14175   4
  -3  -7   7 0.61248 1.05908   1
  -3  -7   7 0.60814 0.85795   5
   2   7  -7 2.84819 0.90911   3
   2   7  -7 4.17634 1.31265   1
  -2  -7   7 4.49985 1.18593   5
  -2  -7   7 3.27168 1.26772   4
   1   7  -7 2.20675 0.91219   1
   1   7  -7 2.92397 0.84778   3
  -1  -7   7 1.07508 0.78208   5
  -1  -7   7 1.02499 0.86266   4
   0   7  -7 13.5277 1.91460   1
   0   7  -7 11.5577 1.55611   3
   0  -7   7 9.96679 1.79264   4
   0  -7   7 14.3497 1.88209   5
  -1   7  -7 7.60247 1.42566   1
  -1   7  -7 7.88576 1.33678   3
   1  -7   7 7.66225 1.53607   5
   1  -7   7 4.96476 1.30814   4
  -2   7  -7 4.34136 1.14533   1
  -2   7  -7 5.89767 1.21492   3
   2  -7   7 6.94471 1.41475   5
  -3   7  -7 -0.1933 0.60463   2
  -3   7  -7 -0.0531 0.52181   3
  -3   7  -7 0.56909 0.72198   1
   3  -7   7 0.16744 0.80687   5
  -4   7  -7 1.04820 0.80433   1
  -4   7  -7 0.44572 0.74213   3
  -4   7  -7 0.28152 0.70881   2
   4  -7   7 0.63797 1.07567   5
  -5   7  -7 3.64950 1.16769   2
  -5   7  -7 1.79671 1.04754   1
   5  -7   7 3.40597 0.65917   2
   5  -7   7 3.12689 0.69195   2
  -6   7  -7 2.38914 1.26682   1
  -6   7  -7 4.15128 1.33429   2
   6  -7   7 3.74853 0.90975   2
  -7   7  -7 0.58644 1.36643   4
  -7   7  -7 0.91651 1.28960   1
  -7   7  -7 0.78832 1.15698   2
   7  -7   7 2.77485 0.94737   2
   6   6  -7 -0.9268 0.92833   1
   6   6  -7 -0.3144 0.54778   3
  -6  -6   7 1.57750 1.18867   4
  -6  -6   7 -0.1300 0.89528   5
  -6  -6   7 -0.0956 1.22841   1
   5   6  -7 0.72368 0.65122   3
   5   6  -7 2.33319 1.21919   1
  -5  -6   7 0.71853 1.13029   4
  -5  -6   7 1.83612 1.11636   1
  -5  -6   7 0.62942 0.89175   5
   4   6  -7 10.6803 1.48644   3
   4   6  -7 13.2027 2.22387   1
  -4  -6   7 10.2760 1.58595   5
  -4  -6   7 6.58663 1.62451   1
  -4  -6   7 12.1099 2.08050   4
   3   6  -7 40.6947 2.93428   1
   3   6  -7 40.7613 2.46486   3
  -3  -6   7 38.1082 2.99068   1
  -3  -6   7 40.5583 3.17398   4
  -3  -6   7 44.5814 2.61436   5
   2   6  -7 -0.4342 0.54809   1
   2   6  -7 1.55852 0.61764   3
  -2  -6   7 0.29179 0.68833   4
  -2  -6   7 1.07906 0.71171   5
  -2  -6   7 -0.5763 0.52932   1
   1   6  -7 43.2681 2.41828   3
   1   6  -7 43.5396 2.81668   1
  -1  -6   7 45.9126 2.55908   5
  -1  -6   7 41.0760 2.93872   4
   0   6  -7 27.5259 1.87311   3
   0   6  -7 25.3947 2.05084   1
   0  -6   7 24.1626 1.90888   5
   0  -6   7 26.6986 2.76119   4
  -1   6  -7 3.28417 0.95754   1
  -1   6  -7 4.46909 0.90983   3
   1  -6   7 6.26734 1.30952   4
   1  -6   7 4.42805 1.08178   5
  -2   6  -7 7.27453 1.31560   1
  -2   6  -7 8.05682 1.23858   3
   2  -6   7 5.68224 1.13227   5
  -3   6  -7 2.86830 0.80254   2
  -3   6  -7 2.27390 0.87784   1
  -3   6  -7 3.06601 0.85134   3
   3  -6   7 1.94213 0.85556   5
  -4   6  -7 0.03648 0.71867   1
  -4   6  -7 0.40747 0.63555   2
  -4   6  -7 0.06021 0.54435   3
   4  -6   7 -0.1393 0.30760   2
   4  -6   7 0.15939 0.80988   5
   4  -6   7 0.45324 0.35619   2
  -5   6  -7 1.89180 0.80657   2
  -5   6  -7 2.12499 0.95249   1
   5  -6   7 1.81266 0.62080   2
  -6   6  -7 9.69034 1.79698   4
  -6   6  -7 10.3427 1.58449   2
  -6   6  -7 9.62861 1.94317   1
   6  -6   7 11.8684 1.36416   2
  -7   6  -7 0.39570 1.22723   4
  -7   6  -7 1.15350 1.14773   1
  -7   6  -7 -0.4091 0.87320   2
   7  -6   7 2.25022 0.89408   2
  -8   6  -7 -0.2616 1.48863   4
  -8   6  -7 -0.7238 1.12689   1
  -8   6  -7 2.32167 1.23879   2
   8  -6   7 1.09951 0.96802   2
   8  -6   7 -0.4267 0.77904   2
   7   5  -7 3.70649 1.58737   1
   7   5  -7 6.05171 1.34693   3
  -7  -5   7 4.37057 1.61258   1
  -7  -5   7 4.50246 1.31748   5
  -7  -5   7 4.84408 1.85553   4
   6   5  -7 1.35533 1.08267   1
   6   5  -7 0.93773 0.66467   3
  -6  -5   7 0.30479 0.75627   5
  -6  -5   7 1.70839 1.22023   4
  -6  -5   7 1.98458 1.24198   1
   5   5  -7 -0.4657 0.60792   1
   5   5  -7 0.06758 0.36371   3
  -5  -5   7 -0.3011 0.60299   5
  -5  -5   7 0.22802 0.72780   4
  -5  -5   7 0.73451 0.84793   1
   4   5  -7 21.6725 2.49443   1
   4   5  -7 24.5480 1.75929   3
  -4  -5   7 28.0137 1.92832   5
  -4  -5   7 26.4844 2.84683   1
  -4  -5   7 23.6898 2.68211   4
   3   5  -7 17.8826 1.39635   3
   3   5  -7 18.7835 2.19027   1
  -3  -5   7 14.4092 2.01567   1
  -3  -5   7 18.1878 1.48330   5
  -3  -5   7 18.0168 2.21194   4
   2   5  -7 37.1862 2.49378   1
   2   5  -7 38.8263 2.05250   3
  -2  -5   7 32.2250 2.49306   1
  -2  -5   7 37.6324 2.71660   4
  -2  -5   7 38.6285 2.07483   5
   1   5  -7 13.3824 1.68863   1
   1   5  -7 11.3144 1.21468   3
  -1  -5   7 10.0864 1.59974   4
  -1  -5   7 11.1055 1.25544   5
   0   5  -7 5.04084 0.82395   3
   0   5  -7 6.54642 1.17800   1
   0  -5   7 2.86000 0.81832   4
   0  -5   7 4.48391 0.86573   5
  -1   5  -7 60.6643 3.01809   1
  -1   5  -7 56.8335 2.69797   3
   1  -5   7 57.4936 3.13962   4
   1  -5   7 52.0388 2.71403   5
  -2   5  -7 35.9416 2.10010   3
  -2   5  -7 35.4268 2.24473   1
  -2   5  -7 34.9209 1.87407   2
   2  -5   7 37.7421 2.27166   5
  -3   5  -7 34.5565 2.35713   1
  -3   5  -7 33.1031 2.13479   3
  -3   5  -7 33.7369 1.94582   2
   3  -5   7 38.2928 2.42196   5
  -4   5  -7 8.98827 1.16159   2
  -4   5  -7 9.92868 1.70693   1
  -4   5  -7 12.1741 1.56113   3
   4  -5   7 9.43729 1.55846   5
   4  -5   7 6.78512 0.81545   2
   4  -5   7 7.80853 0.81993   2
  -5   5  -7 15.5647 2.03876   1
  -5   5  -7 18.9189 1.85004   2
  -5   5  -7 21.5807 2.19997   3
   5  -5   7 20.2971 1.41376   2
   5  -5   7 17.2156 2.15167   5
  -6   5  -7 0.04345 0.75201   2
  -6   5  -7 -0.2624 0.78839   1
  -6   5  -7 0.36003 0.99797   4
   6  -5   7 -0.0854 0.57241   2
  -7   5  -7 0.25284 1.16590   4
  -7   5  -7 0.21615 0.85615   2
  -7   5  -7 -0.3583 0.78875   1
   7  -5   7 0.37623 0.77798   2
   7  -5   7 -0.2865 0.63513   2
  -8   5  -7 0.74179 1.13953   1
  -8   5  -7 -0.6814 1.35506   4
  -8   5  -7 -0.0478 1.02692   2
   8  -5   7 -0.1394 0.69984   2
   8  -5   7 0.83135 0.93877   2
   8   4  -7 0.20459 0.67724   3
  -8  -4   7 0.99302 1.08257   5
  -8  -4   7 0.01879 1.13906   1
  -8  -4   7 -0.2819 1.30179   4
   7   4  -7 2.14184 0.80618   3
  -7  -4   7 1.31377 1.14126   1
  -7  -4   7 -0.5306 0.61459   5
  -7  -4   7 0.80147 1.07795   4
   6   4  -7 9.30422 1.33309   3
  -6  -4   7 12.5282 1.62058   5
  -6  -4   7 9.36864 1.90046   1
  -6  -4   7 11.6146 2.00120   4
   5   4  -7 30.1255 2.56408   1
   5   4  -7 27.5214 1.82363   3
  -5  -4   7 26.6048 1.88249   5
  -5  -4   7 29.6104 3.03545   1
  -5  -4   7 23.2557 2.66935   4
   4   4  -7 -0.6942 0.41340   1
   4   4  -7 -0.0673 0.30940   3
  -4  -4   7 0.58798 0.68358   4
  -4  -4   7 0.04372 0.36037   5
  -4  -4   7 -0.0064 0.58399   1
   3   4  -7 21.0973 1.81862   1
   3   4  -7 21.3925 1.32833   3
  -3  -4   7 20.9024 2.22549   4
  -3  -4   7 16.8271 1.98396   1
  -3  -4   7 23.7511 1.43245   5
   2   4  -7 18.6205 1.18947   3
   2   4  -7 19.5741 1.65668   1
  -2  -4   7 19.9713 1.25270   5
  -2  -4   7 21.9943 1.81455   1
   0   4  -7 -0.0627 0.13614   3
   0   4  -7 0.61500 0.53387   1
   0  -4   7 -0.0956 0.28491   4
   0  -4   7 0.13357 0.23181   5
  -1   4  -7 12.7601 1.02608   3
  -1   4  -7 12.7988 1.41677   1
   1  -4   7 10.0570 1.12115   5
  -2   4  -7 158.289 5.58917   3
  -2   4  -7 162.337 5.80230   1
  -2   4  -7 158.858 5.12426   2
   2  -4   7 157.070 5.63092   5
  -3   4  -7 15.9689 1.35939   3
  -3   4  -7 17.9072 1.80720   1
  -3   4  -7 14.7124 1.20810   2
   3  -4   7 15.8907 0.76061   2
   3  -4   7 19.9284 1.58224   5
  -4   4  -7 44.7103 2.73816   1
  -4   4  -7 46.0822 2.58230   3
  -4   4  -7 46.0949 2.31480   2
   4  -4   7 39.6511 2.56547   5
   4  -4   7 43.3659 1.88879   2
   4  -4   7 42.7357 1.91482   2
  -5   4  -7 32.9554 2.05937   2
  -5   4  -7 31.9348 2.45584   4
  -5   4  -7 33.1589 2.24677   3
  -5   4  -7 30.5291 2.42961   1
   5  -4   7 33.6268 1.84015   2
   5  -4   7 34.8990 1.88916   2
   5  -4   7 31.3880 2.48843   5
  -6   4  -7 7.85711 1.60363   4
  -6   4  -7 5.25608 1.33862   1
  -6   4  -7 5.44617 1.12307   2
   6  -4   7 5.69817 1.03160   2
   6  -4   7 4.60287 0.94271   2
  -7   4  -7 3.27068 1.46804   4
  -7   4  -7 1.21742 0.98674   1
  -7   4  -7 -0.0758 0.80617   2
   7  -4   7 -0.4780 0.56991   2
   7  -4   7 1.63320 0.85710   2
  -8   4  -7 3.79659 1.30834   2
  -8   4  -7 1.87561 1.33147   1
  -8   4  -7 2.74263 1.89424   4
   8  -4   7 2.85838 0.96905   2
   8  -4   7 4.79677 1.26845   2
   8   3  -7 3.70602 1.05118   3
  -8  -3   7 2.82052 1.50406   4
  -8  -3   7 4.88326 1.63983   1
  -8  -3   7 2.43710 1.05783   5
   7   3  -7 0.65184 0.51025   3
  -7  -3   7 1.41271 1.10391   1
  -7  -3   7 0.83122 1.05182   4
  -7  -3   7 1.47543 0.78422   5
   6   3  -7 36.3178 2.19812   3
  -6  -3   7 43.8797 2.40107   5
  -6  -3   7 38.8785 3.08287   1
  -6  -3   7 43.0651 3.20527   4
   5   3  -7 19.9313 1.37806   3
  -5  -3   7 17.8290 1.34386   5
  -5  -3   7 19.0326 2.21797   4
  -5  -3   7 19.3622 2.36959   1
   4   3  -7 22.1846 1.29931   3
  -4  -3   7 20.3136 2.21263   1
  -4  -3   7 22.1225 1.29502   5
  -4  -3   7 17.2073 2.05550   4
   3   3  -7 -0.0373 0.30429   3
   3   3  -7 -0.2853 0.37591   1
   3   3  -7 -0.0155 0.18469   3
  -3  -3   7 -0.1134 0.44970   1
  -3  -3   7 -0.1260 0.20424   5
  -3  -3   7 -0.1164 0.46367   4
  -3  -3   7 0.26163 0.28668   5
   2   3  -7 41.4133 1.63281   3
   2   3  -7 37.0509 1.54373   3
   2   3  -7 38.6853 2.23533   1
  -2  -3   7 36.8113 2.30311   4
  -2  -3   7 44.3377 2.44716   1
  -2  -3   7 35.6404 1.50030   5
  -2  -3   7 42.1200 1.55356   5
   1   3  -7 4.99130 0.62678   3
   1   3  -7 4.51198 0.52726   3
   1   3  -7 4.86029 0.82918   1
  -1  -3   7 6.15932 0.59795   5
  -1  -3   7 5.76600 1.00975   4
  -1  -3   7 6.92889 0.65366   5
  -1  -3   7 5.69690 0.92580   1
   0   3  -7 213.118 7.04139   1
   0   3  -7 209.955 6.55977   3
   0  -3   7 219.464 6.57636   5
   0  -3   7 216.624 6.55541   5
   0  -3   7 212.353 7.33964   4
  -1   3  -7 31.6092 1.60963   3
  -1   3  -7 32.6056 1.82464   1
   1  -3   7 36.6125 1.74905   5
   1  -3   7 35.3845 1.72530   5
  -2   3  -7 41.7361 2.19865   1
  -2   3  -7 44.4600 1.85485   2
  -2   3  -7 43.7928 2.11329   3
   2  -3   7 41.6981 2.14389   5
  -3   3  -7 43.7512 2.01030   2
  -3   3  -7 41.6161 2.33112   1
  -3   3  -7 43.0276 2.25585   3
   3  -3   7 41.4142 2.31739   5
   3  -3   7 42.1968 1.56608   2
  -4   3  -7 35.4261 2.28924   1
  -4   3  -7 33.8446 2.08684   3
  -4   3  -7 35.4118 1.96278   2
   4  -3   7 34.1874 2.25649   5
   4  -3   7 35.6616 1.72547   2
  -5   3  -7 19.6137 2.17522   4
  -5   3  -7 20.2283 1.65098   2
  -5   3  -7 22.4888 1.84863   3
  -5   3  -7 16.9736 1.95178   1
   5  -3   7 21.0418 1.49355   2
   5  -3   7 23.9563 2.40335   5
  -6   3  -7 3.56037 1.25151   4
  -6   3  -7 4.11323 1.18349   1
  -6   3  -7 3.69463 0.99617   2
   6  -3   7 4.99615 0.96519   2
   6  -3   7 3.61664 0.84162   2
  -7   3  -7 -0.9399 0.73387   1
  -7   3  -7 1.07158 1.24797   4
  -7   3  -7 -0.0347 0.83690   2
   7  -3   7 -0.3533 0.56262   2
  -8   3  -7 0.27340 1.53378   4
  -8   3  -7 2.43110 1.30507   1
  -8   3  -7 0.26284 1.02533   2
   8  -3   7 1.94163 0.92221   2
   9   2  -7 -0.6381 0.53603   3
  -9  -2   7 -0.4618 1.15893   4
  -9  -2   7 0.74393 1.28043   1
  -9  -2   7 -0.5618 0.84141   5
   8   2  -7 13.5888 1.76471   3
  -8  -2   7 8.94409 2.01373   4
  -8  -2   7 12.1874 1.74457   5
  -8  -2   7 11.2649 2.33023   1
   7   2  -7 3.60471 0.85473   3
  -7  -2   7 2.27817 1.08339   1
  -7  -2   7 3.53762 0.94137   5
  -7  -2   7 7.13984 1.68233   4
   6   2  -7 0.82389 0.44446   3
  -6  -2   7 0.87609 0.54918   5
  -6  -2   7 1.54707 0.88245   4
  -6  -2   7 0.78148 0.78921   1
   5   2  -7 36.5354 1.79837   3
  -5  -2   7 34.9046 2.53475   1
  -5  -2   7 34.3649 1.74455   5
  -5  -2   7 37.2067 2.63966   4
   4   2  -7 19.2474 1.06179   3
   4   2  -7 19.4099 1.03485   3
  -4  -2   7 14.5639 0.92123   5
  -4  -2   7 18.1264 0.97540   5
  -4  -2   7 20.8955 2.12916   1
  -4  -2   7 19.0589 1.98722   4
   3   2  -7 39.6845 1.41138   3
   3   2  -7 41.6197 1.43298   3
  -3  -2   7 36.3064 2.26964   1
  -3  -2   7 42.8269 2.40881   4
   2   2  -7 -0.2066 0.29632   1
  -2  -2   7 0.25625 0.37276   4
  -2  -2   7 -0.0999 0.30580   1
   1   2  -7 149.444 5.32811   1
   1   2  -7 157.938 4.52607   3
   1   2  -7 158.457 4.53400   3
  -1  -2   7 156.516 5.46279   1
  -1  -2   7 160.910 5.59597   4
   0   2  -7 355.291 10.1670   3
   0   2  -7 341.929 10.5793   1
   0  -2   7 354.702 10.9314   4
   0  -2   7 356.363 10.1326   5
   0  -2   7 356.877 10.1007   5
  -1   2  -7 156.638 5.33768   1
  -1   2  -7 160.297 5.20574   3
   1  -2   7 171.028 5.22651   5
  -2   2  -7 47.8415 1.93563   2
  -2   2  -7 48.9966 2.21342   3
  -2   2  -7 52.2391 2.28989   1
   2  -2   7 46.0114 2.22600   5
  -3   2  -7 29.6533 1.81744   1
  -3   2  -7 31.0956 1.61742   2
  -3   2  -7 33.0475 1.81651   3
   3  -2   7 30.3851 1.86928   5
   3  -2   7 28.3594 1.28226   2
  -4   2  -7 116.086 4.59753   3
  -4   2  -7 110.581 4.78081   4
  -4   2  -7 119.414 4.26780   2
  -4   2  -7 113.028 4.59410   1
   4  -2   7 121.110 4.77051   5
   4  -2   7 116.281 3.96543   2
  -5   2  -7 16.6905 1.97981   4
  -5   2  -7 18.6990 1.95326   3
  -5   2  -7 19.6554 1.62604   2
  -5   2  -7 19.2162 2.04671   1
   5  -2   7 17.9322 1.93620   5
   5  -2   7 16.4707 1.34980   2
  -6   2  -7 9.33201 1.40249   2
  -6   2  -7 8.62174 1.52451   1
  -6   2  -7 7.81850 1.62685   4
   6  -2   7 8.63011 1.19807   2
  -7   2  -7 0.26438 1.09827   4
  -7   2  -7 0.56786 0.86623   1
  -7   2  -7 -1.0451 0.73017   2
   7  -2   7 0.61544 0.59260   2
  -8   2  -7 0.19872 1.16959   2
  -8   2  -7 1.27000 1.39149   4
  -8   2  -7 -0.2799 0.84635   1
   8  -2   7 1.09645 0.72588   2
   9   1  -7 1.17840 0.81988   3
  -9  -1   7 0.48264 1.16719   4
  -9  -1   7 0.98647 1.29368   1
  -9  -1   7 3.33686 1.20191   5
   8   1  -7 6.30200 1.15045   3
  -8  -1   7 4.42223 1.47165   4
  -8  -1   7 4.14323 1.12172   5
  -8  -1   7 5.07041 1.66435   1
   7   1  -7 1.29538 0.60512   3
  -7  -1   7 0.98409 0.67456   5
  -7  -1   7 2.06462 1.09764   1
  -7  -1   7 2.78576 1.04612   4
   6   1  -7 43.3177 2.20135   3
  -6  -1   7 41.2845 2.92108   1
  -6  -1   7 38.9351 2.79707   4
  -6  -1   7 43.1489 2.18075   5
   5   1  -7 14.1007 1.01300   3
  -5  -1   7 11.5334 1.64974   1
  -5  -1   7 13.7477 1.01714   5
  -5  -1   7 12.8617 1.66646   4
   4   1  -7 128.069 3.81143   3
   4   1  -7 124.864 3.87024   3
  -4  -1   7 117.109 4.91959   1
  -4  -1   7 120.533 3.70526   5
  -4  -1   7 121.336 3.71487   5
  -4  -1   7 121.793 4.89611   4
  -3  -1   7 7.83911 1.06246   4
  -3  -1   7 6.03493 1.01352   1
  -2  -1   7 157.844 5.44274   4
  -2  -1   7 154.343 5.39738   1
   1   1  -7 0.02553 0.23458   1
  -1  -1   7 0.00579 0.28305   4
  -1  -1   7 -0.3428 0.18286   1
   0   1  -7 344.755 10.4612   1
   0   1  -7 364.943 10.2600   3
   0  -1   7 360.454 10.2071   5
   0  -1   7 362.466 10.2031   5
  -1   1  -7 174.167 5.44733   1
  -1   1  -7 174.773 5.46138   3
   1  -1   7 167.891 5.47258   5
   1  -1   7 176.316 5.49059   5
  -2   1  -7 526.633 14.7215   2
  -2   1  -7 536.089 15.4327   1
  -2   1  -7 518.013 15.4957   3
   2  -1   7 540.453 15.5719   5
  -3   1  -7 1.99335 0.58677   3
  -3   1  -7 2.54196 0.83860   4
  -3   1  -7 1.80175 0.53348   2
  -3   1  -7 2.05749 0.55837   1
   3  -1   7 2.40029 0.72737   5
   3  -1   7 1.86956 0.42486   2
  -4   1  -7 60.8190 2.69023   2
  -4   1  -7 63.1778 3.21053   4
  -4   1  -7 60.0262 2.89162   3
  -4   1  -7 54.4978 2.77559   1
   4  -1   7 59.6031 3.02051   5
   4  -1   7 59.3572 2.49106   2
  -5   1  -7 39.4228 2.77623   4
  -5   1  -7 37.1587 2.20734   2
  -5   1  -7 36.3606 2.38169   1
  -5   1  -7 41.0155 2.42486   3
   5  -1   7 36.0997 2.01686   2
   5  -1   7 34.3024 2.41552   5
  -6   1  -7 2.85552 0.94274   2
  -6   1  -7 6.49519 1.35611   1
  -6   1  -7 2.56907 1.26596   4
   6  -1   7 3.37372 0.78571   2
  -7   1  -7 2.58615 1.12681   1
  -7   1  -7 2.47956 1.34582   4
  -7   1  -7 2.18798 1.06144   2
   7  -1   7 1.37712 0.70280   2
  -8   1  -7 0.67924 1.06437   1
  -8   1  -7 0.03336 1.14468   2
  -8   1  -7 0.27000 1.14528   4
   8  -1   7 0.32449 0.70483   2
   9   0  -7 -0.2599 0.53641   3
  -9   0   7 -0.4479 1.06614   4
  -9   0   7 0.64838 1.27952   1
  -9   0   7 1.09153 0.90652   5
   8   0  -7 4.75748 1.04251   3
  -8   0   7 3.03526 1.40505   1
  -8   0   7 8.06159 1.77815   4
  -8   0   7 5.85580 1.19509   5
   7   0  -7 13.2177 1.46875   3
  -7   0   7 11.6934 1.76521   4
  -7   0   7 11.9404 1.91799   1
  -7   0   7 11.8106 1.43659   5
   6   0  -7 29.0360 1.78198   3
  -6   0   7 28.1956 2.30267   1
  -6   0   7 25.5397 1.65678   5
  -6   0   7 28.1040 2.19043   4
   5   0  -7 4.23110 0.66811   3
  -5   0   7 2.13914 0.76514   1
  -5   0   7 5.55717 1.05192   4
  -5   0   7 3.93041 0.64679   5
   4   0  -7 0.62380 0.23767   3
   4   0  -7 0.52898 0.27144   3
  -4   0   7 0.37226 0.25010   5
  -4   0   7 -0.0567 0.37809   1
  -4   0   7 0.56564 0.41405   4
  -4   0   7 0.13231 0.17206   5
   3   0  -7 215.634 5.96868   3
   3   0  -7 210.643 5.97348   3
  -3   0   7 212.218 7.06298   1
  -3   0   7 217.019 6.99905   4
  -2   0   7 0.01124 0.17600   1
   1   0  -7 363.033 10.3301   3
   1   0  -7 366.130 10.6715   1
   1   0  -7 367.946 10.3486   3
  -1   0   7 366.436 10.2272   5
  -1   0   7 365.095 10.2240   5
  -1   0   7 375.725 10.8865   4
  -1   0   7 371.656 10.7532   1
   0   0  -7 0.60139 0.24092   1
   0   0  -7 0.03431 0.18182   3
   0   0   7 -0.0176 0.20223   5
   0   0   7 0.06416 0.19032   5
  -1   0  -7 241.711 7.01256   2
  -1   0  -7 248.334 7.53294   3
  -1   0  -7 251.903 7.23640   1
   1   0   7 238.964 7.55086   5
  -2   0  -7 75.6994 2.81305   2
  -2   0  -7 77.2711 3.06521   5
  -2   0  -7 73.4586 2.78799   1
  -2   0  -7 76.4409 3.08280   3
  -2   0  -7 77.7277 3.18785   4
   2   0   7 81.1738 2.45721   2
   2   0   7 83.1721 3.21224   5
   2   0   7 81.1592 2.44660   2
  -3   0  -7 183.195 5.85598   2
  -3   0  -7 183.247 6.41849   4
  -3   0  -7 179.142 6.22203   3
  -3   0  -7 178.893 5.96323   1
   3   0   7 181.258 6.31983   5
   3   0   7 183.778 5.57968   2
  -4   0  -7 37.0421 2.50245   4
  -4   0  -7 37.4608 2.13890   1
  -4   0  -7 41.2798 2.20850   2
  -4   0  -7 38.9825 2.28019   3
   4   0   7 36.1011 2.33229   5
   4   0   7 40.2239 1.96648   2
  -5   0  -7 0.03766 0.88219   4
  -5   0  -7 1.36483 0.79165   2
  -5   0  -7 0.52939 0.61077   1
   5   0   7 0.92199 0.51560   2
   5   0   7 0.31491 0.77372   5
  -6   0  -7 14.4373 1.75639   2
  -6   0  -7 16.5312 2.29670   4
  -6   0  -7 17.2857 2.08481   1
   6   0   7 15.8910 1.68454   2
  -7   0  -7 4.51477 1.40077   1
  -7   0  -7 2.82217 1.38407   4
  -7   0  -7 5.51919 1.36663   2
   7   0   7 5.26216 1.13622   2
  -8   0  -7 0.30892 1.32325   4
  -8   0  -7 -0.4481 1.24044   2
   8   0   7 0.57121 0.67817   2
   9  -1  -7 1.59966 0.84816   3
  -9   1   7 -0.1611 0.93769   4
  -9   1   7 2.86382 1.38449   1
  -9   1   7 1.27434 0.97298   5
   8  -1  -7 3.40557 0.98595   3
  -8   1   7 4.48383 1.13945   5
  -8   1   7 2.67018 1.31548   1
  -8   1   7 2.24983 1.07110   4
   7  -1  -7 5.59718 1.08888   3
  -7   1   7 4.05750 0.95778   5
  -7   1   7 7.67160 1.42290   4
  -7   1   7 8.13046 1.62521   1
   6  -1  -7 5.08811 0.87737   3
  -6   1   7 6.15700 1.31541   1
  -6   1   7 6.97839 1.19195   4
  -6   1   7 4.99328 0.92052   5
   5  -1  -7 55.5448 2.51088   3
  -5   1   7 55.7885 2.44811   5
  -5   1   7 63.4813 2.93423   4
  -5   1   7 65.4520 3.23084   1
   4  -1  -7 11.0985 0.87213   3
   4  -1  -7 11.0987 0.82100   3
  -4   1   7 13.5971 0.92981   5
  -4   1   7 13.5380 1.12696   4
  -4   1   7 12.4169 0.85701   5
  -4   1   7 13.7844 1.49997   1
  -4   1   7 12.3840 0.90420   5
   3  -1  -7 32.1174 1.36383   3
   3  -1  -7 33.8704 1.43081   3
  -3   1   7 35.5910 1.82397   1
  -3   1   7 34.1227 1.37188   5
  -3   1   7 34.3494 1.64659   4
  -3   1   7 32.1808 1.33472   5
   2  -1  -7 162.056 5.03265   3
   2  -1  -7 167.487 5.06432   3
  -2   1   7 161.908 4.98191   5
  -2   1   7 170.887 5.02363   5
  -2   1   7 167.663 5.30225   1
  -2   1   7 170.897 5.18206   4
   1  -1  -7 176.668 5.51146   3
   1  -1  -7 183.944 5.27520   1
  -1   1   7 181.641 5.31253   1
  -1   1   7 174.659 5.48843   5
  -1   1   7 182.957 5.53004   5
   0  -1  -7 248.136 7.49379   3
   0   1   7 244.046 7.52106   5
   0   1   7 243.916 7.48659   5
  -1  -1  -7 -0.1817 0.31235   2
  -1  -1  -7 -0.2205 0.13726   1
  -1  -1  -7 -0.1615 0.38185   4
  -1  -1  -7 0.15501 0.24994   3
   1   1   7 0.17730 0.30044   5
  -2  -1  -7 57.9096 2.39221   2
  -2  -1  -7 55.0497 2.14364   1
  -2  -1  -7 57.3700 2.57200   5
  -2  -1  -7 58.2017 2.60355   3
  -2  -1  -7 56.0909 2.62555   4
   2   1   7 56.0218 2.05519   2
   2   1   7 57.6818 2.66394   5
  -3  -1  -7 34.9714 1.78442   1
  -3  -1  -7 31.9839 1.92666   2
  -3  -1  -7 30.6960 2.16528   4
  -3  -1  -7 31.8670 1.99258   3
   3   1   7 36.9973 1.71357   2
   3   1   7 39.7227 2.26240   5
  -4  -1  -7 44.2823 2.32845   1
  -4  -1  -7 39.5767 2.36978   2
  -4  -1  -7 39.3243 2.40394   3
  -4  -1  -7 42.0024 2.74186   4
   4   1   7 44.6905 2.13885   2
   4   1   7 39.4285 2.54126   5
  -5  -1  -7 30.2080 2.09831   1
  -5  -1  -7 20.3390 2.38610   4
  -5  -1  -7 19.0496 1.93876   2
   5   1   7 23.6868 1.70900   2
  -6  -1  -7 0.73507 1.03554   2
  -6  -1  -7 -0.7441 0.92964   4
   6   1   7 0.74987 0.57283   2
  -7  -1  -7 1.31042 1.14406   4
  -7  -1  -7 0.82528 1.25666   2
   7   1   7 4.26598 1.03712   2
  -8  -1  -7 4.21348 1.56492   2
  -8  -1  -7 5.74430 1.87173   4
   8   1   7 4.92006 1.18786   2
   9  -2  -7 0.73693 0.77472   3
  -9   2   7 0.72594 1.04836   5
  -9   2   7 -0.2398 1.17097   1
   8  -2  -7 0.20026 0.57218   3
  -8   2   7 0.55597 0.94488   1
  -8   2   7 0.26040 0.75471   5
   7  -2  -7 6.80011 1.21569   3
  -7   2   7 3.72033 1.11003   4
  -7   2   7 5.07781 1.11958   5
  -7   2   7 5.20703 1.28494   1
   6  -2  -7 7.42346 1.13915   3
  -6   2   7 7.25847 1.16946   4
  -6   2   7 8.15585 1.19006   5
  -6   2   7 8.35646 1.42042   1
   5  -2  -7 37.9914 2.03006   3
  -5   2   7 33.6820 1.94291   5
  -5   2   7 35.7918 1.96501   4
  -5   2   7 33.9882 2.21560   1
  -4   2   7 61.0155 2.52206   5
  -4   2   7 63.7791 2.52879   5
  -3   2   7 42.6801 1.93727   5
  -3   2   7 45.2887 1.96769   5
  -3   2   7 43.0153 1.67432   4
  -3   2   7 43.9244 2.04007   1
  -2   2   7 46.7729 1.86706   1
  -2   2   7 47.6801 2.04761   5
   1  -2  -7 552.147 14.8763   2
   1  -2  -7 525.019 15.6615   3
  -1   2   7 541.633 15.6628   5
  -1   2   7 542.614 15.6344   5
   0  -2  -7 79.5584 2.71872   4
   0  -2  -7 80.7215 2.86444   2
   0  -2  -7 82.2953 3.18549   3
   0   2   7 74.6121 3.08565   5
  -1  -2  -7 57.7328 2.43949   4
  -1  -2  -7 60.5467 2.66941   3
  -1  -2  -7 56.3424 2.43947   2
   1   2   7 55.8537 2.64840   5
   1   2   7 57.8222 1.95889   2
  -2  -2  -7 0.27414 0.47163   3
  -2  -2  -7 -0.0694 0.56058   2
  -2  -2  -7 -0.4789 0.51575   4
   2   2   7 -0.3545 0.47465   5
   2   2   7 0.23812 0.29136   2
  -3  -2  -7 22.9339 1.89500   4
  -3  -2  -7 18.6910 1.85886   3
  -3  -2  -7 17.3093 1.71855   2
   3   2   7 19.5594 1.34150   2
   3   2   7 21.6257 1.85586   5
  -4  -2  -7 38.4852 2.41174   2
  -4  -2  -7 39.4063 2.62552   4
   4   2   7 34.3104 2.49632   5
   4   2   7 32.1866 1.92739   2
  -5  -2  -7 7.66339 1.52802   4
  -5  -2  -7 9.80941 1.55688   2
   5   2   7 6.68512 1.07823   2
  -6  -2  -7 2.82372 1.34360   2
  -6  -2  -7 4.18229 1.41509   4
   6   2   7 2.25488 0.80732   2
  -7  -2  -7 0.05388 1.13822   4
  -7  -2  -7 0.75649 1.31110   2
   7   2   7 -0.0810 0.59425   2
   9  -3  -7 0.44267 0.85010   3
  -9   3   7 0.52683 1.03427   5
  -9   3   7 -0.2576 0.95386   1
   8  -3  -7 0.85593 0.76766   3
  -8   3   7 -0.0557 0.82194   1
  -8   3   7 2.32879 1.11561   5
   7  -3  -7 -0.3721 0.49100   3
  -7   3   7 -0.2100 0.71003   5
  -7   3   7 0.65829 0.79480   1
   6  -3  -7 2.24253 0.78210   3
  -6   3   7 2.20022 0.85193   5
  -6   3   7 2.49476 0.89287   1
   5  -3  -7 35.0492 2.17051   3
  -5   3   7 36.8892 2.32486   1
  -5   3   7 39.3511 2.26854   5
   4  -3  -7 15.9323 1.35135   3
  -4   3   7 15.1980 1.29389   1
  -4   3   7 16.2758 1.52690   5
  -4   3   7 14.2591 1.43673   5
   3  -3  -7 40.0140 2.15531   3
  -3   3   7 43.4645 2.01887   1
  -3   3   7 49.0198 2.31997   5
   2  -3  -7 32.4702 1.85546   3
   2  -3  -7 33.8623 1.79456   2
  -2   3   7 33.8417 1.43862   1
  -2   3   7 28.6168 1.78266   5
   1  -3  -7 1.91368 0.58056   3
   1  -3  -7 1.97956 0.72218   2
  -1   3   7 2.98546 0.68296   5
   0  -3  -7 183.965 6.30290   3
   0  -3  -7 180.871 5.92474   2
   0   3   7 180.608 5.17056   2
   0   3   7 184.747 6.32058   5
  -1  -3  -7 30.1163 1.96502   3
  -1  -3  -7 30.9419 1.65661   4
  -1  -3  -7 31.7341 2.05841   2
   1   3   7 35.8999 2.14866   5
   1   3   7 31.2481 1.44795   2
  -2  -3  -7 16.8192 1.78102   3
  -2  -3  -7 20.9816 1.56286   4
  -2  -3  -7 18.9234 1.81856   2
   2   3   7 19.7995 1.28811   2
   2   3   7 16.9141 1.80203   5
  -3  -3  -7 -1.2416 0.82939   2
  -3  -3  -7 0.17674 0.65538   4
  -3  -3  -7 -0.5269 0.54054   3
   3   3   7 -0.0337 0.38030   2
   3   3   7 0.05217 0.70659   5
  -4  -3  -7 29.6932 2.35233   4
  -4  -3  -7 33.3520 2.49958   2
   4   3   7 33.6583 2.01849   2
  -5  -3  -7 12.8112 1.85319   2
  -5  -3  -7 11.6660 1.79537   4
   5   3   7 11.5876 1.48523   2
  -6  -3  -7 9.17846 1.80520   2
  -6  -3  -7 7.38078 1.71152   4
   6   3   7 8.68035 1.35012   2
  -7  -3  -7 2.07859 1.60179   2
  -7  -3  -7 4.56470 1.69199   4
   7   3   7 3.80308 1.06475   2
   9  -4  -7 0.91650 0.92567   3
  -9   4   7 0.48034 1.24231   5
  -9   4   7 -0.2224 1.14167   1
   8  -4  -7 0.85040 0.93369   3
  -8   4   7 0.76581 1.04783   5
  -8   4   7 2.20805 1.19947   1
   7  -4  -7 0.48277 0.74244   3
  -7   4   7 0.44808 0.87272   1
  -7   4   7 1.17165 1.00042   5
   6  -4  -7 0.10751 0.64149   3
  -6   4   7 0.02227 0.62395   1
  -6   4   7 -0.4362 0.69248   5
   5  -4  -7 7.52248 1.29815   3
  -5   4   7 10.9759 1.41583   1
  -5   4   7 10.4101 1.51749   5
   4  -4  -7 40.2537 2.44637   3
  -4   4   7 44.3373 2.50911   5
  -4   4   7 42.6123 2.27460   1
   3  -4  -7 37.0017 2.25152   3
   3  -4  -7 35.3752 2.23493   3
  -3   4   7 36.2573 2.29454   5
   2  -4  -7 114.545 4.67815   3
   2  -4  -7 124.018 4.50761   2
  -2   4   7 117.894 4.68981   5
   1  -4  -7 57.0658 2.91650   3
   1  -4  -7 62.4393 2.95407   2
  -1   4   7 52.7492 2.85156   5
  -1   4   7 56.2576 1.75367   2
   0  -4  -7 40.7226 2.55766   2
   0  -4  -7 41.0816 2.44199   3
   0   4   7 41.0667 2.48408   5
   0   4   7 39.1937 1.65979   2
  -1  -4  -7 45.9820 2.70820   2
  -1  -4  -7 45.7350 2.64610   3
   1   4   7 44.8526 2.00875   2
   1   4   7 40.9282 2.60177   5
  -2  -4  -7 38.6250 2.55565   2
  -2  -4  -7 34.3126 2.41702   3
   2   4   7 33.9172 1.90842   2
   2   4   7 35.7024 2.51890   5
  -3  -4  -7 29.1446 2.21364   4
  -3  -4  -7 28.9484 2.54167   2
   3   4   7 29.8267 1.88139   2
  -4  -4  -7 -0.0933 1.09074   2
  -4  -4  -7 -0.2825 0.79716   4
   4   4   7 0.30553 0.55176   2
  -5  -4  -7 2.08172 1.14108   4
  -5  -4  -7 -0.7700 1.27550   2
   5   4   7 1.18939 0.75168   2
  -6  -4  -7 0.40217 1.50189   2
  -6  -4  -7 1.99733 1.38224   4
   6   4   7 2.12980 0.89664   2
   9  -5  -7 0.25067 0.94855   3
  -9   5   7 1.17606 1.39001   1
  -9   5   7 -0.3299 1.43444   5
   8  -5  -7 1.50530 0.98218   3
  -8   5   7 1.78854 1.22368   1
  -8   5   7 0.88280 1.28464   5
   7  -5  -7 4.40496 1.33892   3
  -7   5   7 4.64999 1.31476   1
  -7   5   7 3.38545 1.35813   5
   6  -5  -7 0.96127 0.89258   3
  -6   5   7 1.55955 1.09467   5
  -6   5   7 1.06111 0.82726   1
   5  -5  -7 16.9787 1.98278   3
  -5   5   7 20.4087 2.23260   5
   4  -5  -7 31.6446 2.34093   3
  -4   5   7 28.9391 2.30403   5
   3  -5  -7 23.3840 1.98448   3
   3  -5  -7 17.3750 2.05680   2
   3  -5  -7 20.5750 2.19840   3
  -3   5   7 17.1050 1.92681   5
  -3   5   7 21.0972 2.16845   5
   2  -5  -7 18.1455 2.02241   2
   2  -5  -7 16.1625 1.85530   3
  -2   5   7 18.5500 2.00736   5
   1  -5  -7 37.8816 2.48882   3
   1  -5  -7 36.6937 2.59172   2
  -1   5   7 37.8988 2.52316   5
  -1   5   7 31.9744 1.46253   2
   0  -5  -7 0.66938 0.82607   3
   0  -5  -7 0.46515 1.11368   2
   0   5   7 0.93926 0.40729   2
   0   5   7 0.15458 0.75873   5
  -1  -5  -7 22.0665 2.29996   2
  -1  -5  -7 22.5165 2.29431   3
   1   5   7 22.3805 2.38375   5
   1   5   7 22.0149 1.46381   2
  -2  -5  -7 6.42637 1.59827   2
   2   5   7 7.36854 1.08191   2
  -3  -5  -7 13.3910 2.01797   2
   3   5   7 15.4603 1.66006   2
  -4  -5  -7 2.36878 1.50539   2
   4   5   7 2.16607 0.81623   2
  -5  -5  -7 -0.9114 1.41148   2
   5   5   7 -0.7481 0.65657   2
   8  -6  -7 1.82246 1.22575   3
  -8   6   7 3.78779 1.82875   5
   7  -6  -7 3.17914 1.31260   3
  -7   6   7 3.70826 1.63136   5
   6  -6  -7 10.0576 1.85368   3
  -6   6   7 9.18818 1.87628   5
   5  -6  -7 0.41216 0.83594   3
  -5   6   7 0.00409 0.95487   5
   4  -6  -7 4.67726 1.27571   3
  -4   6   7 4.38425 1.26610   5
   3  -6  -7 3.07451 1.47377   2
   3  -6  -7 6.44251 1.41684   3
  -3   6   7 6.18803 1.44273   5
  -3   6   7 5.19363 1.34436   5
   2  -6  -7 9.32240 1.65983   3
   2  -6  -7 6.52429 1.66777   2
   2  -6  -7 6.14975 1.37598   3
  -2   6   7 8.24846 0.65448   2
  -2   6   7 9.04048 1.59237   5
  -2   6   7 6.49404 1.46156   5
   1  -6  -7 9.32800 1.75365   2
   1  -6  -7 6.04017 1.35367   3
  -1   6   7 4.97466 0.71362   2
  -1   6   7 3.47849 1.21983   5
   0  -6  -7 18.1216 2.23832   2
   0   6   7 17.2371 1.30624   2
  -1  -6  -7 1.10792 1.32200   2
   1   6   7 0.98712 0.58906   2
  -2  -6  -7 2.43589 1.52494   2
   2   6   7 4.31170 0.95884   2
  -3  -6  -7 9.35122 2.00262   2
   3   6   7 10.0280 1.44277   2
  -4  -6  -7 3.29870 1.82436   2
   4   6   7 2.12468 0.95239   2
   7  -7  -7 1.52889 1.22393   3
  -7   7   7 1.52502 1.63648   5
   6  -7  -7 1.09875 1.17756   3
  -6   7   7 -0.3108 1.33787   5
   5  -7  -7 0.30053 0.93563   3
  -5   7   7 -0.2858 1.27197   5
   4  -7  -7 3.78052 1.74171   2
   4  -7  -7 1.69343 1.11050   3
  -4   7   7 0.31854 1.13525   5
   3  -7  -7 -0.6606 1.40533   2
   3  -7  -7 -0.2197 0.87651   3
  -3   7   7 -1.2709 0.97210   5
   2  -7  -7 0.90222 1.50579   2
  -2   7   7 1.02687 0.42078   2
   1  -7  -7 0.46530 1.51334   2
  -1   7   7 2.00119 0.61051   2
   0  -7  -7 5.02193 1.85138   2
   0   7   7 4.41665 0.91373   2
  -1  -7  -7 5.40124 1.95125   2
   1   7   7 2.04842 0.80747   2
  -2  -7  -7 0.20834 1.72730   2
   2   7   7 1.11880 0.74465   2
  -3  -7  -7 6.12525 2.05530   2
   3   7   7 4.96755 1.20913   2
   5  -8  -7 3.87309 2.20634   2
   4  -8  -7 3.93798 2.13147   2
   3  -8  -7 1.64512 2.08117   2
   2  -8  -7 2.83212 2.16126   2
   1  -8  -7 -0.3714 1.91801   2
  -1   8   7 0.36892 0.58551   2
   0  -8  -7 -0.0821 1.89393   2
   0   8   7 1.05403 0.71294   2
  -1  -8  -7 5.62458 2.21822   2
   1   8   7 5.24792 1.17626   2
   2   9  -8 -0.2576 1.00692   1
   2   9  -8 0.36442 0.69572   3
  -2  -9   8 0.55695 1.26777   4
  -2  -9   8 -0.8916 1.14256   5
   1   9  -8 3.89445 1.19014   3
   1   9  -8 4.72360 1.56632   1
  -1  -9   8 4.56433 1.67989   4
  -1  -9   8 3.92289 1.59262   5
   0   9  -8 11.8725 2.24739   1
   0   9  -8 10.9515 1.86343   3
   0  -9   8 11.4330 2.12881   5
   0  -9   8 7.68833 1.93277   4
  -1   9  -8 1.92808 1.15340   1
  -1   9  -8 4.51944 1.30538   3
   1  -9   8 1.40040 1.29006   5
  -2   9  -8 3.96984 1.26673   3
  -2   9  -8 3.55465 1.38894   1
   2  -9   8 2.34292 1.44372   5
  -3   9  -8 1.00813 0.88234   3
  -3   9  -8 0.78129 0.98746   1
  -4   9  -8 1.04529 1.20594   2
  -4   9  -8 1.75225 1.29276   1
   4   8  -8 -0.3992 0.62177   3
   4   8  -8 0.80612 1.24476   1
  -4  -8   8 1.19960 1.22462   5
  -4  -8   8 -0.1263 1.12011   4
   3   8  -8 5.09867 1.26312   3
   3   8  -8 3.77481 1.48214   1
  -3  -8   8 4.61357 1.73563   4
  -3  -8   8 4.99507 1.45681   5
   2   8  -8 6.46578 1.33318   3
   2   8  -8 9.21791 1.88390   1
  -2  -8   8 6.41656 1.56869   5
  -2  -8   8 8.12485 1.90111   4
   1   8  -8 4.05007 1.10620   3
   1   8  -8 5.07446 1.50871   1
  -1  -8   8 2.26107 1.17666   4
  -1  -8   8 2.74250 1.20026   5
   0   8  -8 3.88022 1.38062   1
   0   8  -8 1.27192 0.74569   3
   0  -8   8 4.00162 1.36148   4
   0  -8   8 1.18799 1.08613   5
  -1   8  -8 17.7395 2.16676   3
  -1   8  -8 22.4447 2.63240   1
   1  -8   8 22.9424 2.65744   5
  -2   8  -8 3.25469 1.04124   3
  -2   8  -8 4.67265 1.31011   1
   2  -8   8 3.19229 1.29626   5
  -3   8  -8 4.85957 1.29011   3
  -3   8  -8 5.03438 1.35852   1
   3  -8   8 2.87351 1.31697   5
  -4   8  -8 4.90565 1.30932   2
  -4   8  -8 5.25328 1.44128   1
  -5   8  -8 1.14024 1.12359   2
  -5   8  -8 -0.2757 1.12808   1
  -6   8  -8 1.81187 1.26414   2
  -6   8  -8 0.76399 1.20479   1
   5   7  -8 1.73223 0.85865   3
   5   7  -8 1.04334 1.24216   1
  -5  -7   8 0.31439 0.98486   5
  -5  -7   8 0.30364 1.22869   4
  -5  -7   8 2.78207 1.46338   1
   4   7  -8 12.0028 1.72309   3
   4   7  -8 17.7264 2.61471   1
  -4  -7   8 12.1155 1.84567   5
  -4  -7   8 12.5655 2.29875   1
  -4  -7   8 11.0985 2.26383   4
   3   7  -8 -0.0972 0.73844   1
   3   7  -8 -0.0518 0.45131   3
  -3  -7   8 0.71538 0.79506   5
  -3  -7   8 0.71783 1.08274   4
  -3  -7   8 -0.2645 0.79620   1
   2   7  -8 11.2291 1.87778   1
   2   7  -8 12.1562 1.62566   3
  -2  -7   8 11.5743 2.12208   4
  -2  -7   8 12.2881 1.70956   5
   1   7  -8 19.2637 2.36599   1
   1   7  -8 15.2525 1.75851   3
  -1  -7   8 12.2585 2.03045   4
  -1  -7   8 17.1952 2.05944   5
   0   7  -8 4.44063 1.22402   1
   0   7  -8 3.56819 0.89062   3
   0  -7   8 4.74492 1.28173   4
   0  -7   8 2.42877 0.90663   5
  -1   7  -8 21.4260 2.39521   1
  -1   7  -8 21.8669 1.87082   3
   1  -7   8 17.4942 2.08738   5
  -2   7  -8 14.3333 1.94153   1
  -2   7  -8 16.6810 1.94833   3
   2  -7   8 11.9763 1.81792   5
  -3   7  -8 3.46839 1.20070   1
  -3   7  -8 3.05204 0.95142   3
   3  -7   8 2.63684 1.15718   5
  -4   7  -8 3.00001 1.16318   1
  -4   7  -8 3.69952 1.07066   2
  -4   7  -8 2.07840 0.96069   3
   4  -7   8 1.31537 1.08928   5
  -5   7  -8 0.66925 1.00105   1
  -5   7  -8 2.62090 1.09918   2
  -6   7  -8 3.38361 1.30137   2
  -6   7  -8 6.59380 1.81308   1
  -7   7  -8 -1.0975 1.08692   2
  -7   7  -8 -0.5705 1.18631   4
  -7   7  -8 -0.3403 1.11040   1
   6   6  -8 35.7848 2.63071   3
   6   6  -8 34.7214 3.88670   1
  -6  -6   8 31.0644 3.79788   1
  -6  -6   8 27.9664 2.93047   5
  -6  -6   8 27.7254 3.68045   4
   5   6  -8 1.68745 1.09737   1
   5   6  -8 0.20114 0.55225   3
  -5  -6   8 0.51572 0.76325   5
  -5  -6   8 -0.0107 1.00211   4
  -5  -6   8 0.20849 0.80669   1
   4   6  -8 11.0318 2.00160   1
   4   6  -8 7.31447 1.21664   3
  -4  -6   8 5.35206 1.52165   4
  -4  -6   8 8.16553 1.37744   5
  -4  -6   8 8.62874 1.87151   1
   3   6  -8 8.11661 1.23337   3
   3   6  -8 10.2577 1.80626   1
  -3  -6   8 10.5600 1.41702   5
  -3  -6   8 6.65222 1.53661   1
  -3  -6   8 8.31225 1.72609   4
   2   6  -8 4.60604 0.91855   3
   2   6  -8 4.32584 1.21726   1
  -2  -6   8 5.16260 1.30379   1
  -2  -6   8 5.49246 1.06542   5
  -2  -6   8 2.89283 1.12320   4
   1   6  -8 31.3527 2.40701   1
   1   6  -8 30.1493 1.98397   3
  -1  -6   8 26.7547 2.81702   4
  -1  -6   8 30.5809 2.06545   5
   0   6  -8 87.4758 3.79337   3
   0   6  -8 91.9723 4.24852   1
   0  -6   8 86.3472 3.87484   5
   0  -6   8 76.9527 4.30313   4
  -1   6  -8 4.01748 1.08002   1
  -1   6  -8 3.81238 0.87519   3
   1  -6   8 3.82838 0.99707   5
  -2   6  -8 8.56623 1.41504   1
  -2   6  -8 8.07496 1.22440   3
   2  -6   8 8.45169 1.40431   5
  -3   6  -8 4.32103 1.14991   1
  -3   6  -8 2.67157 0.81332   3
   3  -6   8 4.14413 1.16413   5
  -4   6  -8 4.55508 1.31117   1
  -4   6  -8 5.83878 1.13959   2
  -4   6  -8 5.05003 1.12598   3
   4  -6   8 2.59319 1.06948   5
  -5   6  -8 10.7174 1.84540   1
  -5   6  -8 13.9481 1.87349   3
  -5   6  -8 11.2149 1.58650   2
   5  -6   8 12.8817 2.07788   5
   5  -6   8 13.0548 0.94030   2
  -6   6  -8 12.4851 2.18585   1
  -6   6  -8 15.6446 1.90998   2
  -6   6  -8 12.6358 2.13183   4
   6  -6   8 10.2855 1.16045   2
  -7   6  -8 0.85653 1.00526   2
  -7   6  -8 0.85112 1.33155   4
  -7   6  -8 1.00203 1.07370   1
   7  -6   8 -0.2035 0.57510   2
   7   5  -8 1.97278 1.45579   1
   7   5  -8 3.00974 0.99586   3
  -7  -5   8 1.84601 1.40515   1
  -7  -5   8 0.97652 0.94377   5
  -7  -5   8 1.59412 1.37103   4
   6   5  -8 0.76767 0.83961   1
   6   5  -8 0.79546 0.62143   3
  -6  -5   8 1.53944 1.07851   4
  -6  -5   8 1.33842 1.00879   1
  -6  -5   8 0.96798 0.80537   5
   5   5  -8 7.96064 1.68708   1
   5   5  -8 6.16224 1.08730   3
  -5  -5   8 7.58977 1.76425   1
  -5  -5   8 4.89941 1.55724   4
  -5  -5   8 6.60733 1.17741   5
   4   5  -8 5.47197 0.94998   3
   4   5  -8 7.80537 1.56586   1
  -4  -5   8 6.52749 1.47203   4
  -4  -5   8 6.04814 1.50981   1
  -4  -5   8 5.31607 1.02005   5
   3   5  -8 23.4266 1.59221   3
   3   5  -8 24.1932 2.52114   1
  -3  -5   8 24.4986 2.68288   4
  -3  -5   8 26.7395 1.77608   5
  -3  -5   8 21.1154 2.41083   1
   2   5  -8 25.4749 1.61216   3
   2   5  -8 26.1940 2.14089   1
  -2  -5   8 27.9670 1.71542   5
  -2  -5   8 27.1254 2.75199   4
  -2  -5   8 29.3534 2.37565   1
   1   5  -8 64.9159 2.82665   3
   1   5  -8 65.3060 3.44620   1
  -1  -5   8 64.9066 2.87693   5
  -1  -5   8 65.7457 3.66495   4
   0   5  -8 41.9971 2.53701   1
   0   5  -8 44.2357 2.21562   3
   0  -5   8 39.6386 2.23425   5
   0  -5   8 46.1305 2.85932   4
  -1   5  -8 11.1802 1.44638   1
  -1   5  -8 8.40560 1.12929   3
   1  -5   8 10.8091 1.33606   5
  -2   5  -8 6.37694 1.16422   1
  -2   5  -8 7.64853 1.08972   3
   2  -5   8 9.99648 1.41814   5
  -3   5  -8 7.02346 1.09605   2
  -3   5  -8 8.00740 1.22186   3
  -3   5  -8 7.40043 1.24114   1
   3  -5   8 7.16460 1.24496   5
  -4   5  -8 33.1297 2.55834   1
  -4   5  -8 31.7998 2.04806   2
  -4   5  -8 30.1754 2.18627   3
   4  -5   8 31.4907 2.41219   5
  -5   5  -8 27.4016 2.20550   3
  -5   5  -8 28.6961 2.11832   2
  -5   5  -8 30.3079 2.58004   1
   5  -5   8 21.4160 2.43782   5
   5  -5   8 29.4646 1.54526   2
  -6   5  -8 5.34200 1.23825   2
  -6   5  -8 4.00384 1.40914   4
  -6   5  -8 2.63123 1.21528   1
   6  -5   8 4.04514 0.79987   2
  -7   5  -8 0.69591 1.20728   4
  -7   5  -8 0.47700 0.93712   2
  -7   5  -8 -0.5799 0.81282   1
   7  -5   8 -0.0588 0.56327   2
  -8   5  -8 0.47830 1.59880   4
  -8   5  -8 -0.4122 1.10842   1
  -8   5  -8 -1.3106 1.00459   2
   8  -5   8 0.11103 0.67799   2
   8   4  -8 0.04074 0.58503   3
  -8  -4   8 -0.5226 1.26473   4
  -8  -4   8 2.06540 1.58746   1
   7   4  -8 13.4041 1.74094   3
  -7  -4   8 13.8054 2.45689   4
  -7  -4   8 16.1622 1.99375   5
  -7  -4   8 12.3334 2.45365   1
   6   4  -8 9.93612 1.34211   3
  -6  -4   8 8.05192 1.76210   4
  -6  -4   8 5.66371 1.57970   1
  -6  -4   8 6.39568 1.17582   5
   5   4  -8 5.75748 0.91580   3
   5   4  -8 4.25635 1.25395   1
  -5  -4   8 4.66491 1.31500   1
  -5  -4   8 5.14165 0.94617   5
  -5  -4   8 5.23082 1.48551   4
   4   4  -8 158.589 5.61715   3
   4   4  -8 170.452 6.78053   1
  -4  -4   8 162.657 5.62612   5
  -4  -4   8 175.486 7.04083   1
  -4  -4   8 158.933 6.84332   4
   3   4  -8 5.22911 1.13841   1
   3   4  -8 5.61200 0.75872   3
  -3  -4   8 5.54638 0.78763   5
  -3  -4   8 5.23640 1.21592   1
  -3  -4   8 3.04109 1.01235   4
   2   4  -8 163.127 5.40691   3
   2   4  -8 166.887 6.36548   1
  -2  -4   8 163.285 5.39309   5
  -2  -4   8 164.609 6.47162   1
  -2  -4   8 175.696 6.68652   4
   1   4  -8 18.4392 1.16259   3
   1   4  -8 20.8784 1.67409   1
  -1  -4   8 20.6650 1.25669   5
  -1  -4   8 14.2987 1.79799   4
  -1   4  -8 3.13820 0.63385   3
  -1   4  -8 5.39427 0.99326   1
   1  -4   8 3.73085 0.73759   5
  -2   4  -8 7.23124 1.09606   1
  -2   4  -8 6.10454 0.89730   3
   2  -4   8 5.91416 0.99335   5
  -3   4  -8 0.38220 0.59669   1
  -3   4  -8 -0.1689 0.39513   2
  -3   4  -8 -0.1087 0.34987   3
   3  -4   8 0.07894 0.53070   5
  -4   4  -8 15.2159 1.70838   3
  -4   4  -8 16.3130 1.93625   1
  -4   4  -8 17.8822 1.47853   2
   4  -4   8 16.0545 0.92034   2
   4  -4   8 14.1615 1.77149   5
  -5   4  -8 64.0783 3.59899   1
  -5   4  -8 65.2978 3.10996   2
  -5   4  -8 70.0990 3.52406   3
  -5   4  -8 64.2769 3.70140   4
   5  -4   8 65.9390 2.65762   2
   5  -4   8 64.1881 3.67537   5
  -6   4  -8 6.59242 1.55670   1
  -6   4  -8 6.84350 1.28312   2
  -6   4  -8 3.99480 1.37971   4
   6  -4   8 4.51341 0.88213   2
  -7   4  -8 0.62628 0.88204   2
  -7   4  -8 1.13881 1.28375   4
  -7   4  -8 0.09429 0.92019   1
   7  -4   8 1.38414 0.72142   2
  -8   4  -8 -1.0810 1.41980   4
  -8   4  -8 -0.1617 1.09511   2
  -8   4  -8 1.03410 1.24499   1
   8  -4   8 -0.1654 0.61461   2
   8   3  -8 5.02164 1.15413   3
  -8  -3   8 4.42377 1.31631   5
  -8  -3   8 3.31875 1.64178   1
  -8  -3   8 4.92082 1.80578   4
   7   3  -8 0.62451 0.47681   3
  -7  -3   8 -0.2497 0.54271   5
  -7  -3   8 -0.0488 0.82019   1
  -7  -3   8 0.62627 0.99680   4
   6   3  -8 8.10555 1.17644   3
  -6  -3   8 11.5362 1.33832   5
  -6  -3   8 10.0194 1.89316   4
  -6  -3   8 8.68074 1.79191   1
   5   3  -8 23.3555 1.46402   3
  -5  -3   8 20.7367 2.46192   1
  -5  -3   8 27.7311 2.84719   4
  -5  -3   8 22.9246 1.47688   5
   4   3  -8 5.69227 0.70594   3
  -4  -3   8 5.49873 0.68091   5
  -4  -3   8 4.31148 1.11801   4
  -4  -3   8 7.26964 1.39645   1
   3   3  -8 38.1140 1.59854   3
   3   3  -8 35.7925 1.54916   3
   3   3  -8 35.5887 2.32787   1
  -3  -3   8 36.6875 1.50396   5
  -3  -3   8 34.2020 2.42157   4
  -3  -3   8 38.3374 2.51634   1
  -3  -3   8 38.3534 1.51999   5
   2   3  -8 106.421 3.42100   3
   2   3  -8 116.167 3.51298   3
   2   3  -8 110.075 4.46684   1
  -2  -3   8 103.450 4.56305   4
  -2  -3   8 100.439 4.47282   1
  -2  -3   8 107.167 3.34680   5
  -2  -3   8 102.988 3.33560   5
   1   3  -8 50.5784 2.57793   1
   1   3  -8 49.7687 1.95684   3
   1   3  -8 55.3378 2.07012   3
  -1  -3   8 57.3397 1.98619   5
  -1  -3   8 53.2487 1.95838   5
  -1  -3   8 52.6194 2.82933   4
  -1  -3   8 51.0612 2.70795   1
   0   3  -8 150.284 4.81450   3
   0   3  -8 147.100 5.27179   1
   0  -3   8 151.722 4.82464   5
   0  -3   8 147.920 5.60395   4
   0  -3   8 147.386 4.78467   5
  -1   3  -8 95.0858 3.49020   3
  -2   3  -8 46.4546 1.97243   2
  -2   3  -8 44.8257 2.20819   3
  -2   3  -8 44.7300 2.33244   1
   2  -3   8 47.6283 2.33867   5
  -3   3  -8 83.4489 3.64942   1
  -3   3  -8 81.1860 3.50760   3
  -3   3  -8 83.9169 3.18448   2
   3  -3   8 79.6210 3.58689   5
  -4   3  -8 56.1628 2.92542   3
  -4   3  -8 60.0982 2.73309   2
  -4   3  -8 56.1159 3.05544   1
   4  -3   8 59.1921 3.16305   5
   4  -3   8 60.8642 2.23634   2
  -5   3  -8 2.99875 0.99357   1
  -5   3  -8 2.64518 0.92347   3
  -5   3  -8 2.75389 0.86496   2
  -5   3  -8 2.45764 1.01335   4
   5  -3   8 3.72285 0.72462   2
   5  -3   8 3.20634 1.13920   5
  -6   3  -8 15.4083 2.04781   1
  -6   3  -8 13.2346 1.67180   2
  -6   3  -8 14.8905 2.09136   4
   6  -3   8 14.6920 1.50672   2
  -7   3  -8 1.22504 1.01207   2
  -7   3  -8 1.11233 1.27187   4
  -7   3  -8 -0.5496 0.93279   1
   7  -3   8 0.38352 0.59785   2
  -8   3  -8 5.06557 2.06229   4
  -8   3  -8 -1.7750 0.95749   2
  -8   3  -8 1.37594 1.20335   1
   8  -3   8 1.39861 0.77863   2
   9   2  -8 1.32563 0.77399   3
  -9  -2   8 0.63552 1.33744   1
  -9  -2   8 -0.5013 1.27890   4
   8   2  -8 7.35217 1.29294   3
  -8  -2   8 7.90137 2.03250   4
  -8  -2   8 7.43140 1.39402   5
  -8  -2   8 7.46133 1.96216   1
   7   2  -8 12.7033 1.45632   3
  -7  -2   8 12.5890 2.21029   4
  -7  -2   8 9.38016 1.90009   1
  -7  -2   8 13.9062 1.57287   5
   6   2  -8 6.05536 0.90987   3
  -6  -2   8 5.17323 1.31075   4
  -6  -2   8 1.54943 0.84138   1
  -6  -2   8 5.48763 0.90567   5
   5   2  -8 26.2731 1.45473   3
  -5  -2   8 26.9265 2.25311   1
  -5  -2   8 29.0672 2.28146   4
  -5  -2   8 28.5203 1.46813   5
   4   2  -8 167.807 4.94814   3
   4   2  -8 162.973 4.95894   3
  -4  -2   8 159.276 6.30210   4
  -4  -2   8 154.048 6.25205   1
  -4  -2   8 162.282 4.82101   5
  -4  -2   8 156.374 4.81541   5
  -3  -2   8 103.914 4.35293   4
  -3  -2   8 96.6471 4.25801   1
   2   2  -8 407.521 12.5788   1
  -2  -2   8 404.192 12.8044   4
  -2  -2   8 412.459 12.7144   1
   1   2  -8 96.9095 2.98162   3
   1   2  -8 102.330 3.79723   1
   1   2  -8 101.572 3.00226   3
  -1  -2   8 93.8004 3.82829   1
  -1  -2   8 99.3856 4.02059   4
   0   2  -8 7.06686 0.68702   3
   0   2  -8 6.37196 0.84345   1
   0   2  -8 6.32198 0.52406   3
   0  -2   8 6.13987 0.62401   5
   0  -2   8 5.11968 0.56762   5
   0  -2   8 4.92304 0.83482   4
  -1   2  -8 102.919 3.59641   3
  -1   2  -8 100.085 3.70910   1
   1  -2   8 103.052 3.61059   5
  -2   2  -8 100.204 3.78823   1
  -2   2  -8 98.6091 3.39713   2
  -2   2  -8 103.196 3.79030   3
   2  -2   8 99.8323 3.83928   5
  -3   2  -8 122.678 4.56579   1
  -3   2  -8 117.031 4.14453   2
  -3   2  -8 123.270 4.56337   3
   3  -2   8 118.247 3.41621   2
   3  -2   8 115.678 4.61816   5
  -4   2  -8 220.192 7.14970   2
  -4   2  -8 210.861 7.89884   4
  -4   2  -8 221.524 7.69539   3
  -4   2  -8 210.267 7.57938   1
   4  -2   8 230.864 6.67732   2
   4  -2   8 235.825 7.90308   5
  -5   2  -8 4.10003 0.98149   2
  -5   2  -8 4.86999 1.26948   4
  -5   2  -8 5.55004 1.16671   1
  -5   2  -8 3.83282 1.00807   3
   5  -2   8 4.17187 0.80122   2
   5  -2   8 3.63828 1.07443   5
  -6   2  -8 -0.1633 0.74503   2
  -6   2  -8 0.31076 0.98545   4
  -6   2  -8 0.72768 0.80443   1
   6  -2   8 0.81644 0.57849   2
  -7   2  -8 4.02943 1.29519   1
  -7   2  -8 1.85753 1.40347   4
  -7   2  -8 2.36197 1.11521   2
   7  -2   8 4.38160 1.00718   2
  -8   2  -8 0.89686 1.28569   2
  -8   2  -8 -1.2534 1.34525   4
  -8   2  -8 2.95126 1.38176   1
   8  -2   8 1.54222 0.79466   2
   9   1  -8 2.70147 0.98005   3
  -9  -1   8 4.80208 1.26847   5
  -9  -1   8 3.84142 1.81647   4
  -9  -1   8 4.86420 1.74858   1
   8   1  -8 4.02419 0.94094   3
  -8  -1   8 3.79149 1.42816   1
  -8  -1   8 2.58102 1.37596   4
  -8  -1   8 5.01098 1.11023   5
   7   1  -8 17.1052 1.71461   3
  -7  -1   8 12.4598 2.06488   1
  -7  -1   8 15.8646 1.60983   5
  -7  -1   8 16.0475 2.23234   4
   6   1  -8 32.7182 1.81562   3
  -6  -1   8 33.6788 2.64943   1
  -6  -1   8 29.2265 1.76577   5
  -6  -1   8 33.7988 2.55069   4
   5   1  -8 67.7824 2.58141   3
  -5  -1   8 65.6272 2.47458   5
  -5  -1   8 64.5592 3.46026   4
  -5  -1   8 62.1450 3.50788   1
   4   1  -8 18.7156 0.82640   3
   4   1  -8 18.8875 0.87801   3
  -4  -1   8 20.1333 2.06131   1
  -4  -1   8 18.0823 1.84659   4
  -3  -1   8 55.1060 2.66850   4
  -3  -1   8 51.4795 2.63798   1
   2   1  -8 96.9754 3.73449   1
  -2  -1   8 98.0111 3.79738   1
  -2  -1   8 97.7914 3.85129   4
   1   1  -8 413.365 12.5332   1
   1   1  -8 410.830 11.7664   3
   1   1  -8 424.463 11.7780   3
  -1  -1   8 444.358 12.8897   4
  -1  -1   8 433.879 12.6611   1
   0   1  -8 236.295 7.23870   1
   0   1  -8 238.187 7.08195   3
   0  -1   8 237.344 7.04944   5
   0  -1   8 240.913 7.04766   5
  -1   1  -8 22.0222 1.21980   1
  -1   1  -8 21.9628 1.23589   3
   1  -1   8 23.6046 1.31131   5
   1  -1   8 23.1957 1.31349   5
  -2   1  -8 38.6997 1.73077   2
  -2   1  -8 38.5801 1.93348   3
  -2   1  -8 37.3898 1.82785   1
   2  -1   8 36.1492 1.97590   5
  -3   1  -8 130.339 4.80500   3
  -3   1  -8 125.860 4.58391   1
  -3   1  -8 125.981 4.91738   4
  -3   1  -8 126.925 4.36388   2
   3  -1   8 124.914 3.82664   2
   3  -1   8 125.045 4.87430   5
  -4   1  -8 40.3329 2.33342   1
  -4   1  -8 48.4241 2.56470   3
  -4   1  -8 45.4876 2.33679   2
  -4   1  -8 44.3801 2.79208   4
   4  -1   8 42.7225 2.61681   5
   4  -1   8 43.9247 1.98349   2
  -5   1  -8 7.20254 1.17479   2
  -5   1  -8 7.57829 1.31184   1
  -5   1  -8 4.73078 1.25736   4
  -5   1  -8 5.27675 1.09471   3
   5  -1   8 7.50630 0.99451   2
   5  -1   8 8.89702 1.50727   5
  -6   1  -8 -0.1350 0.70783   1
  -6   1  -8 -0.5091 0.74261   2
  -6   1  -8 -0.6093 0.95871   4
   6  -1   8 0.10181 0.49730   2
  -7   1  -8 -0.2129 0.87032   1
  -7   1  -8 -0.3014 1.06087   2
  -7   1  -8 -0.4041 1.07770   4
   7  -1   8 0.96032 0.61670   2
  -8   1  -8 4.28502 1.60681   2
  -8   1  -8 2.05439 1.49537   4
   8  -1   8 4.45767 1.08163   2
   9   0  -8 8.93412 1.52300   3
  -9   0   8 12.4442 2.37203   4
  -9   0   8 13.1079 2.65536   1
  -9   0   8 10.5300 1.77448   5
   8   0  -8 1.09389 0.61280   3
  -8   0   8 2.12316 1.14892   1
  -8   0   8 2.65915 1.19547   4
  -8   0   8 3.68734 1.09059   5
   7   0  -8 3.68603 0.83108   3
  -7   0   8 2.70247 1.16616   1
  -7   0   8 4.87666 1.22851   4
  -7   0   8 2.50124 0.76929   5
   6   0  -8 90.4888 3.48522   3
  -6   0   8 84.2382 3.35837   5
  -6   0   8 80.7568 4.13750   4
  -6   0   8 82.9890 4.32055   1
   5   0  -8 42.7164 1.95714   3
  -5   0   8 49.5311 2.83703   1
  -5   0   8 46.6510 2.65167   4
  -5   0   8 45.0588 1.92124   5
   4   0  -8 43.1675 1.52619   3
   4   0  -8 42.1654 1.58317   3
  -4   0   8 39.5488 2.32123   1
  -4   0   8 39.0517 1.43118   5
  -4   0   8 39.8353 1.41504   5
  -4   0   8 38.0938 2.18532   4
  -3   0   8 147.765 5.26061   4
  -3   0   8 154.824 5.40212   1
  -2   0   8 5.96362 0.80471   4
  -2   0   8 5.00227 0.75022   1
   1   0  -8 241.955 7.10607   3
   1   0  -8 250.503 7.15138   3
   1   0  -8 241.113 7.36417   1
  -1   0   8 243.881 7.05583   5
  -1   0   8 248.956 7.44351   1
  -1   0   8 246.959 7.06114   5
   0   0  -8 235.547 7.44160   3
   0   0  -8 243.493 7.24744   1
   0   0   8 249.167 7.47602   5
   0   0   8 265.736 7.52794   5
  -1   0  -8 156.732 4.75038   1
  -1   0  -8 152.291 5.07013   3
  -1   0  -8 150.771 4.64645   2
   1   0   8 152.655 5.12088   5
  -2   0  -8 86.2570 3.47932   3
  -2   0  -8 92.0134 3.23548   2
  -2   0  -8 86.1625 3.57856   4
  -2   0  -8 91.3103 3.18366   1
   2   0   8 93.0563 3.60392   5
  -3   0  -8 128.489 4.50147   1
  -3   0  -8 127.240 4.97701   4
  -3   0  -8 120.414 4.75852   3
  -3   0  -8 135.820 4.54034   2
   3   0   8 129.215 4.02332   2
   3   0   8 119.466 4.84137   5
  -4   0  -8 41.9735 2.36655   2
  -4   0  -8 49.5443 2.94592   4
  -4   0  -8 45.3028 2.56844   3
  -4   0  -8 46.8789 2.43868   1
   4   0   8 48.9779 2.77779   5
   4   0   8 43.5141 2.08151   2
  -5   0  -8 7.85297 1.29017   2
  -5   0  -8 5.84755 1.18008   1
  -5   0  -8 6.72948 1.49970   4
   5   0   8 5.21496 1.38172   5
   5   0   8 5.29795 0.88640   2
  -6   0  -8 3.85372 1.33351   4
  -6   0  -8 3.06331 1.19480   2
   6   0   8 3.33813 0.87678   2
  -7   0  -8 9.50456 1.74480   2
  -7   0  -8 8.27547 1.93966   4
   7   0   8 6.86665 1.19806   2
  -8   0  -8 0.14004 1.35156   4
  -8   0  -8 0.82281 1.36763   2
   8   0   8 0.73126 0.81545   2
   9  -1  -8 2.87947 1.03294   3
  -9   1   8 1.78185 1.39957   1
  -9   1   8 5.12512 1.29090   5
   8  -1  -8 18.8139 1.97271   3
  -8   1   8 21.1246 2.77041   1
  -8   1   8 20.0865 2.47256   4
  -8   1   8 17.6922 2.03102   5
   7  -1  -8 19.9494 1.64462   3
  -7   1   8 19.9652 2.50191   1
  -7   1   8 17.9360 2.13277   4
  -7   1   8 20.8717 1.73508   5
   6  -1  -8 4.13440 0.81394   3
  -6   1   8 3.43096 0.74648   5
  -6   1   8 2.57529 0.98483   1
  -6   1   8 4.39889 1.01797   4
   5  -1  -8 12.0437 1.02960   3
  -5   1   8 10.9249 1.35120   4
  -5   1   8 9.83623 1.04683   5
  -5   1   8 9.98909 1.43187   1
   4  -1  -8 3.27429 0.55795   3
   4  -1  -8 4.02863 0.57245   3
  -4   1   8 3.38054 0.51919   5
  -4   1   8 2.97974 0.65161   4
  -4   1   8 4.45701 0.88549   1
  -4   1   8 3.29681 0.54625   5
   3  -1  -8 200.872 6.14957   3
   3  -1  -8 207.395 6.15995   3
  -3   1   8 202.688 6.06753   5
  -3   1   8 206.520 6.71440   1
  -3   1   8 205.975 6.09752   5
   2  -1  -8 104.424 3.46629   3
   2  -1  -8 109.160 3.50070   3
  -2   1   8 104.715 3.43005   5
  -2   1   8 107.073 3.56611   4
  -2   1   8 105.280 3.41858   5
  -2   1   8 108.853 3.67539   1
   1  -1  -8 22.9941 1.18931   3
   1  -1  -8 23.3180 0.95363   1
  -1   1   8 23.5990 1.21253   5
  -1   1   8 24.0163 1.22421   5
  -1   1   8 23.7102 0.99382   1
   0  -1  -8 151.461 5.08884   3
   0   1   8 151.649 5.10187   5
   0   1   8 163.514 5.20914   5
  -1  -1  -8 58.8658 2.63841   3
  -1  -1  -8 63.2838 2.61897   4
  -1  -1  -8 66.0957 2.01098   1
  -1  -1  -8 63.5599 2.44929   2
   1   1   8 64.0506 2.74431   5
  -2  -1  -8 59.0175 2.48796   2
  -2  -1  -8 58.5533 2.16710   1
  -2  -1  -8 57.0206 2.67336   3
  -2  -1  -8 54.5387 2.66341   4
   2   1   8 54.9296 1.91747   2
   2   1   8 56.4721 2.74219   5
  -3  -1  -8 28.6763 1.89306   2
  -3  -1  -8 28.9019 1.94743   3
  -3  -1  -8 29.8566 2.17294   4
   3   1   8 28.4697 1.46422   2
   3   1   8 26.7886 2.01984   5
  -4  -1  -8 47.8643 2.70775   3
  -4  -1  -8 40.8956 2.78354   4
  -4  -1  -8 48.1604 2.61714   2
   4   1   8 49.1793 2.23426   2
   4   1   8 43.6428 2.82915   5
  -5  -1  -8 4.41257 1.20158   2
  -5  -1  -8 4.10121 1.28925   4
   5   1   8 3.06947 0.76335   2
  -6  -1  -8 19.3216 2.60041   4
  -6  -1  -8 22.1393 2.31596   2
   6   1   8 21.0247 1.71899   2
  -7  -1  -8 -0.4211 1.27492   2
  -7  -1  -8 0.83929 1.18789   4
   7   1   8 0.11360 0.61566   2
   9  -2  -8 2.76609 1.03868   3
  -9   2   8 0.82383 0.95526   5
  -9   2   8 1.81681 1.31301   1
   8  -2  -8 1.84175 0.79540   3
  -8   2   8 3.47614 1.37254   1
  -8   2   8 3.61607 1.13738   5
   7  -2  -8 15.6401 1.72245   3
  -7   2   8 18.5554 2.43211   1
  -7   2   8 13.4627 1.62407   5
   6  -2  -8 7.06840 1.11016   3
  -6   2   8 9.88899 1.56001   1
  -6   2   8 6.07615 1.05253   5
   5  -2  -8 11.1137 1.23397   3
  -5   2   8 9.06451 1.09665   5
  -5   2   8 9.59799 1.42698   1
   4  -2  -8 9.63642 1.08794   3
  -4   2   8 9.25204 1.23355   1
  -4   2   8 8.49404 1.01702   5
  -3   2   8 48.2902 2.14544   1
  -3   2   8 42.8041 1.98642   5
   1  -2  -8 42.4752 1.84622   2
   1  -2  -8 41.8751 1.42849   4
   1  -2  -8 37.9945 1.88623   3
  -1   2   8 32.3869 1.80359   5
   0  -2  -8 92.3943 3.29813   2
   0  -2  -8 97.1579 3.20458   4
   0  -2  -8 94.7296 3.67922   3
   0   2   8 89.0464 3.59829   5
  -1  -2  -8 61.0747 2.56527   2
  -1  -2  -8 58.7631 2.50805   4
  -1  -2  -8 57.9755 2.71941   3
   1   2   8 54.6145 2.73403   5
  -2  -2  -8 485.297 14.9411   3
  -2  -2  -8 492.820 14.2577   2
  -2  -2  -8 494.455 14.8073   4
   2   2   8 491.893 13.6353   2
   2   2   8 482.929 14.9848   5
  -3  -2  -8 36.0369 2.34624   3
  -3  -2  -8 39.2934 2.44807   4
  -3  -2  -8 33.7498 2.23995   2
   3   2   8 39.6144 1.88509   2
   3   2   8 40.9342 2.57634   5
  -4  -2  -8 32.3634 2.50333   4
  -4  -2  -8 31.1235 2.30510   2
   4   2   8 32.9195 2.77262   5
   4   2   8 29.9822 1.81428   2
  -5  -2  -8 5.78449 1.46763   4
  -5  -2  -8 5.71688 1.43082   2
   5   2   8 6.94943 1.08946   2
  -6  -2  -8 0.23216 1.26804   2
  -6  -2  -8 0.35732 1.06018   4
   6   2   8 0.94027 0.66555   2
  -7  -2  -8 2.17021 1.61159   2
  -7  -2  -8 2.85607 1.47206   4
   7   2   8 4.10541 1.09265   2
   9  -3  -8 0.68524 0.83474   3
  -9   3   8 -0.6430 1.04121   1
  -9   3   8 1.71341 1.06842   5
   8  -3  -8 2.44557 0.96256   3
  -8   3   8 2.50700 1.14034   5
  -8   3   8 5.24440 1.49541   1
   7  -3  -8 1.89083 0.80607   3
  -7   3   8 1.86882 0.93258   5
  -7   3   8 1.42417 0.98439   1
   6  -3  -8 2.46596 0.86798   3
  -6   3   8 3.61675 0.96656   5
  -6   3   8 4.22830 1.12111   1
   5  -3  -8 8.14014 1.18671   3
  -5   3   8 7.90731 1.22435   1
  -5   3   8 8.86967 1.26802   5
   4  -3  -8 -0.1480 0.47123   3
  -4   3   8 -0.3330 0.49842   5
  -4   3   8 0.21174 0.49759   5
  -4   3   8 0.08138 0.45381   1
   3  -3  -8 78.1134 3.27564   3
  -3   3   8 77.1116 3.26042   5
  -3   3   8 78.1155 3.03548   1
   2  -3  -8 109.756 4.23840   3
  -2   3   8 114.139 4.24193   5
   1  -3  -8 121.221 4.28018   2
   1  -3  -8 121.809 4.57203   3
  -1   3   8 124.060 4.63795   5
   0  -3  -8 128.281 4.62814   2
   0  -3  -8 131.493 4.95825   3
   0   3   8 129.236 4.93555   5
  -1  -3  -8 28.1719 2.07373   2
  -1  -3  -8 30.9614 2.05901   3
   1   3   8 29.8435 2.10703   5
   1   3   8 28.2016 1.29233   2
  -2  -3  -8 37.5274 2.43933   3
  -2  -3  -8 37.5433 2.42955   2
  -2  -3  -8 39.4938 2.24908   4
   2   3   8 36.5566 2.49510   5
   2   3   8 39.5306 1.83245   2
  -3  -3  -8 31.9390 2.41946   2
  -3  -3  -8 37.8008 2.53953   3
  -3  -3  -8 38.7148 2.46916   4
   3   3   8 36.4782 1.95051   2
   3   3   8 42.4772 2.78039   5
  -4  -3  -8 2.07030 1.04262   4
  -4  -3  -8 2.20242 1.26089   2
   4   3   8 3.21256 0.79268   2
  -5  -3  -8 7.20267 1.61748   2
  -5  -3  -8 4.96382 1.47403   4
   5   3   8 8.74065 1.27069   2
  -6  -3  -8 1.06452 1.19334   4
  -6  -3  -8 -0.2064 1.40567   2
   6   3   8 1.35696 0.78274   2
   9  -4  -8 -1.1229 0.71362   3
  -9   4   8 -0.5133 1.19434   5
  -9   4   8 -0.8953 0.93865   1
   8  -4  -8 7.24495 1.55344   3
  -8   4   8 5.93374 1.58332   5
  -8   4   8 5.22108 1.54586   1
   7  -4  -8 1.02194 0.85950   3
  -7   4   8 2.15877 1.02920   1
  -7   4   8 2.35884 1.08402   5
   6  -4  -8 4.40473 1.06425   3
  -6   4   8 3.52182 1.07800   5
  -6   4   8 3.98246 1.10945   1
   5  -4  -8 32.2752 2.25794   3
  -5   4   8 31.7020 2.24332   1
  -5   4   8 30.7234 2.24106   5
   4  -4  -8 15.1011 1.70806   3
  -4   4   8 14.7381 1.65513   5
  -4   4   8 16.3215 1.75445   5
   3  -4  -8 54.3285 2.87769   3
   3  -4  -8 47.5775 2.72051   3
  -3   4   8 59.6614 2.94059   5
   2  -4  -8 215.582 7.58145   3
  -2   4   8 216.766 7.50035   5
   1  -4  -8 47.1444 2.61706   2
   1  -4  -8 44.4587 2.55071   3
  -1   4   8 38.3623 2.49244   5
   0  -4  -8 45.9477 2.69159   3
   0  -4  -8 46.3877 2.72063   2
   0   4   8 46.6552 1.63809   2
   0   4   8 44.4775 2.69560   5
  -1  -4  -8 42.7752 2.67067   3
  -1  -4  -8 42.9366 2.71563   2
   1   4   8 47.1455 2.86200   5
   1   4   8 43.8265 1.90608   2
  -2  -4  -8 34.4221 2.55808   2
  -2  -4  -8 30.6378 2.33681   3
   2   4   8 30.5674 1.73933   2
   2   4   8 28.6748 2.44184   5
  -3  -4  -8 2.97128 1.28010   2
   3   4   8 1.97864 0.71491   2
  -4  -4  -8 10.7863 1.88626   2
   4   4   8 10.0442 1.33386   2
  -5  -4  -8 -0.2146 1.52346   2
   5   4   8 0.85736 0.72176   2
  -6  -4  -8 1.64862 1.67160   2
   6   4   8 2.45112 1.04845   2
   8  -5  -8 0.32838 0.84359   3
  -8   5   8 -0.9702 1.14030   5
   7  -5  -8 3.53156 1.25357   3
  -7   5   8 3.26502 1.36279   5
   6  -5  -8 8.60358 1.57030   3
  -6   5   8 10.0701 1.79266   5
   5  -5  -8 23.8649 2.40050   3
  -5   5   8 27.8169 2.39008   5
   4  -5  -8 63.5465 3.47223   3
  -4   5   8 65.1250 3.54601   5
  -4   5   8 65.9732 3.49392   5
   3  -5  -8 3.56904 1.05212   3
   3  -5  -8 0.97082 0.71326   3
  -3   5   8 3.22550 1.03053   5
   2  -5  -8 5.06248 1.11676   3
   2  -5  -8 4.85378 1.32431   2
  -2   5   8 4.27881 1.06682   5
   1  -5  -8 5.69813 1.30514   3
   1  -5  -8 7.77350 1.56199   2
  -1   5   8 8.37370 1.43042   5
   0  -5  -8 7.87242 1.42860   3
   0  -5  -8 6.79182 1.51323   2
   0   5   8 4.63702 0.63622   2
   0   5   8 5.83220 1.40010   5
  -1  -5  -8 2.82527 1.34419   2
  -1  -5  -8 4.62844 1.24584   3
   1   5   8 3.70871 1.21522   5
   1   5   8 3.24949 0.68857   2
  -2  -5  -8 8.23281 1.80847   2
   2   5   8 8.79403 1.12717   2
  -3  -5  -8 7.75428 1.84159   2
   3   5   8 7.49832 1.17602   2
  -4  -5  -8 0.52981 1.55285   2
   4   5   8 1.13755 0.75882   2
  -5  -5  -8 6.33455 2.07202   2
   5   5   8 5.51042 1.24229   2
   8  -6  -8 1.87504 1.29516   3
  -8   6   8 1.26144 1.49453   5
   7  -6  -8 6.85761 1.65139   3
  -7   6   8 5.77987 1.84513   5
   6  -6  -8 10.6974 1.87103   3
  -6   6   8 16.5264 2.40117   5
   5  -6  -8 4.11076 1.27970   3
  -5   6   8 6.15262 1.59782   5
   4  -6  -8 6.74932 1.47740   3
  -4   6   8 4.18274 1.32515   5
   3  -6  -8 15.3733 2.03293   3
  -3   6   8 15.3353 2.08806   5
  -3   6   8 17.1690 2.15931   5
   2  -6  -8 -0.1450 0.79143   3
   2  -6  -8 -0.3291 1.26551   2
   2  -6  -8 -0.1948 0.65896   3
  -2   6   8 -1.1023 0.88880   5
   1  -6  -8 -2.9272 1.08532   2
   1  -6  -8 0.92529 0.90208   3
  -1   6   8 -1.2528 0.75452   5
  -1   6   8 -0.1195 0.25698   2
   0  -6  -8 2.42509 1.56219   2
   0   6   8 2.73343 0.62482   2
  -1  -6  -8 17.5187 2.39687   2
   1   6   8 19.2942 1.48954   2
  -2  -6  -8 0.67027 1.59221   2
   2   6   8 0.82303 0.59911   2
  -3  -6  -8 -0.1618 1.59493   2
   3   6   8 0.17450 0.67256   2
  -4  -6  -8 1.44694 1.80866   2
   4   6   8 1.67145 0.98850   2
   7  -7  -8 0.57649 1.16921   3
  -7   7   8 0.13523 1.52368   5
   6  -7  -8 0.32213 1.06103   3
  -6   7   8 -0.7404 1.33089   5
   5  -7  -8 -0.3437 0.88217   3
  -5   7   8 -0.6862 1.25966   5
   4  -7  -8 1.88950 1.20289   3
  -4   7   8 1.09385 1.25562   5
   3  -7  -8 2.31649 1.21977   3
   3  -7  -8 1.52357 1.70654   2
  -3   7   8 3.15150 1.42761   5
   2  -7  -8 3.13972 1.86544   2
   1  -7  -8 0.68859 1.73172   2
  -1   7   8 0.70524 0.43839   2
   0  -7  -8 8.27009 2.31043   2
   0   7   8 11.3130 1.25081   2
  -1  -7  -8 0.10514 1.87739   2
   1   7   8 0.39332 0.61454   2
  -2  -7  -8 2.12963 2.11526   2
   2   7   8 3.00486 0.98657   2
   4  -8  -8 -0.3099 2.07554   2
   3  -8  -8 1.26194 2.09286   2
   2  -8  -8 -0.4358 1.93390   2
   1  -8  -8 8.58905 2.43583   2
   0  -8  -8 -0.0011 1.98769   2
   0   8   8 2.38945 0.71962   2
   1   9  -9 0.78763 0.75596   3
   1   9  -9 0.75563 1.09916   1
  -1  -9   9 0.99504 1.32257   4
  -1  -9   9 2.20686 1.37197   5
   0   9  -9 4.55944 1.27701   3
   0   9  -9 3.55789 1.45716   1
   0  -9   9 3.41776 1.52313   4
   0  -9   9 1.95629 1.45129   5
  -1   9  -9 0.59448 1.20436   1
  -1   9  -9 -0.6331 0.65071   3
   1  -9   9 -0.6549 1.13707   5
  -2   9  -9 -0.1979 0.76577   3
  -2   9  -9 -0.7291 0.94478   1
   2  -9   9 -0.7854 1.23638   5
  -3   9  -9 0.99964 1.12065   1
  -3   9  -9 0.22972 0.86203   3
   3  -9   9 -0.9292 1.31184   5
  -4   9  -9 0.72159 1.16050   1
   3   8  -9 5.10507 1.25135   3
   3   8  -9 3.90692 1.42681   1
  -3  -8   9 4.91540 1.71377   4
  -3  -8   9 4.62671 1.44272   5
   2   8  -9 20.1267 2.77159   1
   2   8  -9 18.6947 2.20030   3
  -2  -8   9 15.4200 2.59581   4
  -2  -8   9 18.3941 2.38164   5
   1   8  -9 2.95418 1.20041   1
   1   8  -9 5.15110 1.21456   3
  -1  -8   9 5.09031 1.39763   5
  -1  -8   9 3.18338 1.39923   4
   0   8  -9 29.3834 3.16985   1
   0   8  -9 23.5942 2.47454   3
   0  -8   9 24.4727 3.00030   4
   0  -8   9 28.7577 2.86546   5
  -1   8  -9 12.2600 1.81473   3
  -1   8  -9 12.8364 2.00749   1
   1  -8   9 14.5341 2.10992   5
  -2   8  -9 0.67970 1.05649   1
  -2   8  -9 0.10728 0.65296   3
   2  -8   9 0.63284 1.07694   5
  -3   8  -9 0.81755 0.83039   3
  -3   8  -9 0.39740 1.00811   1
   3  -8   9 -0.6452 1.03145   5
  -4   8  -9 6.38684 1.79589   1
  -4   8  -9 8.80380 1.79841   3
   4  -8   9 4.16551 1.68423   5
  -5   8  -9 2.23970 1.48494   1
  -5   8  -9 0.91821 1.16358   2
   5   7  -9 7.66866 1.56554   3
   5   7  -9 7.83624 1.98968   1
  -5  -7   9 8.18888 2.13866   1
  -5  -7   9 8.96431 1.76844   5
  -5  -7   9 8.00591 2.14415   4
   4   7  -9 15.2646 1.90932   3
   4   7  -9 17.7989 2.60955   1
  -4  -7   9 10.9553 1.71658   5
  -4  -7   9 8.51721 2.00538   1
  -4  -7   9 13.8976 2.54702   4
   3   7  -9 0.64058 0.62945   3
   3   7  -9 2.69684 1.26552   1
  -3  -7   9 2.26904 0.95934   5
  -3  -7   9 5.80550 1.67425   4
   2   7  -9 6.08607 1.48555   1
   2   7  -9 9.07696 1.36419   3
  -2  -7   9 9.23372 1.56085   5
  -2  -7   9 7.30375 1.78660   4
   1   7  -9 2.29210 0.82346   3
   1   7  -9 2.52609 1.01632   1
  -1  -7   9 4.02108 1.15156   5
  -1  -7   9 1.82988 1.01827   4
   0   7  -9 11.3388 1.54116   3
   0   7  -9 15.5262 2.13928   1
   0  -7   9 10.5148 1.64553   5
   0  -7   9 14.5225 2.17576   4
  -1   7  -9 6.16835 1.44396   1
  -1   7  -9 6.80101 1.27525   3
   1  -7   9 4.49459 1.24443   5
  -2   7  -9 16.2711 2.16535   1
  -2   7  -9 14.3116 1.79661   3
   2  -7   9 15.7494 2.05271   5
  -3   7  -9 1.10055 0.88243   1
  -3   7  -9 -0.2352 0.49435   3
   3  -7   9 -0.3061 0.78915   5
  -4   7  -9 1.47423 0.88587   3
  -4   7  -9 1.78538 1.17471   1
   4  -7   9 0.78707 1.05959   5
  -5   7  -9 2.94397 1.38625   1
  -5   7  -9 3.83941 1.19706   2
  -6   7  -9 1.52295 1.33336   2
  -6   7  -9 0.95286 1.29743   1
   6   6  -9 0.44102 0.72246   3
   6   6  -9 -1.2854 0.98881   1
  -6  -6   9 -1.0038 1.08983   4
  -6  -6   9 0.82267 1.31861   1
  -6  -6   9 -0.1616 0.88205   5
   5   6  -9 0.78524 0.62916   3
   5   6  -9 0.79117 1.00140   1
  -5  -6   9 0.78162 1.23354   1
  -5  -6   9 0.62843 0.91079   4
  -5  -6   9 1.87229 0.88777   5
   4   6  -9 0.66366 0.50650   3
   4   6  -9 0.78818 0.80153   1
  -4  -6   9 0.97644 0.70614   5
  -4  -6   9 0.66341 0.92222   4
  -4  -6   9 0.86993 0.89052   1
   3   6  -9 8.10499 1.62866   1
   3   6  -9 7.77542 1.14440   3
  -3  -6   9 6.59308 1.61732   4
  -3  -6   9 7.34871 1.21788   5
  -3  -6   9 9.24204 1.86211   1
   2   6  -9 12.5464 1.46045   3
   2   6  -9 13.5320 2.03975   1
  -2  -6   9 8.35120 1.66790   4
  -2  -6   9 12.2546 1.50580   5
   1   6  -9 40.8924 2.84176   1
   1   6  -9 44.8052 2.43119   3
  -1  -6   9 35.2135 2.93610   4
  -1  -6   9 43.2430 2.49945   5
   0   6  -9 91.4903 4.42227   1
   0   6  -9 92.5205 4.02246   3
   0  -6   9 91.1945 4.74867   4
   0  -6   9 96.0740 4.16409   5
  -1   6  -9 15.5991 1.66270   3
  -1   6  -9 11.8883 1.66644   1
   1  -6   9 10.0421 1.44284   5
  -2   6  -9 12.4474 1.73131   1
  -2   6  -9 11.1510 1.44420   3
   2  -6   9 12.8667 1.74659   5
  -3   6  -9 1.63501 0.73727   3
  -3   6  -9 1.52444 0.93481   1
   3  -6   9 0.65256 0.85268   5
  -4   6  -9 7.85007 1.44272   3
  -4   6  -9 8.61304 1.72362   1
  -4   6  -9 7.69127 1.30215   2
   4  -6   9 11.3137 1.88296   5
  -5   6  -9 2.75876 1.28923   1
  -5   6  -9 1.88339 1.01721   2
  -5   6  -9 2.72163 1.03739   3
   5  -6   9 2.02577 1.21923   5
  -6   6  -9 0.38291 0.91649   2
  -6   6  -9 0.16536 1.04858   4
  -6   6  -9 -0.6034 0.88060   1
  -7   6  -9 0.44850 1.06474   2
  -7   6  -9 1.07041 1.44357   4
  -7   6  -9 0.56242 1.17764   1
   7   5  -9 6.53998 1.90105   1
   7   5  -9 6.07126 1.27159   3
  -7  -5   9 4.74048 1.34847   5
  -7  -5   9 6.67134 2.16466   4
  -7  -5   9 7.19678 2.06964   1
   6   5  -9 -0.4853 0.65461   1
   6   5  -9 0.54600 0.47527   3
  -6  -5   9 1.29428 0.82431   5
  -6  -5   9 0.55103 1.03599   1
  -6  -5   9 0.82270 1.07928   4
   5   5  -9 0.07570 0.42185   3
   5   5  -9 0.68808 0.81931   1
  -5  -5   9 0.21695 0.60714   5
  -5  -5   9 -0.2146 0.85938   4
  -5  -5   9 0.82452 0.93356   1
   4   5  -9 0.85978 0.85313   1
   4   5  -9 -0.0627 0.38335   3
  -4  -5   9 2.02369 1.04086   4
  -4  -5   9 1.58065 0.62594   5
  -4  -5   9 0.83530 0.92358   1
   3   5  -9 20.9882 1.47749   3
   3   5  -9 22.7386 2.48278   1
  -3  -5   9 19.2527 1.49264   5
  -3  -5   9 20.7945 2.46054   1
  -3  -5   9 20.2759 2.52873   4
   2   5  -9 82.9337 3.45754   3
   2   5  -9 91.9538 4.38151   1
  -2  -5   9 84.4142 4.46724   4
  -2  -5   9 88.0428 3.55379   5
  -2  -5   9 98.8370 4.70524   1
   1   5  -9 3.35829 0.97485   1
   1   5  -9 2.72495 0.63174   3
  -1  -5   9 1.67456 0.58107   5
  -1  -5   9 2.33053 0.89644   4
   0   5  -9 36.1808 2.02789   3
   0   5  -9 34.9705 2.32362   1
   0  -5   9 42.1916 2.79505   4
   0  -5   9 36.1187 2.11916   5
  -1   5  -9 6.97185 1.02130   3
  -1   5  -9 5.51720 1.09728   1
   1  -5   9 6.36278 1.07026   5
  -2   5  -9 21.2131 1.68573   3
  -2   5  -9 26.2272 2.02319   1
   2  -5   9 25.9047 1.92363   5
  -3   5  -9 7.90210 1.39301   1
  -3   5  -9 10.2363 1.42901   3
   3  -5   9 10.3237 1.55604   5
  -4   5  -9 1.56208 0.69545   3
  -4   5  -9 0.51507 0.68023   2
  -4   5  -9 0.21930 0.87731   1
   4  -5   9 0.95375 0.76335   5
  -5   5  -9 12.6401 1.76496   3
  -5   5  -9 9.84332 1.75422   1
  -5   5  -9 10.1328 1.48659   2
   5  -5   9 10.8384 1.92270   5
  -6   5  -9 1.94890 1.14106   4
  -6   5  -9 -0.1868 0.89918   1
  -6   5  -9 1.35664 1.05762   2
   6  -5   9 1.15549 0.52189   2
  -7   5  -9 1.98045 1.34927   4
  -7   5  -9 2.79567 1.34160   1
  -7   5  -9 -0.0925 1.02902   2
   7  -5   9 0.96001 0.65492   2
   7   4  -9 13.9441 1.73472   3
  -7  -4   9 11.9368 2.53101   4
  -7  -4   9 14.3101 2.65550   1
  -7  -4   9 13.6507 1.79170   5
   6   4  -9 0.12083 0.83192   1
   6   4  -9 0.55446 0.48452   3
  -6  -4   9 0.96349 1.06203   1
  -6  -4   9 1.10023 1.08264   4
  -6  -4   9 1.37063 0.67008   5
   5   4  -9 -0.0329 0.71396   1
   5   4  -9 -0.2068 0.33374   3
  -5  -4   9 0.59299 0.81272   1
  -5  -4   9 -0.0220 0.77837   4
  -5  -4   9 1.20549 0.60663   5
   4   4  -9 -0.1814 0.55446   1
   4   4  -9 0.20005 0.32269   3
  -4  -4   9 0.01273 0.38862   5
  -4  -4   9 -0.0665 0.59712   4
  -4  -4   9 -0.0655 0.62741   1
   3   4  -9 19.7384 1.20765   3
   3   4  -9 19.3719 2.20224   1
  -3  -4   9 16.1664 2.08341   4
  -3  -4   9 19.6685 1.22063   5
  -3  -4   9 16.7844 2.13330   1
   2   4  -9 150.102 5.93886   1
   2   4  -9 146.767 4.93013   3
  -2  -4   9 150.665 6.09412   1
  -2  -4   9 159.996 6.32495   4
  -2  -4   9 146.636 4.90434   5
   1   4  -9 160.334 5.34922   3
   1   4  -9 161.078 6.15269   1
  -1  -4   9 174.917 6.59956   4
  -1  -4   9 158.756 5.30818   5
   0   4  -9 44.7315 2.11957   3
   0   4  -9 50.0850 2.60946   1
   0  -4   9 46.5072 2.18201   5
   0  -4   9 44.7202 2.73534   4
  -1   4  -9 2.55218 0.72474   1
  -1   4  -9 4.94323 0.76577   3
   1  -4   9 3.21777 0.70522   5
  -2   4  -9 90.4739 3.72488   3
  -2   4  -9 89.7033 3.93712   1
   2  -4   9 90.4285 3.84163   5
  -3   4  -9 29.3916 1.98222   3
  -3   4  -9 32.3772 2.19690   1
   3  -4   9 32.3366 2.20701   5
  -4   4  -9 12.1804 1.44161   2
  -4   4  -9 11.4627 1.52903   3
  -4   4  -9 11.1259 1.70856   1
   4  -4   9 15.5184 1.91772   5
  -5   4  -9 5.76897 1.10878   2
  -5   4  -9 5.83479 1.40167   1
  -5   4  -9 5.50365 1.24617   3
  -5   4  -9 5.40009 1.39510   4
   5  -4   9 5.84815 0.69834   2
   5  -4   9 4.11493 1.36670   5
  -6   4  -9 1.92417 0.97680   2
  -6   4  -9 0.93450 1.07662   4
  -6   4  -9 2.85011 1.11319   1
   6  -4   9 1.29039 0.53767   2
  -7   4  -9 -1.2878 0.86633   2
  -7   4  -9 -0.1013 0.95156   1
  -7   4  -9 -0.7752 1.07111   4
   7  -4   9 0.19478 0.56562   2
  -8   4  -9 1.09679 1.25824   2
  -8   4  -9 2.03943 1.50207   4
  -8   4  -9 -0.3576 1.12185   1
   8  -4   9 1.96391 0.83993   2
   8   3  -9 4.05217 1.04730   3
  -8  -3   9 2.58875 1.57349   1
  -8  -3   9 4.32985 1.24545   5
  -8  -3   9 4.42305 1.68119   4
   7   3  -9 3.83062 0.85078   3
  -7  -3   9 3.26651 0.90057   5
  -7  -3   9 0.70471 1.08553   1
  -7  -3   9 1.13637 1.07512   4
   6   3  -9 9.46323 1.16974   3
  -6  -3   9 9.87279 1.95467   4
  -6  -3   9 7.73645 1.84738   1
  -6  -3   9 7.67091 1.11236   5
   5   3  -9 22.6906 1.37611   3
  -5  -3   9 21.9248 2.61299   1
  -5  -3   9 17.6789 2.23349   4
  -5  -3   9 23.5663 1.40857   5
   4   3  -9 21.2113 2.28535   1
   4   3  -9 18.5388 1.08122   3
  -4  -3   9 21.3048 2.27088   4
  -4  -3   9 15.9230 2.04041   1
  -4  -3   9 16.7454 1.01803   5
   3   3  -9 0.94149 0.62684   1
   3   3  -9 0.09466 0.19935   3
   3   3  -9 0.30412 0.29044   3
  -3  -3   9 0.22870 0.27675   5
  -3  -3   9 0.17859 0.54122   4
  -3  -3   9 -0.1330 0.19076   5
  -3  -3   9 0.11297 0.54250   1
   2   3  -9 352.168 9.84578   3
   2   3  -9 332.249 9.76416   3
   2   3  -9 336.280 11.0508   1
  -2  -3   9 336.174 11.3151   4
  -2  -3   9 336.611 9.64488   5
  -2  -3   9 340.599 11.2078   1
  -2  -3   9 346.116 9.63618   5
   1   3  -9 62.8294 2.27295   3
   1   3  -9 64.3973 2.34407   3
   1   3  -9 59.6856 2.94058   1
  -1  -3   9 57.2630 3.13469   4
  -1  -3   9 62.8566 2.22959   5
  -1  -3   9 62.8177 3.10101   1
   0   3  -9 265.156 7.96857   3
   0   3  -9 250.617 8.43748   1
   0  -3   9 270.573 8.14827   5
   0  -3   9 251.955 8.82508   4
   0  -3   9 267.281 7.96661   5
  -1   3  -9 0.11179 0.18438   3
  -1   3  -9 3.24509 0.72087   1
   1  -3   9 -0.0519 0.23639   5
  -2   3  -9 0.29440 0.31289   3
  -2   3  -9 0.08868 0.45765   1
   2  -3   9 0.44879 0.44190   5
  -3   3  -9 13.5853 1.57277   1
  -3   3  -9 14.4019 1.52642   3
  -3   3  -9 16.2450 1.30681   2
   3  -3   9 15.1702 1.63450   5
  -4   3  -9 85.9909 3.90131   3
  -4   3  -9 87.3471 3.55333   2
  -4   3  -9 83.9093 3.96748   1
   4  -3   9 85.8223 2.56685   2
   4  -3   9 87.7209 4.10720   5
  -5   3  -9 16.3385 1.76967   2
  -5   3  -9 15.6353 1.96150   1
  -5   3  -9 17.1921 1.96705   3
   5  -3   9 16.0568 2.04892   5
   5  -3   9 16.4535 1.13425   2
  -6   3  -9 9.23078 1.70983   1
  -6   3  -9 13.7567 2.16229   4
  -6   3  -9 8.93463 1.48753   2
   6  -3   9 12.3682 1.27504   2
  -7   3  -9 -1.0335 1.07429   4
  -7   3  -9 0.10201 0.99944   1
  -7   3  -9 -0.4552 0.93919   2
   7  -3   9 0.88990 0.63597   2
  -8   3  -9 -1.0820 1.11449   2
  -8   3  -9 -0.2492 1.37284   4
  -8   3  -9 2.00868 1.34899   1
   8  -3   9 0.72681 0.71314   2
   8   2  -9 14.8485 1.75213   3
  -8  -2   9 15.8530 1.84996   5
  -8  -2   9 13.0919 2.46445   1
  -8  -2   9 16.6737 2.73879   4
   7   2  -9 7.73278 1.15983   3
  -7  -2   9 6.32228 1.68217   4
  -7  -2   9 7.19346 1.15200   5
  -7  -2   9 6.85625 1.83043   1
   6   2  -9 12.8981 1.28088   3
  -6  -2   9 10.3241 1.13971   5
  -6  -2   9 14.2106 2.13539   1
  -6  -2   9 11.7655 1.90234   4
   5   2  -9 83.6987 3.14212   3
  -5  -2   9 88.0791 3.10259   5
  -5  -2   9 89.7327 4.49799   1
  -5  -2   9 93.2532 4.50901   4
   4   2  -9 153.716 4.55599   3
   4   2  -9 148.592 4.57047   3
  -4  -2   9 154.812 6.16363   1
  -4  -2   9 144.935 6.01517   4
  -4  -2   9 153.479 4.39309   5
   3   2  -9 330.739 10.5974   1
  -3  -2   9 313.073 10.6435   4
  -3  -2   9 322.350 10.6441   1
   2   2  -9 0.47061 0.44740   1
  -2  -2   9 -0.0962 0.37413   1
  -2  -2   9 0.23743 0.43768   4
   1   2  -9 17.2023 1.31250   1
   1   2  -9 19.3260 0.85801   3
   1   2  -9 20.1322 0.85023   3
  -1  -2   9 18.1212 0.74123   5
  -1  -2   9 20.1066 1.47710   1
  -1  -2   9 19.4014 1.52919   4
  -1  -2   9 19.4022 0.74821   5
   0   2  -9 98.6363 3.68791   1
   0   2  -9 102.228 3.43518   3
   0   2  -9 97.2916 3.34693   3
   0  -2   9 99.6034 3.35143   5
   0  -2   9 99.3851 3.34773   5
  -2   2  -9 21.3134 1.44555   1
  -2   2  -9 20.5315 1.38484   3
   2  -2   9 22.3261 1.52825   5
  -3   2  -9 24.1417 1.66484   3
  -3   2  -9 23.8869 1.54572   2
  -3   2  -9 21.9189 1.66818   1
   3  -2   9 22.5547 1.77577   5
  -4   2  -9 59.0085 2.84787   2
  -4   2  -9 58.1484 3.07577   3
  -4   2  -9 63.0127 3.43140   4
  -4   2  -9 66.5698 3.15537   1
   4  -2   9 61.6984 2.18275   2
   4  -2   9 63.3017 3.35464   5
  -5   2  -9 14.2289 1.80049   1
  -5   2  -9 18.6487 1.98585   3
  -5   2  -9 12.3798 1.88180   4
  -5   2  -9 13.6537 1.62053   2
   5  -2   9 17.2482 2.10125   5
   5  -2   9 14.3977 1.15474   2
  -6   2  -9 0.86247 0.89207   1
  -6   2  -9 1.65028 1.01291   2
  -6   2  -9 1.75419 1.23576   4
   6  -2   9 2.02969 0.63265   2
  -7   2  -9 -0.2234 0.87162   1
  -7   2  -9 -1.4975 0.87575   2
  -7   2  -9 -1.0789 1.06232   4
   7  -2   9 -0.0450 0.50776   2
  -8   2  -9 -0.1951 1.32044   2
  -8   2  -9 1.25712 1.40481   4
   8  -2   9 0.21600 0.65722   2
   9   1  -9 0.27928 0.65709   3
  -9  -1   9 2.19572 1.56143   1
  -9  -1   9 2.21937 1.04867   5
  -9  -1   9 0.87654 1.33715   4
   8   1  -9 5.75642 1.14111   3
  -8  -1   9 5.77864 1.62565   4
  -8  -1   9 4.71615 1.69746   1
  -8  -1   9 4.84027 1.09210   5
   7   1  -9 2.45155 0.68285   3
  -7  -1   9 2.66608 0.78832   5
  -7  -1   9 2.94585 1.11798   1
  -7  -1   9 3.32882 1.15273   4
   6   1  -9 39.9445 2.04043   3
  -6  -1   9 50.0240 3.25777   1
  -6  -1   9 42.9432 2.08146   5
  -6  -1   9 42.6882 2.97170   4
   5   1  -9 2.47357 0.48410   3
  -5  -1   9 3.33445 0.96731   1
  -5  -1   9 2.65238 0.48934   5
  -5  -1   9 3.71007 1.03612   4
   4   1  -9 154.985 4.48288   3
   4   1  -9 158.810 4.46090   3
  -4  -1   9 141.607 5.87924   1
  -4  -1   9 161.131 5.99467   4
  -3  -1   9 58.9712 2.93265   4
  -3  -1   9 63.0888 3.02008   1
   2   1  -9 19.2472 1.37091   1
  -2  -1   9 22.3461 1.52708   4
  -2  -1   9 20.5980 1.47452   1
   1   1  -9 -0.0110 0.10707   3
   1   1  -9 -0.0923 0.12496   3
   1   1  -9 0.05770 0.26074   1
  -1  -1   9 -0.0215 0.26849   1
  -1  -1   9 0.04860 0.09958   5
  -1  -1   9 -0.0180 0.29858   4
  -1  -1   9 -0.0679 0.09790   5
   0   1  -9 186.152 5.82766   3
   0   1  -9 194.463 5.91417   3
   0   1  -9 185.496 5.97407   1
   0  -1   9 192.550 5.86531   5
   0  -1   9 190.293 5.84400   5
  -1   1  -9 68.3211 3.01608   3
  -1   1  -9 100.011 3.14780   1
  -2   1  -9 82.9438 3.32509   3
  -2   1  -9 80.6562 3.15333   1
  -2   1  -9 82.5039 3.01361   2
   2  -1   9 80.1165 3.38981   5
  -3   1  -9 127.807 4.47815   2
  -3   1  -9 126.693 4.91835   3
  -3   1  -9 127.824 5.10047   4
  -3   1  -9 127.820 4.68207   1
   3  -1   9 130.212 5.05002   5
  -4   1  -9 9.67298 1.35681   3
  -4   1  -9 10.1931 1.34216   2
  -4   1  -9 11.4066 1.68335   4
  -4   1  -9 10.3221 1.36825   1
   4  -1   9 6.30249 0.73767   2
   4  -1   9 9.72960 1.47643   5
  -5   1  -9 9.91299 1.47249   3
  -5   1  -9 9.95315 1.50860   1
  -5   1  -9 10.0401 1.72591   4
  -5   1  -9 8.47298 1.35636   2
   5  -1   9 6.24147 1.31549   5
   5  -1   9 9.85477 1.07018   2
  -6   1  -9 9.92270 1.67497   1
  -6   1  -9 10.4044 1.59157   2
  -6   1  -9 11.3689 2.06968   4
   6  -1   9 10.0567 1.25916   2
  -7   1  -9 5.63857 1.54875   2
  -7   1  -9 5.23899 1.69122   4
   7  -1   9 3.87536 0.96133   2
  -8   1  -9 -0.4334 1.39335   4
  -8   1  -9 -0.1243 1.34049   2
   8  -1   9 1.12118 0.81373   2
   9   0  -9 3.33604 1.00160   3
  -9   0   9 2.74494 1.05106   5
  -9   0   9 3.19489 1.52424   1
  -9   0   9 2.46731 1.45639   4
   8   0  -9 27.5746 2.06025   3
  -8   0   9 27.7151 2.16584   5
  -8   0   9 31.3521 3.50281   1
  -8   0   9 27.7446 3.09442   4
   7   0  -9 13.2855 1.46781   3
  -7   0   9 11.6901 1.90014   4
  -7   0   9 10.2533 1.88503   1
  -7   0   9 13.8786 1.51024   5
   6   0  -9 88.8785 3.50713   3
  -6   0   9 88.9687 3.44598   5
  -6   0   9 88.2761 4.51113   1
  -6   0   9 94.9679 4.44646   4
   5   0  -9 34.3895 1.64141   3
  -5   0   9 35.2247 1.58101   5
  -5   0   9 34.1054 2.26936   4
  -5   0   9 36.2900 2.43979   1
   4   0  -9 48.6236 1.66477   3
   4   0  -9 48.0075 1.72115   3
   4   0  -9 47.6972 1.72721   3
  -4   0   9 47.4220 2.49473   4
  -4   0   9 45.7649 1.54435   5
  -4   0   9 46.3026 1.54145   5
  -4   0   9 46.3089 2.60192   1
  -3   0   9 266.938 8.62405   1
  -3   0   9 264.626 8.53685   4
   2   0  -9 101.255 3.08041   3
   2   0  -9 102.912 3.08821   3
   2   0  -9 102.025 3.73966   1
  -2   0   9 102.930 3.82424   4
  -2   0   9 106.081 3.81613   1
   1   0  -9 196.834 5.99094   1
   1   0  -9 194.413 5.83199   3
   1   0  -9 195.434 5.86477   3
  -1   0   9 188.338 5.77746   5
  -1   0   9 190.558 5.78552   5
  -1   0   9 198.364 6.08427   1
   0   0  -9 -0.1276 0.17003   1
   0   0  -9 0.12677 0.15492   3
   0   0   9 0.02149 0.22609   5
   0   0   9 0.18695 0.26917   5
  -1   0  -9 22.2591 1.37149   3
  -1   0  -9 24.2481 1.18203   1
  -1   0  -9 25.0413 1.38623   2
   1   0   9 24.5063 1.48499   5
  -2   0  -9 177.142 5.61903   2
  -2   0  -9 178.440 5.60734   1
  -2   0  -9 181.948 6.17600   4
  -2   0  -9 170.999 6.02110   3
   2   0   9 170.737 6.07384   5
  -3   0  -9 70.1968 3.46449   4
  -3   0  -9 73.7984 2.99304   1
  -3   0  -9 72.2896 3.08670   2
  -3   0  -9 65.2873 3.21636   3
   3   0   9 74.3377 2.35059   2
   3   0   9 73.4992 3.42811   5
  -4   0  -9 18.2055 2.11171   4
  -4   0  -9 19.1490 1.75366   2
  -4   0  -9 20.5191 1.73566   3
   4   0   9 21.4228 2.22309   5
   4   0   9 18.1642 1.19837   2
  -5   0  -9 4.57231 1.45962   4
  -5   0  -9 4.76512 1.16006   2
   5   0   9 3.89963 0.80465   2
  -6   0  -9 16.8141 2.41387   4
  -6   0  -9 19.3680 2.18578   2
   6   0   9 21.4967 1.66896   2
  -7   0  -9 4.61046 1.54298   2
  -7   0  -9 3.04975 1.48090   4
   7   0   9 2.83486 0.86097   2
   9  -1  -9 0.50938 0.59750   3
  -9   1   9 0.67644 0.91691   5
  -9   1   9 0.13204 1.12080   1
   8  -1  -9 10.4022 1.48923   3
  -8   1   9 16.3719 2.53876   1
  -8   1   9 14.5921 1.78355   5
   7  -1  -9 4.27717 0.92293   3
  -7   1   9 6.57048 1.56125   1
  -7   1   9 4.21544 0.93729   5
   6  -1  -9 12.3749 1.33052   3
  -6   1   9 12.6476 1.89646   1
  -6   1   9 13.6201 1.35869   5
  -6   1   9 16.1685 1.87394   4
   5  -1  -9 8.85089 0.98759   3
  -5   1   9 7.09254 1.16256   4
  -5   1   9 8.71308 0.93609   5
  -5   1   9 10.7763 1.54192   1
   4  -1  -9 3.75632 0.62909   3
   4  -1  -9 5.12954 0.68099   3
  -4   1   9 5.03793 0.83429   4
  -4   1   9 4.52376 0.62493   5
  -4   1   9 3.34960 0.79855   1
   3  -1  -9 3.83949 0.51960   3
   3  -1  -9 4.21601 0.54232   3
  -3   1   9 4.11397 0.76644   1
  -3   1   9 4.85193 0.54186   5
   2  -1  -9 33.7100 1.53300   3
   2  -1  -9 37.4841 1.57797   3
  -2   1   9 36.3873 1.55875   5
  -2   1   9 35.0961 1.52255   5
  -2   1   9 36.7791 1.62163   4
  -2   1   9 36.0744 1.67390   1
   1  -1  -9 101.372 3.18669   1
  -1   1   9 106.640 3.68668   5
  -1   1   9 108.793 3.65881   5
  -1  -1  -9 -0.1026 0.48842   4
  -1  -1  -9 0.24132 0.47314   2
  -1  -1  -9 0.28825 0.32763   3
   1   1   9 0.19635 0.38950   5
  -2  -1  -9 176.771 6.13851   4
  -2  -1  -9 178.948 5.76973   2
  -2  -1  -9 169.911 6.14806   3
   2   1   9 171.622 6.24150   5
  -3  -1  -9 178.114 6.42356   3
  -3  -1  -9 173.560 6.41201   4
  -3  -1  -9 177.925 5.95265   2
   3   1   9 172.114 5.24785   2
   3   1   9 162.470 6.41546   5
  -4  -1  -9 99.7414 4.46294   3
  -4  -1  -9 98.2496 4.16181   2
  -4  -1  -9 94.3288 4.53773   4
   4   1   9 100.387 3.62341   2
   4   1   9 105.760 4.73459   5
  -5  -1  -9 0.69607 1.05039   4
  -5  -1  -9 1.67517 1.05022   2
   5   1   9 1.12965 0.58610   2
  -6  -1  -9 4.76218 1.47075   2
  -6  -1  -9 3.58732 1.49869   4
   6   1   9 5.94626 1.06844   2
  -7  -1  -9 2.02010 1.48409   4
  -7  -1  -9 2.00330 1.49870   2
   7   1   9 3.77216 1.04265   2
   9  -2  -9 0.39907 0.66479   3
  -9   2   9 0.13851 0.92856   5
  -9   2   9 2.29235 1.31186   1
   8  -2  -9 0.69643 0.66323   3
  -8   2   9 0.86009 1.00036   1
  -8   2   9 0.94659 0.81259   5
   7  -2  -9 14.7044 1.66338   3
  -7   2   9 19.4565 2.45760   1
  -7   2   9 16.1060 1.77720   5
   6  -2  -9 10.5617 1.32061   3
  -6   2   9 11.4412 1.34536   5
  -6   2   9 12.1178 1.77870   1
   5  -2  -9 22.6918 1.58361   3
  -5   2   9 25.3150 1.59555   5
  -5   2   9 26.1978 1.97779   1
   4  -2  -9 94.9417 3.61600   3
   4  -2  -9 92.9714 3.57835   3
  -4   2   9 94.8999 3.86676   1
  -4   2   9 91.4211 3.49377   5
   3  -2  -9 0.32246 0.37646   3
  -3   2   9 0.50520 0.36961   1
  -3   2   9 0.58267 0.41681   5
   2  -2  -9 -0.1106 0.17373   3
  -2   2   9 -0.0289 0.19846   5
   0  -2  -9 195.873 6.54445   3
   0   2   9 187.259 6.47749   5
  -1  -2  -9 176.090 5.73648   2
  -1  -2  -9 173.700 5.77863   4
  -1  -2  -9 175.197 6.14908   3
   1   2   9 166.873 6.15083   5
  -2  -2  -9 0.24024 0.61350   3
  -2  -2  -9 -0.3740 0.68871   2
  -2  -2  -9 -0.1936 0.70958   4
   2   2   9 0.24935 0.25887   2
   2   2   9 0.96942 0.74427   5
  -3  -2  -9 36.3986 2.50064   4
  -3  -2  -9 42.5169 2.48172   2
  -3  -2  -9 35.4857 2.41582   3
   3   2   9 39.6618 2.66633   5
   3   2   9 41.0156 1.85504   2
  -4  -2  -9 2.76579 1.14912   4
  -4  -2  -9 1.73356 1.08584   2
   4   2   9 3.49466 0.75694   2
  -5  -2  -9 2.63639 1.25730   4
  -5  -2  -9 3.78208 1.39765   2
   5   2   9 4.43651 0.91954   2
  -6  -2  -9 2.08270 1.48840   2
  -6  -2  -9 4.09221 1.55778   4
   6   2   9 2.10730 0.80783   2
  -7  -2  -9 1.55590 1.50230   4
  -7  -2  -9 1.38269 1.72964   2
   7   2   9 1.92965 0.90186   2
   9  -3  -9 0.16449 0.69677   3
  -9   3   9 0.01654 0.96186   5
  -9   3   9 -0.6443 1.08143   1
   8  -3  -9 -0.4332 0.60372   3
  -8   3   9 0.91219 0.90661   5
  -8   3   9 -0.1740 0.95905   1
   7  -3  -9 -0.2754 0.56142   3
  -7   3   9 0.22845 0.75980   5
  -7   3   9 0.48396 0.81840   1
   6  -3  -9 1.58101 0.72516   3
  -6   3   9 1.64777 0.77285   1
  -6   3   9 1.79086 0.80915   5
   5  -3  -9 8.05785 1.18270   3
  -5   3   9 8.43802 1.20133   5
  -5   3   9 8.99466 1.33230   1
   4  -3  -9 33.7776 2.06141   3
   4  -3  -9 33.8701 2.05523   3
  -4   3   9 34.2850 2.06437   5
   3  -3  -9 12.4264 1.36192   3
  -3   3   9 16.0880 1.53358   5
   2  -3  -9 23.9559 1.63067   3
  -2   3   9 21.4186 1.61973   5
   1  -3  -9 117.949 4.64383   3
  -1   3   9 126.125 4.75129   5
   0  -3  -9 72.3591 3.40496   3
   0  -3  -9 76.3444 3.24537   2
   0   3   9 74.9802 3.47053   5
  -1  -3  -9 170.450 6.32317   3
  -1  -3  -9 169.642 5.93447   2
   1   3   9 170.236 6.36435   5
  -2  -3  -9 39.1440 2.52465   2
  -2  -3  -9 38.9366 2.55848   3
   2   3   9 38.7752 1.69612   2
   2   3   9 39.2276 2.66959   5
  -3  -3  -9 -0.3675 0.65228   3
  -3  -3  -9 0.74705 0.98209   2
   3   3   9 0.09427 0.38578   2
   3   3   9 -0.7669 0.76636   5
  -4  -3  -9 2.60137 1.15387   4
  -4  -3  -9 0.99720 1.20850   2
   4   3   9 2.15654 0.70124   2
  -5  -3  -9 -1.6578 1.20831   2
  -5  -3  -9 -0.9384 0.96203   4
   5   3   9 0.47271 0.65101   2
  -6  -3  -9 1.76737 1.35135   4
  -6  -3  -9 3.36658 1.69820   2
   6   3   9 2.43487 0.97045   2
   9  -4  -9 1.07436 0.95964   3
  -9   4   9 0.37513 1.33379   1
  -9   4   9 -0.1098 1.19088   5
   8  -4  -9 4.87200 1.30679   3
  -8   4   9 7.07624 1.64589   5
   7  -4  -9 1.19151 0.86291   3
  -7   4   9 1.27536 0.97602   5
   6  -4  -9 6.76051 1.30899   3
  -6   4   9 8.93655 1.50965   5
   5  -4  -9 0.59192 0.72081   3
  -5   4   9 0.98652 0.72663   5
   4  -4  -9 12.9757 1.64909   3
  -4   4   9 14.1259 1.63826   5
  -4   4   9 13.8708 1.63329   5
   3  -4  -9 79.6094 3.68949   3
  -3   4   9 79.4075 3.66323   5
   2  -4  -9 58.8202 3.17747   3
  -2   4   9 69.6857 3.31450   5
   1  -4  -9 6.34950 1.16237   3
  -1   4   9 7.13245 1.29881   5
   0  -4  -9 24.0489 2.17611   2
   0  -4  -9 20.6245 2.10663   3
   0   4   9 21.5159 2.15552   5
  -1  -4  -9 104.419 4.37316   2
  -1  -4  -9 100.177 4.53786   3
   1   4   9 99.3791 4.62798   5
   1   4   9 96.7429 3.16835   2
  -2  -4  -9 1.60996 1.20514   2
  -2  -4  -9 1.43834 0.94981   3
   2   4   9 2.27178 0.56212   2
   2   4   9 1.32225 1.06117   5
  -3  -4  -9 3.48677 1.42965   2
   3   4   9 3.07576 0.72933   2
  -4  -4  -9 -3.1515 1.18380   2
   4   4   9 0.61536 0.60611   2
  -5  -4  -9 0.66926 1.56320   2
   5   4   9 1.18315 0.77229   2
   8  -5  -9 1.35922 1.01749   3
  -8   5   9 1.34642 1.35626   5
   7  -5  -9 2.46376 1.12809   3
  -7   5   9 1.05393 1.23671   5
   6  -5  -9 3.11975 1.11774   3
  -6   5   9 1.97203 1.14505   5
   5  -5  -9 8.95485 1.55449   3
  -5   5   9 9.12828 1.66029   5
   4  -5  -9 7.24748 1.35637   3
  -4   5   9 4.74351 1.29538   5
  -4   5   9 5.77869 1.26209   5
   3  -5  -9 16.9211 2.00597   3
   3  -5  -9 12.7940 1.82483   3
  -3   5   9 15.7154 1.91566   5
   2  -5  -9 18.8401 2.08781   3
  -2   5   9 18.0688 2.14620   5
   1  -5  -9 9.50757 1.70053   3
   1  -5  -9 7.83078 1.61266   2
  -1   5   9 13.7889 1.92756   5
   0  -5  -9 5.26098 1.34675   3
   0  -5  -9 2.81565 1.34296   2
   0   5   9 6.22968 1.43728   5
  -1  -5  -9 0.44767 0.90874   3
  -1  -5  -9 1.33476 1.33231   2
   1   5   9 1.52314 0.44477   2
   1   5   9 0.91234 1.01192   5
  -2  -5  -9 10.2307 1.90644   2
   2   5   9 5.73227 0.91102   2
  -3  -5  -9 -0.1486 1.44719   2
   3   5   9 -0.2935 0.52508   2
  -4  -5  -9 1.09118 1.75384   2
   4   5   9 0.07868 0.73290   2
   7  -6  -9 1.46755 1.12698   3
  -7   6   9 1.28998 1.40462   5
   6  -6  -9 0.14665 0.86164   3
  -6   6   9 -0.4839 1.19760   5
   5  -6  -9 1.21601 1.07341   3
  -5   6   9 -0.3939 0.93874   5
   4  -6  -9 2.30981 1.10027   3
  -4   6   9 2.77346 1.27201   5
   3  -6  -9 14.6960 2.11580   3
   3  -6  -9 10.3178 1.84239   3
  -3   6   9 10.7891 1.86714   5
  -3   6   9 9.33795 1.76089   5
   2  -6  -9 1.07967 0.95354   3
   2  -6  -9 2.41584 1.11139   3
   2  -6  -9 -0.0154 1.30323   2
  -2   6   9 3.72438 1.31430   5
   1  -6  -9 12.8409 2.23063   2
   1  -6  -9 10.9410 1.85503   3
  -1   6   9 15.8146 2.31801   5
   0  -6  -9 23.9854 2.76138   2
  -1  -6  -9 7.28002 1.97901   2
   1   6   9 6.63062 0.90485   2
  -2  -6  -9 2.89493 1.88207   2
   2   6   9 2.72689 0.84598   2
  -3  -6  -9 2.34363 2.01618   2
   3   6   9 2.87741 0.81089   2
   6  -7  -9 2.17099 1.29620   3
  -6   7   9 1.23201 1.62545   5
   5  -7  -9 -0.2969 0.94098   3
  -5   7   9 1.57397 1.52111   5
   4  -7  -9 0.07876 0.97353   3
  -4   7   9 -1.8583 1.08298   5
   3  -7  -9 -0.3109 0.87601   3
  -3   7   9 -0.5001 1.23735   5
  -3   7   9 -0.1679 1.16392   5
   2  -7  -9 -1.2934 1.64113   2
   1  -7  -9 7.88336 2.29500   2
   0  -7  -9 2.64733 2.05519   2
  -1  -7  -9 3.46182 2.05980   2
   1   7   9 5.42199 0.92472   2
  -2  -7  -9 3.56395 2.20887   2
   2   7   9 2.29782 0.93486   2
   3  -8  -9 1.13407 2.20964   2
   2  -8  -9 1.33862 2.15840   2
   1  -8  -9 1.36718 2.14332   2
   1   9 -10 4.03465 1.58987   1
   1   9 -10 5.77365 1.42967   3
  -1  -9  10 4.01310 1.69303   5
  -1  -9  10 4.76307 1.81781   4
   0   9 -10 8.94573 1.72910   3
   0   9 -10 13.2118 2.30865   1
   0  -9  10 11.8786 2.36107   4
   0  -9  10 12.0311 2.24488   5
  -1   9 -10 0.70149 0.90181   3
  -1   9 -10 1.62299 1.31231   1
   1  -9  10 1.29112 1.38716   5
  -2   9 -10 1.47714 1.29717   1
  -2   9 -10 1.64946 0.99928   3
   2  -9  10 3.17745 1.62855   5
  -3   9 -10 -0.3575 0.82175   3
  -3   9 -10 0.42986 1.08551   1
   3  -9  10 -1.5678 1.28184   5
   3   8 -10 7.05714 1.42408   3
   3   8 -10 4.02927 1.44713   1
  -3  -8  10 4.32012 1.75689   4
  -3  -8  10 4.84470 1.49186   5
   2   8 -10 18.0189 2.61603   1
   2   8 -10 12.6089 1.84287   3
  -2  -8  10 10.4733 2.19198   4
  -2  -8  10 8.49539 1.79274   5
   1   8 -10 0.97564 0.78371   3
   1   8 -10 2.28250 1.13914   1
  -1  -8  10 0.16761 1.01668   4
  -1  -8  10 2.48201 1.11139   5
   0   8 -10 6.25804 1.59202   1
   0   8 -10 6.34278 1.29962   3
   0  -8  10 4.23196 1.50968   4
   0  -8  10 2.60847 1.23161   5
  -1   8 -10 10.5675 1.98086   1
  -1   8 -10 12.3789 1.89471   3
   1  -8  10 15.0301 2.22055   5
  -2   8 -10 1.16363 1.05000   1
  -2   8 -10 -0.2735 0.53734   3
   2  -8  10 1.23982 1.10334   5
  -3   8 -10 -0.0863 0.69068   3
  -3   8 -10 -0.3352 0.94690   1
   3  -8  10 0.84398 1.09594   5
  -4   8 -10 -0.6465 1.06677   1
  -4   8 -10 0.74479 0.95126   3
   4  -8  10 1.23248 1.36816   5
  -5   8 -10 -0.5518 1.16294   2
  -5   8 -10 1.56568 1.38303   1
   5   7 -10 2.94153 1.04728   3
   5   7 -10 4.21859 1.64566   1
  -5  -7  10 0.53680 1.20235   1
  -5  -7  10 3.51386 1.75598   4
   4   7 -10 7.99275 1.97214   1
   4   7 -10 5.61742 1.20546   3
  -4  -7  10 4.94285 1.28124   5
  -4  -7  10 3.77515 1.50248   4
  -4  -7  10 7.11209 1.92107   1
   3   7 -10 5.26056 1.08493   3
   3   7 -10 3.29185 1.32381   1
  -3  -7  10 4.19697 1.41922   4
  -3  -7  10 4.42336 1.18480   5
   2   7 -10 0.42840 0.87352   1
   2   7 -10 -0.2006 0.47941   3
  -2  -7  10 -0.1906 0.58186   5
  -2  -7  10 -0.1061 0.77784   4
   1   7 -10 0.95863 0.81610   1
   1   7 -10 0.44102 0.55950   3
  -1  -7  10 0.67491 0.76096   5
  -1  -7  10 -0.3227 0.82344   4
   0   7 -10 0.34818 0.68799   1
   0   7 -10 0.90567 0.66835   3
   0  -7  10 0.86387 0.81063   5
   0  -7  10 0.77851 0.85617   4
  -1   7 -10 5.20018 1.14534   3
  -1   7 -10 4.31007 1.20093   1
   1  -7  10 4.31094 1.21327   5
  -2   7 -10 6.43238 1.25837   3
  -2   7 -10 3.50081 1.10218   1
   2  -7  10 4.95525 1.30492   5
  -3   7 -10 6.81000 1.55389   1
  -3   7 -10 7.91282 1.40572   3
   3  -7  10 6.73959 1.54536   5
  -4   7 -10 0.63135 0.76314   3
  -4   7 -10 0.78720 1.08725   1
   4  -7  10 -0.1870 1.01210   5
  -5   7 -10 6.59322 1.53423   2
  -5   7 -10 1.82988 1.26141   1
  -6   7 -10 3.22578 1.43519   2
  -6   7 -10 3.26559 1.66602   1
   6   6 -10 9.21921 1.59121   3
   6   6 -10 16.7722 2.81448   1
  -6  -6  10 12.6280 2.55050   4
  -6  -6  10 13.4299 2.66569   1
   5   6 -10 7.50535 1.80654   1
   5   6 -10 6.22778 1.16134   3
  -5  -6  10 6.72521 1.75264   1
  -5  -6  10 7.72411 1.48375   5
  -5  -6  10 4.64962 1.62069   4
   4   6 -10 2.19435 0.73156   3
   4   6 -10 2.83084 1.30261   1
  -4  -6  10 1.83038 0.79051   5
  -4  -6  10 1.56768 1.03810   4
  -4  -6  10 7.62385 1.82747   1
   3   6 -10 4.91994 1.39523   1
   3   6 -10 3.88506 0.84807   3
  -3  -6  10 4.07445 0.97087   5
  -3  -6  10 5.39559 1.41452   4
  -3  -6  10 3.46837 1.31565   1
   2   6 -10 16.9979 1.45075   3
   2   6 -10 22.7365 2.62538   1
  -2  -6  10 17.4785 1.79254   5
  -2  -6  10 19.7910 2.52901   4
   1   6 -10 18.8922 1.54897   3
   1   6 -10 19.2334 2.24569   1
  -1  -6  10 17.8336 2.32365   4
  -1  -6  10 20.2812 1.71397   5
   0   6 -10 58.3378 3.34807   1
   0   6 -10 53.3720 2.86234   3
   0  -6  10 56.2591 2.99771   5
   0  -6  10 51.7455 3.48366   4
  -1   6 -10 5.99990 1.06067   3
  -1   6 -10 6.84169 1.30806   1
   1  -6  10 7.22161 1.30593   5
  -2   6 -10 1.01167 0.62588   3
  -2   6 -10 0.93781 0.78734   1
   2  -6  10 0.10324 0.71888   5
  -3   6 -10 7.62917 1.33738   3
  -3   6 -10 8.85511 1.61474   1
   3  -6  10 7.67002 1.51307   5
  -4   6 -10 10.9159 1.94302   1
  -4   6 -10 7.70149 1.47811   3
   4  -6  10 11.7669 1.90438   5
  -5   6 -10 9.24495 1.55420   2
  -5   6 -10 7.58749 1.48268   3
  -5   6 -10 6.69319 1.66477   1
   5  -6  10 9.16152 1.84266   5
  -6   6 -10 11.5922 2.21697   1
  -6   6 -10 14.6204 1.95867   2
  -6   6 -10 10.9784 2.20477   4
  -7   6 -10 -0.3705 1.09105   2
  -7   6 -10 -0.0528 1.34947   4
  -7   6 -10 0.67435 1.14341   1
   7   5 -10 3.37266 1.58006   1
   7   5 -10 3.28794 1.00096   3
  -7  -5  10 5.57640 2.06680   1
  -7  -5  10 2.65538 1.56816   4
   6   5 -10 8.18802 1.28099   3
   6   5 -10 4.56705 1.52047   1
  -6  -5  10 8.47725 2.10677   4
  -6  -5  10 4.45358 1.69774   1
  -6  -5  10 10.2022 1.54660   5
   5   5 -10 0.26624 0.78549   1
   5   5 -10 0.65149 0.51859   3
  -5  -5  10 0.80479 0.64118   5
  -5  -5  10 0.33995 0.91867   1
  -5  -5  10 0.47843 0.87644   4
   4   5 -10 6.58148 1.48956   1
   4   5 -10 8.80436 1.14973   3
  -4  -5  10 9.09838 1.22060   5
  -4  -5  10 6.30778 1.62290   1
  -4  -5  10 8.62274 1.85777   4
   3   5 -10 0.25915 0.65898   1
   3   5 -10 0.21108 0.37094   3
  -3  -5  10 -0.0696 0.69080   4
  -3  -5  10 0.43167 0.43613   5
  -3  -5  10 -0.2265 0.64482   1
   2   5 -10 7.24668 1.39411   1
   2   5 -10 8.52098 1.05478   3
  -2  -5  10 8.06523 1.51856   1
  -2  -5  10 6.53183 0.96859   5
  -2  -5  10 5.66936 1.35669   4
   1   5 -10 38.3846 2.07348   3
   1   5 -10 36.9437 2.57568   1
  -1  -5  10 40.6450 2.16017   5
  -1  -5  10 37.5858 2.83405   4
   0   5 -10 84.5599 3.56840   3
   0   5 -10 89.7547 4.12306   1
   0  -5  10 79.2701 4.24317   4
   0  -5  10 92.1063 3.72851   5
  -1   5 -10 8.33320 1.19130   3
  -1   5 -10 8.38618 1.38390   1
   1  -5  10 7.38105 1.14603   5
  -2   5 -10 49.0659 2.90287   1
  -2   5 -10 48.6081 2.65629   3
   2  -5  10 49.2678 2.80410   5
  -3   5 -10 14.1119 1.93315   1
  -3   5 -10 12.7362 1.62115   3
   3  -5  10 13.2748 1.79308   5
  -4   5 -10 48.5745 3.23306   1
  -4   5 -10 47.6250 2.94356   3
   4  -5  10 49.1885 3.20600   5
  -5   5 -10 4.60580 1.38179   1
  -5   5 -10 4.22870 1.19411   3
  -5   5 -10 6.17887 1.31259   2
   5  -5  10 5.37930 1.48511   5
  -6   5 -10 5.28924 1.44778   2
  -6   5 -10 3.26539 1.39532   1
  -6   5 -10 4.07562 1.46480   4
  -7   5 -10 -0.3082 1.07334   2
  -7   5 -10 -0.1906 1.12240   4
  -7   5 -10 0.02167 1.06832   1
   7   4 -10 6.51165 1.86840   1
   7   4 -10 5.59859 1.10947   3
  -7  -4  10 5.33114 1.88302   1
  -7  -4  10 6.06323 1.94679   4
  -7  -4  10 4.64256 1.14767   5
   6   4 -10 5.53426 1.58125   1
   6   4 -10 2.49778 0.71651   3
  -6  -4  10 3.51133 0.89659   5
  -6  -4  10 2.01215 1.26931   4
  -6  -4  10 4.14848 1.55643   1
   5   4 -10 8.99228 1.09891   3
   5   4 -10 10.5296 1.87022   1
  -5  -4  10 7.43999 1.75485   1
  -5  -4  10 6.88905 1.68715   4
  -5  -4  10 8.14927 1.09083   5
   4   4 -10 32.2157 1.73971   3
   4   4 -10 39.0238 2.79267   1
  -4  -4  10 35.4872 1.80268   5
  -4  -4  10 34.0146 2.74727   4
  -4  -4  10 33.9266 2.80502   1
   3   4 -10 39.5256 2.71152   1
   3   4 -10 36.7201 1.73449   3
  -3  -4  10 35.3448 1.71324   5
  -3  -4  10 34.6469 2.64124   1
  -3  -4  10 36.8091 2.74066   4
   2   4 -10 14.8925 1.80582   1
   2   4 -10 17.4326 1.08902   3
  -2  -4  10 21.8175 2.31211   4
  -2  -4  10 16.5637 2.00937   1
  -2  -4  10 17.0695 1.10831   5
   1   4 -10 181.129 5.91787   3
   1   4 -10 188.377 6.86192   1
  -1  -4  10 183.004 5.92342   5
  -1  -4  10 179.804 7.12215   4
   0   4 -10 166.277 6.30742   1
   0   4 -10 171.939 5.81421   3
   0  -4  10 181.171 6.84962   4
   0  -4  10 175.837 5.85376   5
  -1   4 -10 110.350 4.54103   1
  -1   4 -10 114.767 4.24119   3
   1  -4  10 105.625 4.21106   5
  -2   4 -10 110.394 4.62952   1
  -2   4 -10 110.926 4.43506   3
   2  -4  10 113.591 4.56582   5
  -3   4 -10 21.1526 1.71882   3
  -3   4 -10 20.1003 2.05863   1
   3  -4  10 22.5461 1.92751   5
  -4   4 -10 23.3676 1.81051   2
  -4   4 -10 18.1099 1.97333   3
  -4   4 -10 16.9906 2.03397   1
   4  -4  10 20.9014 2.21252   5
  -5   4 -10 6.79089 1.44939   1
  -5   4 -10 5.97393 1.32958   4
  -5   4 -10 7.63574 1.34427   2
  -5   4 -10 9.92240 1.55365   3
   5  -4  10 7.29825 1.58598   5
  -6   4 -10 3.45117 1.22591   1
  -6   4 -10 2.90344 1.38230   4
  -6   4 -10 3.54312 1.16724   2
  -7   4 -10 1.08367 1.20446   2
  -7   4 -10 0.64421 1.09272   1
  -7   4 -10 3.82135 1.57073   4
   7  -4  10 1.13937 0.57980   2
   8   3 -10 2.59941 0.89425   3
  -8  -3  10 5.27377 2.04190   1
  -8  -3  10 3.29017 1.63414   4
  -8  -3  10 5.99102 1.29420   5
   7   3 -10 5.29253 0.98320   3
  -7  -3  10 4.00859 0.99054   5
  -7  -3  10 8.01604 2.00344   1
  -7  -3  10 3.65492 1.52654   4
   6   3 -10 3.66499 0.73535   3
  -6  -3  10 4.88241 1.56637   1
  -6  -3  10 4.35074 0.80741   5
  -6  -3  10 3.11845 1.20642   4
   5   3 -10 0.69613 0.75810   1
   5   3 -10 0.28961 0.28957   3
  -5  -3  10 0.41923 0.74307   4
  -5  -3  10 0.62297 0.36740   5
  -5  -3  10 -0.0015 0.73077   1
   4   3 -10 36.0091 1.57502   3
   4   3 -10 38.2328 2.64792   1
  -4  -3  10 36.2386 2.69038   4
  -4  -3  10 31.4100 2.57023   1
  -4  -3  10 36.6035 1.50405   5
   3   3 -10 72.3415 2.43974   3
   3   3 -10 73.9179 3.64922   1
   3   3 -10 67.3264 2.38692   3
  -3  -3  10 67.1099 3.69090   4
  -3  -3  10 73.4894 3.75811   1
  -3  -3  10 72.7413 2.27229   5
  -3  -3  10 71.7327 2.26522   5
   2   3 -10 174.635 5.16786   3
   2   3 -10 169.123 6.38828   1
   2   3 -10 174.499 5.20564   3
  -2  -3  10 162.873 6.42882   1
  -2  -3  10 171.362 5.00982   5
  -2  -3  10 169.719 5.02095   5
  -2  -3  10 173.391 6.66132   4
   1   3 -10 262.580 7.80044   3
   1   3 -10 252.181 7.56078   3
   1   3 -10 252.846 8.52083   1
  -1  -3  10 250.846 7.49016   5
  -1  -3  10 251.331 8.86663   4
  -1  -3  10 249.930 7.51224   5
   0   3 -10 78.6452 3.33751   1
   0   3 -10 73.9416 2.84382   3
   0  -3  10 76.0623 2.89203   5
   0  -3  10 73.7574 3.60444   4
  -1   3 -10 40.2213 2.22775   1
  -1   3 -10 43.1019 2.06670   3
   1  -3  10 38.4513 2.04522   5
  -2   3 -10 80.8135 3.50538   1
  -2   3 -10 83.6573 3.48570   3
   2  -3  10 78.6237 3.49128   5
  -3   3 -10 6.97835 1.23789   1
  -3   3 -10 8.93651 1.23532   3
   3  -3  10 8.43406 1.34341   5
  -4   3 -10 13.9543 1.73920   1
  -4   3 -10 13.0640 1.44203   2
  -4   3 -10 12.1289 1.54736   3
   4  -3  10 14.6943 1.94100   5
  -5   3 -10 -0.3863 0.55549   3
  -5   3 -10 -0.0904 0.82661   4
  -5   3 -10 1.25356 0.77233   2
  -5   3 -10 0.00896 0.75308   1
   5  -3  10 0.45504 0.84753   5
  -6   3 -10 0.18672 0.86815   1
  -6   3 -10 1.93610 1.23579   4
  -6   3 -10 -0.3465 0.85879   2
   6  -3  10 0.22629 0.39807   2
  -7   3 -10 2.37664 1.29088   1
  -7   3 -10 4.29115 1.79400   4
  -7   3 -10 0.33657 1.20675   2
   7  -3  10 3.37194 0.79808   2
   8   2 -10 11.3745 1.53126   3
  -8  -2  10 13.2245 1.70674   5
  -8  -2  10 15.9566 2.70313   1
  -8  -2  10 13.7554 2.48693   4
   7   2 -10 0.42613 0.43984   3
  -7  -2  10 0.10390 0.49852   5
  -7  -2  10 -0.7539 0.69293   1
  -7  -2  10 0.93026 0.99189   4
   6   2 -10 18.4844 1.27980   3
  -6  -2  10 19.1916 1.32259   5
  -6  -2  10 20.2974 2.66135   1
  -6  -2  10 15.8444 2.24296   4
   5   2 -10 8.42076 0.72672   3
  -5  -2  10 8.06173 1.56079   4
  -5  -2  10 8.67830 0.80549   5
  -5  -2  10 7.52772 1.47561   1
   4   2 -10 16.6142 0.75359   3
   4   2 -10 17.3793 0.76527   3
  -4  -2  10 19.4183 2.17616   1
  -4  -2  10 17.0677 2.02294   4
   3   2 -10 166.100 6.27688   1
  -3  -2  10 171.633 6.48499   1
  -3  -2  10 172.256 6.53124   4
   2   2 -10 729.083 21.5839   1
  -2  -2  10 738.811 21.7418   1
  -2  -2  10 723.187 21.8812   4
   1   2 -10 20.0534 1.45337   1
   1   2 -10 20.6497 0.94790   3
   1   2 -10 21.5657 0.98330   3
  -1  -2  10 19.8163 0.88921   5
  -1  -2  10 18.9162 1.59657   4
  -1  -2  10 18.6804 0.87580   5
   0   2 -10 65.4872 2.81658   1
   0   2 -10 67.0402 2.54337   3
   0  -2  10 68.5457 2.55848   5
   0  -2  10 66.3621 2.62330   5
  -2   2 -10 122.525 4.50030   1
  -2   2 -10 117.067 4.49592   3
   2  -2  10 123.920 4.65826   5
  -3   2 -10 37.7893 2.23779   3
  -3   2 -10 35.3501 2.16903   1
   3  -2  10 40.5346 2.44341   5
  -4   2 -10 19.1291 1.91052   1
  -4   2 -10 20.0274 2.12538   4
  -4   2 -10 18.8634 1.75506   2
[truncated: 114,702 more chars]
