# Supplementary material for: Crystal structure and Hirshfeld surface analysis of (E)-3-(2-chloro-6-fluoro­phen­yl)-1-(3-fluoro-4-meth­oxy­phen­yl)prop-2-en-1-one
Source: Acta Crystallogr E Crystallogr Commun. 2016 Apr 22;72(Pt 5):716–9. doi: 10.1107/S2056989016006526 (PMC4908511; doi:10.1107/S2056989016006526)
Supplement: Supplementary file 2 [file e-72-00716-Isup2.hkl]

data_I                                                                          
_shelx_title ' mo_ah11_0m in Cc'                                                
_shelx_refln_list_code          4                                               
_shelx_F_calc_maximum      235.97                                               
_exptl_crystal_F_000       632.00                                               
_reflns_d_resolution_high  0.7088                                               
                                                                                
loop_                                                                           
 _space_group_symop_operation_xyz                                               
 'x, y, z'                                                                      
 'x, -y, z+1/2'                                                                 
 'x+1/2, y+1/2, z'                                                              
 'x+1/2, -y+1/2, z+1/2'                                                         
                                                                                
_cell_length_a     9.0832                                                       
_cell_length_b    11.1072                                                       
_cell_length_c    13.9564                                                       
_cell_angle_alpha  90.000                                                       
_cell_angle_beta  102.027                                                       
_cell_angle_gamma  90.000                                                       
                                                                                
_shelx_F_squared_multiplier     1.000                                           
                                                                                
loop_                                                                           
 _refln_index_h                                                                 
 _refln_index_k                                                                 
 _refln_index_l                                                                 
 _refln_F_squared_calc                                                          
 _refln_F_squared_meas                                                          
 _refln_F_squared_sigma                                                         
 _refln_observed_status                                                         
   1   1 -19         10.13          6.52         2.91 o                         
   3   1 -19         21.28         18.18         3.09 o                         
   5   1 -19          0.90          1.22         1.52 o                         
   0   2 -19         65.62         69.54         6.94 o                         
   2   2 -19         55.38         54.71         8.76 o                         
   4   2 -19         20.50         20.67         3.08 o                         
   1   3 -19         25.05         25.02         4.24 o                         
   3   3 -19          5.33          7.00         4.33 o                         
  -2   0 -18         29.80         28.37         7.21 o                         
   0   0 -18         34.75         31.22         6.43 o                         
   2   0 -18         68.38         75.81         8.29 o                         
   4   0 -18         16.43         22.50         4.12 o                         
   6   0 -18         33.13         22.23         3.51 o                         
  -1   1 -18          0.31         -0.14         2.55 o                         
   1   1 -18         93.30        107.08         7.01 o                         
   3   1 -18        112.07        124.32        13.36 o                         
   5   1 -18         19.28         19.88         2.55 o                         
   7   1 -18         13.27         11.28         1.77 o                         
  -2   2 -18          6.40          8.42         3.62 o                         
   0   2 -18         16.24         10.37         3.14 o                         
   2   2 -18         27.34         23.67         3.44 o                         
   4   2 -18          2.97          3.84         1.88 o                         
   6   2 -18          9.62          5.37         2.47 o                         
  -1   3 -18          2.77          2.56         2.95 o                         
   1   3 -18         17.63         19.67         3.62 o                         
   3   3 -18         36.33         47.06         7.01 o                         
   5   3 -18         17.15         20.46         2.73 o                         
   0   4 -18         22.63         18.42         4.56 o                         
   2   4 -18         58.15         67.40         6.08 o                         
   4   4 -18          8.81         10.12         2.85 o                         
   6   4 -18          7.33          8.46         2.07 o                         
   1   5 -18         27.30         30.02         5.85 o                         
   3   5 -18         32.54         31.38         4.29 o                         
   5   5 -18          4.84          3.59         2.35 o                         
   2   6 -18          3.46          2.85         2.65 o                         
  -3   1 -17          6.63          7.28         3.78 o                         
  -1   1 -17         19.33         23.33         6.17 o                         
   1   1 -17         13.50         12.81         2.74 o                         
   3   1 -17         34.81         32.42         3.47 o                         
   5   1 -17         10.07          8.37         1.75 o                         
   7   1 -17         14.33         13.73         1.81 o                         
  -2   2 -17         37.24         43.21         6.06 o                         
   0   2 -17         27.46         20.20         3.81 o                         
   2   2 -17         24.82         21.28         3.26 o                         
   4   2 -17         66.84         79.62         4.40 o                         
   6   2 -17         43.90         51.27         5.99 o                         
   8   2 -17         14.92         18.62         3.70 o                         
  -3   3 -17         29.49         28.38         5.34 o                         
  -1   3 -17         29.20         32.51         4.92 o                         
   1   3 -17         57.97         54.16         5.47 o                         
   3   3 -17         44.58         61.95         7.41 o                         
   5   3 -17          6.69          8.74         2.02 o                         
   7   3 -17        110.12        112.78         7.45 o                         
  -2   4 -17          2.11          2.64         2.97 o                         
   0   4 -17          5.18          0.76         2.19 o                         
   2   4 -17         16.37         19.01         3.34 o                         
   4   4 -17         74.42         92.76         7.24 o                         
   6   4 -17          2.74          4.74         1.64 o                         
  -1   5 -17          1.89          4.88         2.68 o                         
   1   5 -17          4.45          4.62         2.57 o                         
   3   5 -17          8.30         11.01         2.88 o                         
   5   5 -17          3.14          4.44         2.08 o                         
   7   5 -17         15.33         13.04         3.33 o                         
   0   6 -17          6.53          7.71         3.44 o                         
   2   6 -17         28.45         18.51         3.87 o                         
   4   6 -17          7.36          5.41         3.22 o                         
   6   6 -17         58.92         62.74         8.67 o                         
   1   7 -17          7.69          3.58         3.19 o                         
   3   7 -17         39.28         39.15         4.15 o                         
   5   7 -17          5.88         11.59         3.19 o                         
  -4   0 -16         13.81         15.48         6.85 o                         
  -2   0 -16        234.37        238.20        15.66 o                         
   0   0 -16        176.18        152.75        10.90 o                         
   2   0 -16        269.31        234.83        12.13 o                         
   4   0 -16        237.09        264.26        11.65 o                         
   6   0 -16        128.00        154.60         7.31 o                         
   8   0 -16        306.60        333.44        19.78 o                         
  -5   1 -16         26.63         23.43         6.00 o                         
  -3   1 -16         37.56         41.63         7.22 o                         
  -1   1 -16         36.22         45.16         5.26 o                         
   1   1 -16         75.06         65.68         5.36 o                         
   3   1 -16          7.36          4.86         1.65 o                         
   5   1 -16         99.99        107.51         4.35 o                         
   7   1 -16         25.45         23.26         7.63 o                         
   9   1 -16         14.74         22.18         3.10 o                         
  -4   2 -16         15.27         15.51         8.82 o                         
  -2   2 -16         12.35          8.12         3.26 o                         
   0   2 -16          9.29         10.34         2.73 o                         
   2   2 -16          1.43          2.46         1.71 o                         
   4   2 -16         39.82         41.09         5.49 o                         
   6   2 -16          8.13         12.71         2.82 o                         
   8   2 -16          6.35          9.91         4.35 o                         
  -3   3 -16         25.06         28.07         5.16 o                         
  -1   3 -16         20.97         20.13         6.03 o                         
   1   3 -16         56.12         55.43         5.37 o                         
   3   3 -16         18.17         19.38         2.91 o                         
   5   3 -16         88.54         96.72         4.33 o                         
   7   3 -16         52.03         49.38         5.34 o                         
   9   3 -16         22.51         24.30         2.61 o                         
  -4   4 -16         20.96         23.79         5.36 o                         
  -2   4 -16         20.79         19.52         4.17 o                         
   0   4 -16         47.44         55.29         5.76 o                         
   2   4 -16         13.00          7.88         2.37 o                         
   4   4 -16        104.51         92.14         4.99 o                         
   6   4 -16          0.75         -0.40         1.42 o                         
   8   4 -16         41.13         39.75         4.02 o                         
  -3   5 -16         29.28         24.62         5.19 o                         
  -1   5 -16         33.02         41.49         5.76 o                         
   1   5 -16         52.16         71.80        11.60 o                         
   3   5 -16         33.04         31.94         3.92 o                         
   5   5 -16         62.81         73.09         4.48 o                         
   7   5 -16         23.58         27.32         3.77 o                         
  -2   6 -16         29.61         32.63         7.11 o                         
   0   6 -16          3.92          0.87         3.25 o                         
   2   6 -16         39.17         33.11         4.53 o                         
   4   6 -16          3.98         12.03         2.81 o                         
   6   6 -16         16.47         20.05         2.94 o                         
  -1   7 -16          1.02         -0.46         2.67 o                         
   1   7 -16          9.45          9.21         3.32 o                         
   3   7 -16          8.59          5.61         2.47 o                         
   5   7 -16          4.56          7.18         2.50 o                         
   0   8 -16         11.30         11.08         4.25 o                         
   2   8 -16          7.69          8.40         2.83 o                         
   4   8 -16          9.82          6.17         2.86 o                         
   3   9 -16          7.48          2.96         3.39 o                         
  -5   1 -15          7.50         12.87         4.69 o                         
  -3   1 -15         51.03         53.84         6.39 o                         
  -1   1 -15          9.50          8.86         3.38 o                         
   1   1 -15         87.67         97.15         5.35 o                         
   3   1 -15          4.05          3.90         1.40 o                         
   5   1 -15        110.74        120.13         6.35 o                         
   7   1 -15         22.64         24.13         3.45 o                         
   9   1 -15         28.11         26.71         2.72 o                         
  -4   2 -15         34.56         41.92         6.17 o                         
  -2   2 -15         90.67         99.71         7.83 o                         
   0   2 -15         32.18         34.13         4.03 o                         
   2   2 -15        157.52        161.72         9.02 o                         
   4   2 -15         43.58         47.99         3.03 o                         
   6   2 -15         98.41        115.06         6.31 o                         
   8   2 -15         10.42         13.32         1.86 o                         
  -5   3 -15         63.36         71.38         8.53 o                         
  -3   3 -15          7.96          5.47         3.17 o                         
  -1   3 -15        340.05        328.61        11.37 o                         
   1   3 -15         98.65         91.59         6.03 o                         
   3   3 -15        270.88        259.43         8.58 o                         
   5   3 -15         48.04         55.42         4.10 o                         
   7   3 -15         96.97        115.32         7.15 o                         
   9   3 -15         93.70        106.53         4.84 o                         
  -4   4 -15         12.23          0.83         6.68 o                         
  -2   4 -15         24.86         24.08         3.89 o                         
   0   4 -15         13.87         15.15         3.27 o                         
   2   4 -15         31.88         26.08         5.01 o                         
   4   4 -15          7.71          8.94         2.21 o                         
   6   4 -15         40.48         47.26         2.88 o                         
   8   4 -15          8.04          8.23         1.78 o                         
  -5   5 -15          7.32          0.23         5.82 o                         
  -3   5 -15         10.06          3.76         2.99 o                         
  -1   5 -15         48.81         46.07         4.77 o                         
   1   5 -15          7.91          3.12         2.91 o                         
   3   5 -15         38.20         30.20         3.28 o                         
   5   5 -15         14.41         15.15         2.95 o                         
   7   5 -15         33.79         39.15         4.45 o                         
   9   5 -15          1.08          2.50         1.81 o                         
  -4   6 -15         18.20          9.14         3.88 o                         
  -2   6 -15         59.10         59.98        11.90 o                         
   0   6 -15         68.49         70.26         6.63 o                         
   2   6 -15         60.54         57.97         5.51 o                         
   4   6 -15         18.17         22.77         2.77 o                         
   6   6 -15         84.38         77.93         4.83 o                         
   8   6 -15         20.35         19.89         4.82 o                         
  -3   7 -15          2.64          2.39         3.29 o                         
  -1   7 -15         18.84         25.64         4.27 o                         
   1   7 -15          9.67          7.41         3.00 o                         
   3   7 -15          9.29         12.73         2.40 o                         
   5   7 -15         39.19         40.54         4.09 o                         
   7   7 -15          5.09          2.55         2.05 o                         
  -2   8 -15          6.83         14.57         4.26 o                         
   0   8 -15         16.33         17.43         8.16 o                         
   2   8 -15          6.30         12.87         2.67 o                         
   4   8 -15         12.70         10.06         2.95 o                         
   6   8 -15          1.45          1.80         2.11 o                         
  -1   9 -15          0.84          0.85         2.63 o                         
   1   9 -15         15.74         11.25         3.62 o                         
   3   9 -15          4.96          1.36         2.43 o                         
   5   9 -15          2.63          1.45         2.39 o                         
   2  10 -15          1.80          0.90         2.59 o                         
  -4   0 -14        179.49        201.19        14.99 o                         
  -2   0 -14          6.26         12.91         4.44 o                         
   0   0 -14        776.89        643.59        24.75 o                         
   2   0 -14         63.17         60.55         5.21 o                         
   4   0 -14        488.38        506.40        16.87 o                         
   6   0 -14         12.15         16.86         3.65 o                         
   8   0 -14         69.40         77.66         5.03 o                         
  10   0 -14         20.51         26.51        10.96 o                         
  -5   1 -14         17.61         14.05         4.40 o                         
  -3   1 -14         36.66         29.21         4.54 o                         
  -1   1 -14        122.47        127.69         6.77 o                         
   1   1 -14          3.46          4.48         1.84 o                         
   3   1 -14         18.31         23.54         2.40 o                         
   5   1 -14         63.89         72.81         2.54 o                         
   7   1 -14         13.16         20.92         1.78 o                         
   9   1 -14         19.99         20.01         3.07 o                         
  -6   2 -14          4.73         -3.67         4.16 o                         
  -4   2 -14          1.85         -2.34         2.59 o                         
  -2   2 -14         46.52         45.89         5.22 o                         
   0   2 -14         39.94         39.27         4.40 o                         
   2   2 -14        154.22        134.44         8.82 o                         
   4   2 -14         60.51         61.65         2.83 o                         
   6   2 -14         87.12         94.87         5.08 o                         
   8   2 -14         43.81         44.18         3.00 o                         
  10   2 -14         29.69         26.41         3.91 o                         
  -5   3 -14          0.59         -1.19         3.08 o                         
  -3   3 -14         31.02         41.21         4.70 o                         
  -1   3 -14         36.90         34.26         9.19 o                         
   1   3 -14        152.63        137.50         6.49 o                         
   3   3 -14         61.85         57.01         3.60 o                         
   5   3 -14         15.16         18.08         3.02 o                         
   7   3 -14          9.76         11.28         2.57 o                         
   9   3 -14          7.77          7.26         2.14 o                         
  -6   4 -14          1.33         -4.66         4.66 o                         
  -4   4 -14         22.14         20.31         4.03 o                         
  -2   4 -14         23.92         25.85         5.81 o                         
   0   4 -14         17.33         20.68         3.44 o                         
   2   4 -14         14.03         18.18         2.79 o                         
   4   4 -14          8.93          6.40         1.59 o                         
   6   4 -14         37.58         37.72         4.69 o                         
   8   4 -14         39.37         34.61         2.96 o                         
  10   4 -14         35.69         47.32         4.10 o                         
  -5   5 -14         18.85          9.86         4.61 o                         
  -3   5 -14         19.48         31.06         4.51 o                         
  -1   5 -14         44.25         44.41         5.21 o                         
   1   5 -14         61.33         61.02         5.35 o                         
   3   5 -14         28.49         26.59         2.91 o                         
   5   5 -14         59.94         56.16         3.74 o                         
   7   5 -14          5.17          8.46         1.88 o                         
   9   5 -14         20.50         22.71         2.84 o                         
  -4   6 -14         27.73         24.78         5.98 o                         
  -2   6 -14          6.88          8.92         2.81 o                         
   0   6 -14         33.85         28.59         4.29 o                         
   2   6 -14        218.79        210.64         7.79 o                         
   4   6 -14         86.89         90.46         4.14 o                         
   6   6 -14          2.21         -0.09         1.55 o                         
   8   6 -14          2.13          1.69         1.96 o                         
  -3   7 -14          6.62          3.23         3.01 o                         
  -1   7 -14         18.39         22.92         3.94 o                         
   1   7 -14          1.27          1.02         2.19 o                         
   3   7 -14         11.37         11.31         2.28 o                         
   5   7 -14         14.75         16.89         2.99 o                         
   7   7 -14         34.61         37.35         3.86 o                         
  -4   8 -14         11.87          4.21         5.57 o                         
  -2   8 -14         11.82          3.72         5.58 o                         
   0   8 -14          3.53         10.07         6.38 o                         
   2   8 -14          5.40          3.75         2.67 o                         
   4   8 -14          3.56          3.76         2.30 o                         
   6   8 -14          8.29          5.82         2.66 o                         
  -3   9 -14         17.29         16.74         4.04 o                         
  -1   9 -14          7.23          9.35         3.00 o                         
   1   9 -14         65.01         79.64         6.52 o                         
   3   9 -14         41.17         35.80         4.48 o                         
   5   9 -14         11.17         11.41         5.05 o                         
   0  10 -14          2.68          0.57         3.34 o                         
   2  10 -14          4.41          3.64         3.05 o                         
   4  10 -14          5.16          5.53         3.02 o                         
  -7   1 -13          7.25         -1.48        16.31 o                         
  -5   1 -13          6.94          4.25         3.38 o                         
  -3   1 -13         63.52         54.06         5.74 o                         
  -1   1 -13         89.43         95.36         5.63 o                         
   1   1 -13        184.98        182.37         7.46 o                         
   3   1 -13        135.12        134.71         5.81 o                         
   5   1 -13        179.94        175.08         5.90 o                         
   7   1 -13        141.22        138.85         5.69 o                         
   9   1 -13         21.00         16.49         2.24 o                         
  11   1 -13         33.56         43.02         7.74 o                         
  -6   2 -13         11.86         12.51         5.13 o                         
  -4   2 -13         80.40         88.27         7.75 o                         
  -2   2 -13         97.93        102.66         6.15 o                         
   0   2 -13        250.99        230.31         8.65 o                         
   2   2 -13        251.06        255.48         6.90 o                         
   4   2 -13         71.34         73.31         2.20 o                         
   6   2 -13        200.68        198.55        11.30 o                         
   8   2 -13         28.63         25.34         3.16 o                         
  10   2 -13         13.85         12.78         4.23 o                         
  -7   3 -13          5.60         -1.30         6.81 o                         
  -5   3 -13          8.12          5.98         3.31 o                         
  -3   3 -13        141.26        135.58         6.79 o                         
  -1   3 -13         27.09         26.28         5.69 o                         
   1   3 -13        205.30        183.85         7.22 o                         
   3   3 -13        384.26        382.86         9.01 o                         
   5   3 -13        329.98        330.96         9.42 o                         
   7   3 -13          3.70          5.45         1.23 o                         
   9   3 -13          0.92          2.67         1.61 o                         
  -6   4 -13          7.91          7.54         7.60 o                         
  -4   4 -13          2.44          1.36         2.60 o                         
  -2   4 -13         25.36         19.76         3.14 o                         
   0   4 -13         93.44         74.11         7.42 o                         
   2   4 -13         28.93         23.36         2.57 o                         
   4   4 -13          6.09          1.35         2.00 o                         
   6   4 -13         35.09         34.86         2.44 o                         
   8   4 -13         31.32         37.34         3.04 o                         
  10   4 -13         35.78         42.84         4.01 o                         
  -5   5 -13          8.85          5.69         4.04 o                         
  -3   5 -13         16.75         19.74         3.65 o                         
  -1   5 -13         42.27         33.72         4.50 o                         
   1   5 -13          3.05          2.03         1.60 o                         
   3   5 -13         85.46         74.26         4.23 o                         
   5   5 -13         26.91         26.55         2.65 o                         
   7   5 -13          4.11          6.14         1.79 o                         
   9   5 -13         10.32          9.26         2.36 o                         
  -6   6 -13          8.62         -5.78         5.78 o                         
  -4   6 -13          1.41         -0.83         2.59 o                         
  -2   6 -13         32.33         27.88         3.88 o                         
   0   6 -13          7.63          9.52         2.88 o                         
   2   6 -13        293.42        301.01         9.29 o                         
   4   6 -13         11.28         17.14         2.67 o                         
   6   6 -13         22.20         27.13         3.10 o                         
   8   6 -13          4.01          2.79         2.48 o                         
  -5   7 -13          7.66          3.35         4.43 o                         
  -3   7 -13         24.93         27.22         8.96 o                         
  -1   7 -13         20.88         23.50         8.18 o                         
   1   7 -13         74.54         70.36         6.40 o                         
   3   7 -13          1.61         -0.22         1.51 o                         
   5   7 -13         11.16          8.84         2.56 o                         
   7   7 -13          8.47          8.48         2.71 o                         
   9   7 -13         35.98         44.67         4.68 o                         
  -4   8 -13          0.12         -3.40         3.40 o                         
  -2   8 -13         13.97         13.35         3.61 o                         
   0   8 -13         57.69         60.16         4.69 o                         
   2   8 -13         50.55         51.82        11.58 o                         
   4   8 -13         30.71         40.81         4.28 o                         
   6   8 -13          4.13          3.08         2.20 o                         
   8   8 -13          3.80          4.98         3.13 o                         
  -3   9 -13          4.93          3.22         3.13 o                         
  -1   9 -13         28.05         16.95         3.24 o                         
   1   9 -13         83.09         64.42         8.12 o                         
   3   9 -13         12.62          8.96         2.87 o                         
   5   9 -13         12.64         16.41         3.48 o                         
   7   9 -13          4.70          4.04         2.32 o                         
  -2  10 -13          1.36         -0.10         3.31 o                         
   0  10 -13         15.58         11.29         3.60 o                         
   2  10 -13          7.15          8.32         2.90 o                         
   4  10 -13          2.85          4.76         2.64 o                         
   6  10 -13         15.99         21.86         3.84 o                         
  -1  11 -13          1.70         -2.09         3.23 o                         
   1  11 -13          1.09          3.09         3.06 o                         
   3  11 -13          2.36          1.47         3.00 o                         
   5  11 -13          1.96          3.68         2.86 o                         
  -8   0 -12          1.58         -8.45         9.75 o                         
  -6   0 -12          8.80         13.32         4.70 o                         
  -4   0 -12        115.12        108.03        11.67 o                         
  -2   0 -12        156.62        149.87        10.16 o                         
   0   0 -12        117.85        128.10         7.93 o                         
   2   0 -12         90.03         94.33         6.87 o                         
   4   0 -12       2404.21       2413.62        40.25 o                         
   6   0 -12        239.50        270.47        20.84 o                         
   8   0 -12         10.97         13.70         6.93 o                         
  10   0 -12          5.18         11.69         9.79 o                         
  -7   1 -12         17.00         10.78         7.53 o                         
  -5   1 -12         20.00         13.33         3.38 o                         
  -3   1 -12         74.08         69.56         5.09 o                         
  -1   1 -12         45.31         46.76         4.36 o                         
   1   1 -12        371.22        325.58        11.59 o                         
   3   1 -12        882.62        860.13        12.55 o                         
   5   1 -12        116.11        119.59         4.72 o                         
   7   1 -12        108.40        107.76        11.75 o                         
   9   1 -12         90.63         91.37         4.51 o                         
  11   1 -12         20.35         21.35         3.12 o                         
  -8   2 -12          1.59          5.29         7.42 o                         
  -6   2 -12         15.51          9.70         4.07 o                         
  -4   2 -12         58.28         54.86         5.00 o                         
  -2   2 -12        182.88        171.66         6.67 o                         
   0   2 -12        223.13        213.25         7.79 o                         
   2   2 -12         13.37         16.98         1.85 o                         
   4   2 -12         17.67         16.09         2.88 o                         
   6   2 -12         25.24         31.64         5.49 o                         
   8   2 -12         15.19         16.03         2.09 o                         
  10   2 -12         27.69         30.86         3.34 o                         
  -7   3 -12          0.11         -6.07         6.07 o                         
  -5   3 -12         24.04         21.91         3.47 o                         
  -3   3 -12         39.53         44.05         4.29 o                         
  -1   3 -12         19.43         19.72         3.22 o                         
   1   3 -12          9.85          4.96         1.49 o                         
   3   3 -12        728.31        714.93        12.60 o                         
   5   3 -12        448.61        471.63        11.85 o                         
   7   3 -12         11.67         10.47         1.56 o                         
   9   3 -12          4.77          7.12         1.89 o                         
  11   3 -12         27.18         27.78         3.54 o                         
  -6   4 -12         27.46         26.16         4.53 o                         
  -4   4 -12         15.55         13.97         2.91 o                         
  -2   4 -12         67.91         68.43         6.45 o                         
   0   4 -12         53.37         63.33         4.25 o                         
   2   4 -12        827.82        781.20        16.23 o                         
   4   4 -12         69.02         68.75         5.37 o                         
   6   4 -12        185.93        189.30         5.74 o                         
   8   4 -12         94.66        100.22         5.71 o                         
  10   4 -12         42.69         50.16         4.35 o                         
  -7   5 -12          6.23         -4.69         5.12 o                         
  -5   5 -12          3.20          0.32         3.33 o                         
  -3   5 -12         86.11         83.52         7.85 o                         
  -1   5 -12        266.02        277.54        10.80 o                         
   1   5 -12        195.70        169.02         6.64 o                         
   3   5 -12        161.02        158.98         5.71 o                         
   5   5 -12         15.03         15.96         2.17 o                         
   7   5 -12         47.81         55.81         4.02 o                         
   9   5 -12          9.60          7.62         3.37 o                         
  -6   6 -12          8.09         -1.61         5.36 o                         
  -4   6 -12          4.40         -0.58         2.28 o                         
  -2   6 -12         53.37         61.83         5.32 o                         
   0   6 -12         99.20         87.54         5.56 o                         
   2   6 -12        305.50        271.23         8.42 o                         
   4   6 -12         27.73         28.25         2.95 o                         
   6   6 -12        226.25        227.94         7.69 o                         
   8   6 -12          5.22         10.76         2.38 o                         
  10   6 -12         32.31         33.06         5.09 o                         
  -5   7 -12         14.91          7.84         4.10 o                         
  -3   7 -12          0.35         -0.26         2.15 o                         
  -1   7 -12         11.55          6.48         2.49 o                         
   1   7 -12        116.51        117.20         8.99 o                         
   3   7 -12         61.94         65.86         4.82 o                         
   5   7 -12          2.46          1.48         1.84 o                         
   7   7 -12         46.57         40.19         5.58 o                         
   9   7 -12          6.61          4.77         2.34 o                         
  -4   8 -12          0.07         -0.14         3.26 o                         
  -2   8 -12         24.67         24.47         3.47 o                         
   0   8 -12         34.06         37.02         3.57 o                         
   2   8 -12          5.60          4.07         2.53 o                         
   4   8 -12          3.33          0.40         1.83 o                         
   6   8 -12          7.82          6.59         2.28 o                         
   8   8 -12          7.06          6.04         2.48 o                         
  -5   9 -12          6.12          1.26         5.61 o                         
  -3   9 -12          4.63          5.91         3.12 o                         
  -1   9 -12          4.87          6.47         2.17 o                         
   1   9 -12         94.17         94.62         6.70 o                         
   3   9 -12         33.56         32.33         4.15 o                         
   5   9 -12         11.41         12.84         4.25 o                         
   7   9 -12         29.24         28.41         4.20 o                         
  -4  10 -12          0.59         -0.06         4.00 o                         
  -2  10 -12          4.43          2.44         2.71 o                         
   0  10 -12         48.25         52.62         5.62 o                         
   2  10 -12         15.28          6.74         3.19 o                         
   4  10 -12         15.27         16.23         3.44 o                         
   6  10 -12          3.41          7.52         2.85 o                         
  -1  11 -12         15.73         14.08         3.71 o                         
   1  11 -12         12.54          8.16         3.24 o                         
   3  11 -12          9.91         12.35         3.55 o                         
   5  11 -12          1.93          3.57         2.67 o                         
   0  12 -12         65.57         57.76         5.80 o                         
   2  12 -12          4.17          1.20         2.95 o                         
   4  12 -12          3.01          3.89         3.56 o                         
  -7   1 -11         14.02         17.56         9.35 o                         
  -5   1 -11         48.57         53.70         5.52 o                         
  -3   1 -11         52.49         45.17         5.40 o                         
  -1   1 -11        449.32        435.98        12.79 o                         
   1   1 -11        144.01        126.84         4.09 o                         
   3   1 -11        896.92        925.16        11.86 o                         
   5   1 -11         21.87         24.49         2.72 o                         
   7   1 -11         88.72         99.29         3.66 o                         
   9   1 -11         35.31         35.68         3.62 o                         
  11   1 -11         20.78         23.34         3.20 o                         
  -8   2 -11         32.31         36.37         8.23 o                         
  -6   2 -11         66.37         65.81         6.00 o                         
  -4   2 -11         48.89         42.58         4.13 o                         
  -2   2 -11         82.57         85.15         4.87 o                         
   0   2 -11        424.50        419.16         9.66 o                         
   2   2 -11        161.84        141.85         3.31 o                         
   4   2 -11        796.20        812.91        16.52 o                         
   6   2 -11        200.33        195.98         6.75 o                         
   8   2 -11         49.33         57.33         7.61 o                         
  10   2 -11         57.82         62.01         4.70 o                         
  -7   3 -11          6.87         -4.13         4.13 o                         
  -5   3 -11         32.56         28.42         3.24 o                         
  -3   3 -11         32.14         41.55         3.58 o                         
  -1   3 -11         10.78         10.28         2.99 o                         
   1   3 -11        319.61        311.18         7.82 o                         
   3   3 -11        707.39        666.51        10.25 o                         
   5   3 -11        258.44        256.01         9.23 o                         
   7   3 -11         99.27         96.02         4.04 o                         
   9   3 -11          8.63          8.64         1.90 o                         
  11   3 -11         24.95         23.38         3.61 o                         
  -8   4 -11          0.33         -4.10         4.89 o                         
  -6   4 -11         79.48         93.12         6.46 o                         
  -4   4 -11        149.24        156.14         6.28 o                         
  -2   4 -11         69.81         63.52         4.76 o                         
   0   4 -11          7.07          6.44         1.69 o                         
   2   4 -11        198.77        199.76         5.97 o                         
   4   4 -11        464.92        447.44         8.28 o                         
   6   4 -11         89.56        102.41         4.13 o                         
   8   4 -11         19.64         20.55         2.65 o                         
  10   4 -11          2.57          2.93         1.80 o                         
  -7   5 -11          8.59          0.42         5.06 o                         
  -5   5 -11         59.42         50.44         5.41 o                         
  -3   5 -11          2.27          3.60         1.92 o                         
  -1   5 -11         12.08          9.12         2.13 o                         
   1   5 -11         62.93         61.53         4.06 o                         
   3   5 -11         43.05         51.12         3.53 o                         
   5   5 -11         12.42         13.78         2.84 o                         
   7   5 -11        131.84        128.93         5.50 o                         
   9   5 -11         37.52         40.79         5.99 o                         
  11   5 -11          9.19          9.43         2.74 o                         
  -6   6 -11         28.00         18.07         7.45 o                         
  -4   6 -11         15.67         12.84         2.92 o                         
  -2   6 -11         10.48          8.99         1.95 o                         
   0   6 -11         73.65         77.88         5.08 o                         
   2   6 -11        261.76        257.29         7.89 o                         
   4   6 -11         21.96         23.17         3.51 o                         
   6   6 -11        181.41        173.24         6.58 o                         
   8   6 -11          7.47          7.24         2.17 o                         
  10   6 -11         15.58         18.85         3.34 o                         
  -7   7 -11          8.25         -4.26         5.06 o                         
  -5   7 -11         52.48         63.41         6.48 o                         
  -3   7 -11         40.59         44.78         4.07 o                         
  -1   7 -11         15.01         22.53         3.35 o                         
   1   7 -11         91.62        116.96         6.12 o                         
   3   7 -11        307.15        287.47         8.99 o                         
   5   7 -11         80.68         87.39         5.16 o                         
   7   7 -11         50.60         52.83         4.55 o                         
   9   7 -11          0.40          0.18         1.86 o                         
  -6   8 -11         31.66         26.32         6.24 o                         
  -4   8 -11         26.08         23.09         4.68 o                         
  -2   8 -11         18.27         17.06         2.59 o                         
   0   8 -11         37.84         40.22         3.82 o                         
   2   8 -11         92.66         93.24         6.07 o                         
   4   8 -11         49.11         60.04         4.88 o                         
   6   8 -11         40.61         31.55         3.57 o                         
   8   8 -11         55.58         54.67         5.51 o                         
  -5   9 -11          6.72         10.02         3.81 o                         
  -3   9 -11          0.72          2.21         2.65 o                         
  -1   9 -11         36.47         39.61         3.53 o                         
   1   9 -11        196.24        206.15         8.54 o                         
   3   9 -11          3.37          5.81         2.41 o                         
   5   9 -11         27.80         27.19         3.71 o                         
   7   9 -11         71.27         76.10         6.06 o                         
  -4  10 -11          9.52          6.48         5.15 o                         
  -2  10 -11          3.68          3.82         2.73 o                         
   0  10 -11          1.93          2.44         2.25 o                         
   2  10 -11         67.22         65.86         5.81 o                         
   4  10 -11          2.18          1.57         2.35 o                         
   6  10 -11          0.68         -1.01         1.96 o                         
   8  10 -11          1.77          3.33         2.71 o                         
  -3  11 -11          1.44          0.62         3.09 o                         
  -1  11 -11          3.45         -0.39         2.74 o                         
   1  11 -11          2.31          3.79         2.99 o                         
   3  11 -11          1.40         -0.64         2.77 o                         
   5  11 -11          8.60          6.62         2.83 o                         
   7  11 -11          9.11          6.14         4.48 o                         
  -2  12 -11          1.18          0.82         3.36 o                         
   0  12 -11         23.80         25.85         4.15 o                         
   2  12 -11          1.36         -0.50         3.01 o                         
   4  12 -11         18.18         13.55         3.72 o                         
  -8   0 -10          7.32         -6.90         7.93 o                         
  -6   0 -10         76.00         74.00         7.26 o                         
  -4   0 -10        832.47        854.44        18.42 o                         
  -2   0 -10       1018.67        951.47        23.45 o                         
   2   0 -10       1183.34       1154.74        20.28 o                         
   4   0 -10       4225.84       4035.29       119.46 o                         
   6   0 -10        414.61        390.92        10.83 o                         
   8   0 -10        208.33        190.35        18.84 o                         
  10   0 -10          6.27          2.76         2.40 o                         
  12   0 -10         64.39         66.40        20.90 o                         
  -9   1 -10          1.62         -3.95         6.59 o                         
  -7   1 -10         23.83         22.09         6.12 o                         
  -5   1 -10        349.77        356.54         8.37 o                         
  -3   1 -10        883.42        873.87        15.87 o                         
  -1   1 -10        522.24        499.91        13.47 o                         
   1   1 -10        442.09        415.31         6.71 o                         
   3   1 -10        117.47        114.63         3.13 o                         
   5   1 -10        964.91        951.07        15.70 o                         
   7   1 -10        201.13        205.15         5.50 o                         
   9   1 -10         41.58         48.73         3.63 o                         
  11   1 -10         35.40         38.23         3.91 o                         
  -8   2 -10          8.00         -4.42         6.07 o                         
  -6   2 -10          3.52         -1.83         2.73 o                         
  -4   2 -10        123.73        128.91         4.92 o                         
  -2   2 -10        151.13        152.45         5.82 o                         
   0   2 -10        452.27        190.67         9.82 o                         
   2   2 -10        381.02        362.28         6.09 o                         
   4   2 -10       1474.06       1424.67        22.32 o                         
   6   2 -10         90.39         93.86         2.64 o                         
   8   2 -10          1.29          1.77         1.15 o                         
  10   2 -10         22.14         16.39         3.14 o                         
  12   2 -10         14.17         18.68         3.38 o                         
  -9   3 -10          4.49         -3.69         6.72 o                         
  -7   3 -10          3.03         -3.58         3.58 o                         
  -5   3 -10         96.48         99.70         5.04 o                         
  -3   3 -10        618.75        629.54        12.70 o                         
  -1   3 -10        201.80        199.13         6.27 o                         
   1   3 -10        225.47        216.76         6.79 o                         
   3   3 -10        439.83        424.85         7.38 o                         
   5   3 -10       1026.33       1020.00        24.80 o                         
   7   3 -10         49.69         45.88         3.04 o                         
   9   3 -10         20.23         21.93         2.86 o                         
  11   3 -10         27.23         33.99         3.87 o                         
  -8   4 -10         13.08          1.89         5.22 o                         
  -6   4 -10         89.59         97.29         6.43 o                         
  -4   4 -10        227.03        239.96         6.86 o                         
  -2   4 -10        478.95        481.71        10.16 o                         
   0   4 -10        687.59        665.43        14.25 o                         
   2   4 -10        248.02        223.02         6.23 o                         
   4   4 -10        955.45        962.79        15.41 o                         
   6   4 -10        225.48        213.89         6.38 o                         
   8   4 -10        103.10        102.80         7.60 o                         
  10   4 -10         25.00         27.17         3.53 o                         
  -7   5 -10         10.01          6.12         5.90 o                         
  -5   5 -10        150.11        168.77         9.31 o                         
  -3   5 -10        100.38         98.90         4.63 o                         
  -1   5 -10        200.95        204.56         7.01 o                         
   1   5 -10        453.78        460.96        10.92 o                         
   3   5 -10        642.11        615.54        13.28 o                         
   5   5 -10        470.71        477.09        11.12 o                         
   7   5 -10        115.84        109.47         5.11 o                         
   9   5 -10          0.39          1.05         1.68 o                         
  11   5 -10         25.17         25.87         6.66 o                         
  -8   6 -10          2.47         -3.90         4.96 o                         
  -6   6 -10         84.05         99.36        11.23 o                         
  -4   6 -10         50.37         57.35         4.53 o                         
  -2   6 -10        107.11        112.54         4.78 o                         
   0   6 -10         49.57         50.30         5.11 o                         
   2   6 -10        616.52        626.63        14.17 o                         
   4   6 -10         42.55         42.84         3.51 o                         
   6   6 -10        329.90        300.11         8.98 o                         
   8   6 -10          4.16          3.17         1.70 o                         
  10   6 -10         63.37         73.87         9.63 o                         
  -7   7 -10          9.40          1.79         4.80 o                         
  -5   7 -10         25.39         27.20         4.09 o                         
  -3   7 -10         49.19         46.32         4.16 o                         
  -1   7 -10         77.80         76.91         4.46 o                         
   1   7 -10        100.76        112.33         4.73 o                         
   3   7 -10        255.26        259.94         8.66 o                         
   5   7 -10         44.70         39.33         3.65 o                         
   7   7 -10          2.71          5.49         2.06 o                         
   9   7 -10         11.98         10.60         2.78 o                         
  -6   8 -10          5.55          3.11         4.77 o                         
  -4   8 -10          0.59          2.01         3.08 o                         
  -2   8 -10          1.91         -0.58         1.50 o                         
   0   8 -10        124.82        118.01         6.91 o                         
   2   8 -10         72.98         71.64         5.31 o                         
   4   8 -10          4.97          3.94         1.91 o                         
   6   8 -10         30.40         26.43         3.43 o                         
   8   8 -10         28.73         31.19         3.98 o                         
  10   8 -10         24.74         29.06         4.43 o                         
  -5   9 -10          8.28          5.43         5.44 o                         
  -3   9 -10          1.51          0.24         2.12 o                         
  -1   9 -10         37.92         43.84         3.55 o                         
   1   9 -10        274.33        266.86         9.66 o                         
   3   9 -10         38.96         38.50         5.91 o                         
   5   9 -10         32.95         27.76         4.25 o                         
   7   9 -10         76.22         56.84         5.53 o                         
   9   9 -10         50.86         57.45         6.41 o                         
  -4  10 -10         19.71         20.81         7.76 o                         
  -2  10 -10         17.58         16.11         3.31 o                         
   0  10 -10         28.69         27.71         3.55 o                         
   2  10 -10         50.81         56.12         6.21 o                         
   4  10 -10         46.26         46.55         4.70 o                         
   6  10 -10          2.91          1.56         2.16 o                         
   8  10 -10          9.10          8.35         3.12 o                         
  -3  11 -10          5.91         10.08         3.56 o                         
  -1  11 -10         18.92         23.65         3.97 o                         
   1  11 -10         46.57         42.47         4.25 o                         
   3  11 -10          0.87          1.77         2.41 o                         
   5  11 -10          0.75         -0.27         2.39 o                         
   7  11 -10         11.59          9.30         3.30 o                         
  -2  12 -10          2.22         -0.99         2.90 o                         
   0  12 -10         68.19         69.04         5.80 o                         
   2  12 -10         23.94         17.17         8.92 o                         
   4  12 -10          8.26          1.10         3.02 o                         
   6  12 -10          0.64          1.49         2.73 o                         
  -1  13 -10          0.88          2.25         3.30 o                         
   1  13 -10         11.53         16.23         4.52 o                         
   3  13 -10          2.77          0.39         3.32 o                         
  -9   1  -9          3.54          4.80         6.46 o                         
  -7   1  -9          9.99         12.76         3.99 o                         
  -5   1  -9        212.69        213.75         6.18 o                         
  -3   1  -9        946.33        969.82        13.43 o                         
  -1   1  -9        135.91        132.48         4.16 o                         
   1   1  -9       1031.69       1063.95        13.33 o                         
   3   1  -9        136.42        107.00         2.82 o                         
   5   1  -9       1922.31       1873.04        28.43 o                         
   7   1  -9        115.39        107.10         3.98 o                         
   9   1  -9          2.38          0.12         1.27 o                         
  11   1  -9          5.09          2.18         1.73 o                         
  -8   2  -9          0.08         -3.70         3.70 o                         
  -6   2  -9         12.04         10.33         3.00 o                         
  -4   2  -9        926.26        962.92        15.34 o                         
  -2   2  -9       1053.16        999.43        17.61 o                         
   0   2  -9        559.55        508.51        53.73 o                         
   2   2  -9        641.08        558.19         7.61 o                         
   4   2  -9        365.53        347.15         7.90 o                         
   6   2  -9        846.15        829.86        13.60 o                         
   8   2  -9        123.09        122.04         5.16 o                         
  10   2  -9          7.02          3.06         1.66 o                         
  12   2  -9         31.04         38.45         4.44 o                         
  -9   3  -9          9.39         13.51         5.18 o                         
  -7   3  -9         27.50         32.55        12.64 o                         
  -5   3  -9        526.07        550.83        10.91 o                         
  -3   3  -9        386.05        398.21         7.28 o                         
  -1   3  -9        508.15        454.02        10.09 o                         
   1   3  -9        190.32        197.27        10.44 o                         
   3   3  -9       1565.53       1430.76        40.23 o                         
   5   3  -9        926.61        876.52        13.78 o                         
   7   3  -9        530.12        472.63        13.98 o                         
   9   3  -9         52.34         47.45         4.05 o                         
  11   3  -9         67.28         84.73         6.38 o                         
  -8   4  -9         12.95         16.69         5.17 o                         
  -6   4  -9          8.13          5.53         2.92 o                         
  -4   4  -9        109.90        113.66         4.82 o                         
  -2   4  -9        716.48        695.52        11.76 o                         
   0   4  -9        126.45         63.11        39.86 o                         
   2   4  -9         27.33         14.86         4.65 o                         
   4   4  -9        258.10        264.76         4.67 o                         
   6   4  -9          9.50         14.97         1.98 o                         
   8   4  -9         57.38         71.39         4.82 o                         
  10   4  -9         10.75         13.23         4.56 o                         
  -9   5  -9         10.08         11.25         5.58 o                         
  -7   5  -9         38.61         28.48         5.32 o                         
  -5   5  -9         17.21         24.67         3.64 o                         
  -3   5  -9         43.74         53.07         3.59 o                         
  -1   5  -9        137.56        130.24         4.50 o                         
   1   5  -9          2.50          1.37         1.18 o                         
   3   5  -9         27.07         23.95         3.01 o                         
   5   5  -9        180.99        194.19         6.19 o                         
   7   5  -9        248.13        231.45         7.58 o                         
   9   5  -9         33.61         43.63         4.20 o                         
  11   5  -9         25.71         24.34         3.87 o                         
  -8   6  -9         21.67         13.27         5.20 o                         
  -6   6  -9         96.11        111.12        10.28 o                         
  -4   6  -9         48.37         51.62         3.49 o                         
  -2   6  -9        316.48        338.20         8.14 o                         
   0   6  -9         90.21         79.67         3.96 o                         
   2   6  -9        507.90        510.26        10.26 o                         
   4   6  -9         43.52         41.41         5.02 o                         
   6   6  -9        508.70        502.30        12.56 o                         
   8   6  -9         14.27         13.40         2.58 o                         
  10   6  -9         83.44         96.21         8.60 o                         
  -7   7  -9         18.79         19.37         5.25 o                         
  -5   7  -9         56.20         60.64         4.56 o                         
  -3   7  -9         80.51         86.60         7.12 o                         
  -1   7  -9        461.40        466.84        10.42 o                         
   1   7  -9        188.31        179.34         5.73 o                         
   3   7  -9        123.35        128.40         7.20 o                         
   5   7  -9         82.31         73.76         6.08 o                         
   7   7  -9         73.92         72.88         5.62 o                         
   9   7  -9         26.80         27.01         4.01 o                         
  -6   8  -9         25.20         33.77         5.66 o                         
  -4   8  -9         10.98          7.18         2.39 o                         
  -2   8  -9         89.25         87.83         4.70 o                         
   0   8  -9         71.65         66.34         4.35 o                         
   2   8  -9         44.96         48.43         4.22 o                         
   4   8  -9         67.90         62.36         4.70 o                         
   6   8  -9         19.75         31.02         4.03 o                         
   8   8  -9        150.86        148.43         8.54 o                         
  10   8  -9          4.23          3.18         2.50 o                         
  -7   9  -9          3.46          0.67         4.87 o                         
  -5   9  -9          0.09         -2.81         2.81 o                         
  -3   9  -9         60.69         62.31         6.21 o                         
  -1   9  -9         37.02         33.18         3.18 o                         
   1   9  -9          5.12          4.15         2.03 o                         
   3   9  -9          6.44          8.77         2.50 o                         
   5   9  -9         86.45         82.93         5.88 o                         
   7   9  -9         74.27         64.57         5.53 o                         
   9   9  -9         17.29         21.09         3.84 o                         
  -6  10  -9          6.81          3.92         4.86 o                         
  -4  10  -9          0.64         -2.27         2.67 o                         
  -2  10  -9          9.22         11.04         2.94 o                         
   0  10  -9         63.33         57.82         4.50 o                         
   2  10  -9         47.24         42.42         3.92 o                         
   4  10  -9          0.19          0.31         2.18 o                         
   6  10  -9          5.06          2.58         2.36 o                         
   8  10  -9          1.35          0.51         2.29 o                         
  -5  11  -9          4.50          1.67         3.83 o                         
  -3  11  -9          0.81         -2.65         2.65 o                         
  -1  11  -9          9.00          5.61         2.85 o                         
   1  11  -9         21.09         14.39         3.05 o                         
   3  11  -9          7.89          8.05         3.03 o                         
   5  11  -9          0.53          0.95         2.43 o                         
   7  11  -9          2.34         -0.61         2.45 o                         
  -4  12  -9         10.55          4.50         4.05 o                         
  -2  12  -9          7.52          4.95         4.13 o                         
   0  12  -9          1.77          0.08         2.54 o                         
   2  12  -9         14.85         17.12         3.91 o                         
   4  12  -9         30.02         37.00         5.52 o                         
   6  12  -9          0.66          2.21         2.70 o                         
  -1  13  -9          2.84          5.64         3.38 o                         
   1  13  -9         13.69          7.31         3.97 o                         
   3  13  -9          6.44          7.99         3.77 o                         
   5  13  -9          3.84          5.06         4.09 o                         
 -10   0  -8         27.87         35.06        11.47 o                         
  -8   0  -8         49.68         59.70        10.44 o                         
  -6   0  -8        207.71        201.02        10.77 o                         
  -4   0  -8       2664.16       2717.40        46.84 o                         
  -2   0  -8        351.77        351.69         6.60 o                         
   0   0  -8       1070.97       1326.63        28.74 o                         
   2   0  -8       2135.93       2304.77        38.38 o                         
   4   0  -8       2469.02       2255.52        69.62 o                         
   6   0  -8        210.65        203.16         5.56 o                         
   8   0  -8        993.11        905.62        32.83 o                         
  10   0  -8         41.87         37.58         5.06 o                         
  12   0  -8        145.73        196.25        12.06 o                         
  -9   1  -8          5.40          0.85         6.02 o                         
  -7   1  -8         17.29         13.23         3.77 o                         
  -5   1  -8        200.14        206.59         5.32 o                         
  -3   1  -8        366.43        322.54         5.27 o                         
  -1   1  -8        923.34        846.20        13.50 o                         
   1   1  -8       1241.35       1337.91        17.79 o                         
   3   1  -8        618.52        550.35         9.17 o                         
   5   1  -8        623.18        614.79        14.02 o                         
   7   1  -8         29.26         30.92         2.60 o                         
   9   1  -8         29.10         32.08         3.12 o                         
  11   1  -8          7.11          4.11         1.94 o                         
 -10   2  -8          3.87          8.59         6.79 o                         
  -8   2  -8         45.21         36.95         5.19 o                         
  -6   2  -8        160.05        177.58         6.69 o                         
  -4   2  -8        174.78        162.20         5.00 o                         
  -2   2  -8        527.87        507.73         7.04 o                         
   0   2  -8        138.29        125.64         3.13 o                         
   2   2  -8         35.36         36.36         2.07 o                         
   4   2  -8        285.06        288.35         9.25 o                         
   6   2  -8        919.82        913.98        14.77 o                         
   8   2  -8        135.96        130.16         5.48 o                         
  10   2  -8         36.59         50.83         5.83 o                         
  12   2  -8         13.23         10.95         2.96 o                         
  -9   3  -8          5.15          1.64         4.37 o                         
  -7   3  -8         40.97         36.15         4.93 o                         
  -5   3  -8        229.07        247.96         7.87 o                         
  -3   3  -8        709.67        713.35        10.66 o                         
  -1   3  -8        193.89        220.49         4.69 o                         
   1   3  -8        474.26        577.73         9.86 o                         
   3   3  -8        828.37        823.86        19.68 o                         
   5   3  -8        116.35        104.84         2.82 o                         
   7   3  -8        178.97        143.78         5.34 o                         
   9   3  -8         53.55         47.50         4.26 o                         
  11   3  -8         76.31         76.96         8.12 o                         
  -8   4  -8          4.35          2.21         4.01 o                         
  -6   4  -8         20.83         22.53         3.51 o                         
  -4   4  -8        248.74        253.82         5.88 o                         
  -2   4  -8        723.90        693.33        10.33 o                         
   0   4  -8        563.74        556.52        11.64 o                         
   2   4  -8       1101.13        876.46       201.98 o                         
   4   4  -8        250.32        236.28         6.08 o                         
   6   4  -8        356.23        366.57         9.23 o                         
   8   4  -8         32.82         28.94         3.16 o                         
  10   4  -8          1.71          1.04         1.66 o                         
  12   4  -8          2.69          0.10         2.23 o                         
  -9   5  -8         22.85         13.41         5.35 o                         
  -7   5  -8         91.73        110.32         7.76 o                         
  -5   5  -8         28.42         39.08         3.37 o                         
  -3   5  -8        259.79        249.35         5.69 o                         
  -1   5  -8        638.79        653.49        15.31 o                         
   1   5  -8        241.92        251.62         6.89 o                         
   3   5  -8         18.07         21.16         2.40 o                         
   5   5  -8        246.38        238.29         7.03 o                         
   7   5  -8        181.23        174.57         6.48 o                         
   9   5  -8         66.42         67.41         5.20 o                         
  11   5  -8         26.55         26.39         4.09 o                         
  -8   6  -8          3.47          1.11         4.37 o                         
  -6   6  -8         13.87         17.41         4.28 o                         
  -4   6  -8         37.99         35.77         2.85 o                         
  -2   6  -8       1207.87       1195.15        18.73 o                         
   0   6  -8        481.14        452.15         9.38 o                         
   2   6  -8         54.05         42.83         5.27 o                         
   4   6  -8         56.24         59.87         5.22 o                         
   6   6  -8        475.61        497.64        12.16 o                         
   8   6  -8         83.76         94.01         6.03 o                         
  10   6  -8         41.24         41.54         4.61 o                         
  -7   7  -8         42.73         48.89         6.26 o                         
  -5   7  -8          0.35         -2.42         2.42 o                         
  -3   7  -8         27.76         26.03         2.54 o                         
  -1   7  -8        293.10        304.94         8.51 o                         
   1   7  -8          1.53         -0.25         1.18 o                         
   3   7  -8         54.54         48.13         7.55 o                         
   5   7  -8         17.15         22.13         2.89 o                         
   7   7  -8         18.13         21.14         3.01 o                         
   9   7  -8         14.37         23.60         3.58 o                         
  11   7  -8          0.83          2.94         2.55 o                         
  -8   8  -8          7.98          1.98         4.79 o                         
  -6   8  -8          1.89         -0.78         3.00 o                         
  -4   8  -8          3.43          0.20         1.86 o                         
  -2   8  -8         14.14         13.79         2.04 o                         
   0   8  -8         79.43         90.49         4.66 o                         
   2   8  -8         37.07         42.31         3.27 o                         
   4   8  -8         46.21         43.37         3.94 o                         
   6   8  -8        100.14        115.99         6.08 o                         
   8   8  -8         12.94          9.43         4.20 o                         
  10   8  -8         22.79         20.08         3.77 o                         
  -7   9  -8         23.73         25.54         8.96 o                         
  -5   9  -8         17.86         15.69         3.74 o                         
  -3   9  -8         83.27         80.94         5.36 o                         
  -1   9  -8        370.91        362.84         8.57 o                         
   1   9  -8        182.37        175.89         6.20 o                         
   3   9  -8         17.21         17.19         2.99 o                         
   5   9  -8         79.46         86.40         5.95 o                         
   7   9  -8        119.20        107.73         7.06 o                         
   9   9  -8         54.92         57.30         5.78 o                         
  -6  10  -8          6.64          3.36         4.42 o                         
  -4  10  -8          6.90          5.58         2.85 o                         
  -2  10  -8         20.00         34.61         3.91 o                         
   0  10  -8        134.05        153.49         6.38 o                         
   2  10  -8         19.58         27.85         3.18 o                         
   4  10  -8         18.82         15.00         3.03 o                         
   6  10  -8         23.27         17.16         3.89 o                         
   8  10  -8         20.36         17.21         3.68 o                         
  -5  11  -8          3.95          4.58         6.25 o                         
  -3  11  -8          5.61          4.73         2.85 o                         
  -1  11  -8         27.74         22.97         3.54 o                         
   1  11  -8         71.00         62.14         4.71 o                         
   3  11  -8         11.14         13.25         2.88 o                         
   5  11  -8         18.63         22.45         4.43 o                         
   7  11  -8         12.18         18.75         3.85 o                         
  -4  12  -8          9.04         -0.43         3.73 o                         
  -2  12  -8          0.16         -0.02         2.57 o                         
   0  12  -8         85.42         72.80         5.57 o                         
   2  12  -8         14.50         12.00         4.32 o                         
   4  12  -8         25.54         32.36         4.55 o                         
   6  12  -8          2.72          4.56         2.86 o                         
  -3  13  -8          0.55         -3.02         3.73 o                         
  -1  13  -8          0.59          4.17         3.04 o                         
   1  13  -8         27.88         31.03         5.82 o                         
   3  13  -8          0.07          2.17         3.20 o                         
   5  13  -8          4.30          1.20         4.83 o                         
   0  14  -8          1.22         -2.05         3.14 o                         
   2  14  -8         13.51          8.13         4.00 o                         
  -9   1  -7          3.68          6.65         5.24 o                         
  -7   1  -7        169.44        167.73         6.62 o                         
  -5   1  -7        108.73        107.92         4.61 o                         
  -3   1  -7        331.15        317.17         4.83 o                         
  -1   1  -7       1392.23       1369.61        20.23 o                         
   1   1  -7       1899.49       2001.29        25.77 o                         
   3   1  -7        842.08        863.25        15.19 o                         
   5   1  -7        197.34        220.86         4.16 o                         
   7   1  -7        111.86        119.89         4.58 o                         
   9   1  -7        156.19        145.02         9.13 o                         
  11   1  -7          4.59          6.58         2.23 o                         
 -10   2  -7         10.02         10.06         4.92 o                         
  -8   2  -7         68.51         69.74         6.01 o                         
  -6   2  -7        197.35        208.78         6.91 o                         
  -4   2  -7        177.69        176.59         4.01 o                         
  -2   2  -7        377.21        431.16         5.77 o                         
   0   2  -7        978.98        982.92        15.00 o                         
   2   2  -7       1831.29       1931.64        40.57 o                         
   4   2  -7         23.80         26.29         2.01 o                         
   6   2  -7        108.00        106.23         3.25 o                         
   8   2  -7        107.31        104.85         4.95 o                         
  10   2  -7         66.34         58.91         5.13 o                         
  12   2  -7         28.36         27.54         4.00 o                         
  -9   3  -7         54.91         47.82         5.84 o                         
  -7   3  -7         44.98         45.55         5.15 o                         
  -5   3  -7        252.11        236.94         6.23 o                         
  -3   3  -7       1088.68       1004.74        13.79 o                         
  -1   3  -7       2834.02       2945.12        37.68 o                         
   1   3  -7        905.21        895.86        14.27 o                         
   3   3  -7       1176.30       1175.67        17.55 o                         
   5   3  -7        698.65        700.21        15.03 o                         
   7   3  -7        236.63        207.44         6.58 o                         
   9   3  -7        220.06        215.76         8.03 o                         
  11   3  -7          5.08          6.77         3.07 o                         
 -10   4  -7         16.18         22.69         5.89 o                         
  -8   4  -7         16.52         17.48         4.54 o                         
  -6   4  -7        121.32        130.53         9.40 o                         
  -4   4  -7        212.24        218.42         5.29 o                         
  -2   4  -7          6.41         11.15         1.39 o                         
   0   4  -7        283.11        274.15         6.80 o                         
   2   4  -7        168.85        180.50         4.23 o                         
   4   4  -7          3.51          1.70         0.97 o                         
   6   4  -7         64.50         72.80         3.93 o                         
   8   4  -7          8.06          3.48         2.85 o                         
  10   4  -7          2.87          4.10         2.06 o                         
  12   4  -7          5.87          0.67         2.30 o                         
  -9   5  -7          1.05          1.86         4.26 o                         
  -7   5  -7          6.26          1.48         3.39 o                         
  -5   5  -7          3.28          3.48         1.98 o                         
  -3   5  -7        305.87        330.19         6.54 o                         
  -1   5  -7        182.45        177.40         4.39 o                         
   1   5  -7        251.72        240.77         6.52 o                         
   3   5  -7         66.60         64.89         2.69 o                         
   5   5  -7         20.16         27.75         3.06 o                         
   7   5  -7        225.89        239.97         7.80 o                         
   9   5  -7         21.81         19.33         3.11 o                         
  11   5  -7         14.93         21.71         6.17 o                         
  -8   6  -7         14.98         11.59         6.99 o                         
  -6   6  -7         80.51         91.12         5.70 o                         
  -4   6  -7        197.12        210.84         5.56 o                         
  -2   6  -7        620.74        645.66        10.31 o                         
   0   6  -7        236.53        233.64         6.03 o                         
   2   6  -7        870.36        884.06        17.52 o                         
   4   6  -7        319.18        317.93         8.69 o                         
   6   6  -7        150.37        152.57         6.05 o                         
   8   6  -7         14.29         11.49         2.40 o                         
  10   6  -7         58.47         68.35         5.86 o                         
  -9   7  -7         25.31         28.30         5.84 o                         
  -7   7  -7         30.33         25.06         4.06 o                         
  -5   7  -7         27.10         30.97         6.00 o                         
  -3   7  -7        106.47        101.04         4.28 o                         
  -1   7  -7        192.62        195.89         5.33 o                         
   1   7  -7         91.37         87.99         3.84 o                         
   3   7  -7        177.16        199.75         5.67 o                         
   5   7  -7         37.01         24.68         2.92 o                         
   7   7  -7         63.51         70.58         5.16 o                         
   9   7  -7         26.17         29.66         5.05 o                         
  11   7  -7          1.47          0.78         2.82 o                         
  -8   8  -7          0.92         -0.45         4.52 o                         
  -6   8  -7         12.81         11.14         3.39 o                         
  -4   8  -7         43.19         45.12         3.45 o                         
  -2   8  -7        103.94        112.91         4.09 o                         
   0   8  -7        230.35        245.78         6.93 o                         
   2   8  -7        215.40        188.63         5.91 o                         
   4   8  -7         39.26         42.07         3.91 o                         
   6   8  -7         33.19         38.55         4.02 o                         
   8   8  -7         27.89         33.90         4.32 o                         
  10   8  -7         10.14         11.01         3.23 o                         
  -7   9  -7          2.34          1.22         3.38 o                         
  -5   9  -7          5.89          0.09         2.62 o                         
  -3   9  -7         31.85         23.72         3.04 o                         
  -1   9  -7        165.09        178.02         5.67 o                         
   1   9  -7         44.71         53.31         4.47 o                         
   3   9  -7         18.03         14.63         2.29 o                         
   5   9  -7         31.62         32.18         3.80 o                         
   7   9  -7         17.75         17.28         3.32 o                         
   9   9  -7          0.51          0.14         2.21 o                         
  -6  10  -7          3.00          3.55         3.34 o                         
  -4  10  -7          0.78         -1.26         2.31 o                         
  -2  10  -7         35.84         32.07         3.61 o                         
   0  10  -7         88.47        101.93         6.36 o                         
   2  10  -7          1.92          0.84         1.73 o                         
   4  10  -7          0.64         -0.31         1.57 o                         
   6  10  -7          2.68         -0.33         1.95 o                         
   8  10  -7          8.77          8.34         3.08 o                         
  -5  11  -7         10.71          5.95         3.74 o                         
  -3  11  -7          6.07          8.87         3.32 o                         
  -1  11  -7          0.42          0.67         2.30 o                         
   1  11  -7          4.42          9.18         2.80 o                         
   3  11  -7          4.77          3.05         2.07 o                         
   5  11  -7          7.20          4.76         2.24 o                         
   7  11  -7          3.40          3.44         2.75 o                         
  -4  12  -7         18.26         16.76         4.31 o                         
  -2  12  -7          0.98          0.43         2.51 o                         
   0  12  -7         51.48         55.22         4.92 o                         
   2  12  -7         15.23         17.81         3.97 o                         
   4  12  -7          6.66          7.79         3.15 o                         
   6  12  -7          0.65          3.46         2.86 o                         
  -3  13  -7          1.81          3.38         4.27 o                         
  -1  13  -7          5.52          2.69         2.98 o                         
   1  13  -7         19.05         17.91         4.17 o                         
   3  13  -7          6.18          7.71         3.43 o                         
   5  13  -7          0.20         -0.49         2.95 o                         
  -2  14  -7          2.52          2.47         4.90 o                         
   0  14  -7          6.22          5.33         3.46 o                         
   2  14  -7          4.54          4.73         3.67 o                         
   4  14  -7          3.90          4.83         3.69 o                         
 -10   0  -6          7.40         12.29         8.17 o                         
  -8   0  -6        240.65        253.31        21.58 o                         
  -6   0  -6        167.24        170.78         6.89 o                         
  -4   0  -6       1728.86       1714.57        23.60 o                         
  -2   0  -6       1683.01       1597.68        21.03 o                         
   0   0  -6      16781.41      17604.02       340.20 o                         
   4   0  -6       3128.60       3236.38        52.18 o                         
   6   0  -6        522.14        514.63        18.04 o                         
   8   0  -6        478.40        448.22        14.44 o                         
  10   0  -6         58.05         54.71         6.37 o                         
  12   0  -6         35.68         42.40         6.62 o                         
 -11   1  -6          2.81         -1.98         7.15 o                         
  -9   1  -6         33.03         39.97         5.18 o                         
  -7   1  -6        198.97        187.27         6.67 o                         
  -5   1  -6        201.86        191.47         4.09 o                         
  -3   1  -6        190.31        164.48         2.66 o                         
  -1   1  -6       1513.99       1781.92        25.82 o                         
   1   1  -6        569.15        571.91         7.89 o                         
   3   1  -6       1848.14       1885.32        31.54 o                         
   5   1  -6        208.94        234.80         6.79 o                         
   7   1  -6        160.78        142.87         5.23 o                         
   9   1  -6         52.50         52.51         4.41 o                         
  11   1  -6         39.30         45.14         4.52 o                         
 -10   2  -6          1.38          1.40         3.99 o                         
  -8   2  -6         13.58         12.63         3.68 o                         
  -6   2  -6        194.15        189.43         5.06 o                         
  -4   2  -6          7.29         11.00         1.51 o                         
  -2   2  -6       1329.32       1333.76        19.19 o                         
   0   2  -6       2170.27       2330.07        38.72 o                         
   2   2  -6       2773.71       2829.34        57.80 o                         
   4   2  -6        864.99        900.11        13.65 o                         
   6   2  -6        274.59         97.39        94.40 o                         
   8   2  -6         62.44         54.20         4.04 o                         
  10   2  -6          9.77          7.78         2.54 o                         
  12   2  -6          3.50          6.55         2.60 o                         
  -9   3  -6          6.67         -0.95         3.67 o                         
  -7   3  -6         68.25         74.89         5.06 o                         
  -5   3  -6        185.46        202.85         5.19 o                         
  -3   3  -6        466.28        504.73         6.35 o                         
  -1   3  -6       1689.73       1835.11        22.00 o                         
   1   3  -6       3045.67       3293.32        54.26 o                         
   3   3  -6        973.14       1056.91        17.08 o                         
   5   3  -6        251.92        205.53        88.28 o                         
   7   3  -6        157.88        137.20         5.52 o                         
   9   3  -6         83.12         81.94         6.97 o                         
  11   3  -6         29.82         34.30         5.89 o                         
 -10   4  -6         14.60         11.48         4.97 o                         
  -8   4  -6         46.66         55.82         7.66 o                         
  -6   4  -6        401.19        389.80         8.74 o                         
  -4   4  -6        102.46         95.06         3.55 o                         
  -2   4  -6        221.90        223.59         4.25 o                         
   0   4  -6        676.19        652.24        11.10 o                         
   2   4  -6        806.19        769.02        11.74 o                         
   4   4  -6        361.63        373.40         7.12 o                         
   6   4  -6        412.46        385.48        14.93 o                         
   8   4  -6         58.28         59.20         5.06 o                         
  10   4  -6         95.65        101.00         6.75 o                         
  12   4  -6          3.85          6.95         3.44 o                         
  -9   5  -6         10.33          6.92         4.33 o                         
  -7   5  -6         27.01         26.00         3.72 o                         
  -5   5  -6        174.90        176.39         5.62 o                         
  -3   5  -6        435.38        424.56         7.91 o                         
  -1   5  -6        586.53        575.23         8.66 o                         
   1   5  -6        546.23        486.78        10.47 o                         
   3   5  -6       1774.71       1842.24        24.70 o                         
   5   5  -6        163.07        157.23         6.40 o                         
   7   5  -6         44.64         41.48         3.60 o                         
   9   5  -6         23.48         24.33         4.77 o                         
  11   5  -6         21.58         22.54         3.97 o                         
 -10   6  -6         25.55         32.66         5.70 o                         
  -8   6  -6         32.07         26.57         4.11 o                         
  -6   6  -6          1.86          3.05         2.28 o                         
  -4   6  -6         35.54         25.87         2.41 o                         
  -2   6  -6        211.47        231.84         5.67 o                         
   0   6  -6        298.51        295.49         5.58 o                         
   2   6  -6        240.49        288.08         7.64 o                         
   4   6  -6        111.80        107.37         5.31 o                         
   6   6  -6        111.42        109.47         5.08 o                         
   8   6  -6         10.75          9.13         2.32 o                         
  10   6  -6         27.68         31.44         4.26 o                         
  -9   7  -6          0.24         -4.21         4.21 o                         
  -7   7  -6          1.11         -2.81         2.81 o                         
  -5   7  -6        141.11        131.64         5.24 o                         
  -3   7  -6        205.41        203.01         7.44 o                         
  -1   7  -6         94.69        105.96         3.69 o                         
   1   7  -6         88.79        102.52         3.93 o                         
   3   7  -6         62.56         67.37         3.72 o                         
   5   7  -6          5.76          4.81         1.86 o                         
   7   7  -6         43.10         33.18         3.60 o                         
   9   7  -6         16.27         21.15         3.74 o                         
  11   7  -6          5.28          1.01         2.52 o                         
  -8   8  -6          2.47          6.16         3.69 o                         
  -6   8  -6          4.63          5.38         2.92 o                         
  -4   8  -6         71.33         69.44         3.98 o                         
  -2   8  -6         78.24         74.76         5.83 o                         
   0   8  -6         29.99         25.66         2.64 o                         
   2   8  -6         20.95         21.44         2.31 o                         
   4   8  -6         37.55         38.29         3.05 o                         
   6   8  -6         32.12         32.91         3.64 o                         
   8   8  -6         17.51         25.12         4.04 o                         
  10   8  -6          9.71          8.34         3.06 o                         
  -7   9  -6         39.23         34.09         4.72 o                         
  -5   9  -6          8.61          6.30         2.77 o                         
  -3   9  -6        166.36        191.13         6.31 o                         
  -1   9  -6         48.03         52.90         5.60 o                         
   1   9  -6        131.40        128.58         7.20 o                         
   3   9  -6        142.07        123.90         5.17 o                         
   5   9  -6        140.14        139.28         6.93 o                         
   7   9  -6          5.09          3.63         2.20 o                         
   9   9  -6          4.86          5.22         2.87 o                         
  -8  10  -6          5.37          1.69         4.02 o                         
  -6  10  -6          4.11          2.63         3.29 o                         
  -4  10  -6         71.62         80.63         5.17 o                         
  -2  10  -6         18.49         21.85         3.08 o                         
   0  10  -6         17.63         15.88         3.13 o                         
   2  10  -6          2.37          3.78         1.86 o                         
   4  10  -6         25.70         33.72         3.34 o                         
   6  10  -6          0.60         -1.63         1.63 o                         
   8  10  -6         24.46         20.66         3.85 o                         
  -7  11  -6          3.53          6.17         4.06 o                         
  -5  11  -6          0.64         -0.53         3.13 o                         
  -3  11  -6          7.86          3.53         2.48 o                         
  -1  11  -6         30.04         22.28         3.38 o                         
   1  11  -6         18.88         16.28         3.28 o                         
   3  11  -6         13.82         16.73         2.77 o                         
   5  11  -6         85.92         74.05         5.15 o                         
   7  11  -6          9.02          6.91         2.62 o                         
  -6  12  -6          5.90         -0.32         4.90 o                         
  -4  12  -6         16.05         13.65         3.88 o                         
  -2  12  -6          5.00          8.68         2.72 o                         
   0  12  -6        125.57        133.72         9.48 o                         
   2  12  -6          0.14         -2.12         2.39 o                         
   4  12  -6         81.71         60.67         5.63 o                         
   6  12  -6          1.60          3.30         2.86 o                         
  -5  13  -6          0.02         -3.22         3.88 o                         
  -3  13  -6          4.69         -2.05         4.57 o                         
  -1  13  -6          6.36          7.10         2.95 o                         
   1  13  -6         12.44         16.06         3.99 o                         
   3  13  -6          0.54         -1.06         2.77 o                         
   5  13  -6          2.24          1.06         3.07 o                         
  -2  14  -6          0.20         -2.21         3.28 o                         
   0  14  -6          4.06         -0.11         3.12 o                         
   2  14  -6          4.74          9.47         6.70 o                         
   4  14  -6          6.81          5.43         3.83 o                         
 -11   1  -5          2.66          0.72         3.96 o                         
  -9   1  -5         19.53         15.74         3.38 o                         
  -7   1  -5         10.09          8.66         2.07 o                         
  -5   1  -5        641.20        662.97         7.86 o                         
  -3   1  -5        153.74        164.93         2.63 o                         
  -1   1  -5        774.41        732.00        10.17 o                         
   1   1  -5       1863.27       1889.85        38.51 o                         
   3   1  -5       1783.64       1873.20        35.73 o                         
   5   1  -5        625.41        650.38        13.13 o                         
   7   1  -5        209.69        194.03        14.86 o                         
   9   1  -5          7.49          5.48         2.48 o                         
  11   1  -5         22.66         24.33         4.67 o                         
 -10   2  -5          3.63         -3.58         3.58 o                         
  -8   2  -5         12.11         12.13         2.96 o                         
  -6   2  -5         97.07         98.80         3.59 o                         
  -4   2  -5        229.05        219.65         3.46 o                         
  -2   2  -5        500.54        419.04         5.05 o                         
   0   2  -5       1545.83       1414.68        82.07 o                         
   2   2  -5        322.51        285.60         7.55 o                         
   4   2  -5       1792.07       1780.02        34.67 o                         
   6   2  -5         89.48         79.32         5.48 o                         
   8   2  -5         19.59         20.91         2.76 o                         
  10   2  -5          9.70         11.12         2.60 o                         
  12   2  -5          8.59          8.60         2.78 o                         
 -11   3  -5         16.36         12.99         5.85 o                         
  -9   3  -5         33.93         37.91         5.00 o                         
  -7   3  -5        205.10        197.14         6.88 o                         
  -5   3  -5         17.45         21.32         1.62 o                         
  -3   3  -5        948.95        908.96         9.96 o                         
  -1   3  -5        580.74        690.92         9.13 o                         
   1   3  -5       3577.52       3652.20        59.33 o                         
   3   3  -5       1379.73       1620.66        27.74 o                         
   5   3  -5        373.66        398.09        12.31 o                         
   7   3  -5        205.48        222.15         6.99 o                         
   9   3  -5         84.73         88.76         5.89 o                         
  11   3  -5          3.79          1.50         2.29 o                         
 -10   4  -5          7.09          6.34         4.04 o                         
  -8   4  -5         12.95         14.46         3.19 o                         
  -6   4  -5         65.33         54.80         3.68 o                         
  -4   4  -5        247.99        273.14         4.54 o                         
  -2   4  -5        786.96        755.42         9.13 o                         
   0   4  -5       2084.54       2127.35        28.07 o                         
   2   4  -5        542.45        561.41         9.47 o                         
   4   4  -5        719.50        749.11        15.43 o                         
   6   4  -5         77.16         75.58         5.77 o                         
   8   4  -5         18.32         16.63         2.59 o                         
  10   4  -5         12.95          9.20         2.62 o                         
  12   4  -5          2.69          5.46         2.91 o                         
  -9   5  -5          3.23          5.07         3.77 o                         
  -7   5  -5          2.34          0.59         2.40 o                         
  -5   5  -5        126.77        128.51         4.49 o                         
  -3   5  -5         81.93         87.93         3.01 o                         
  -1   5  -5        176.14        176.49         4.46 o                         
   1   5  -5        530.72        560.89         9.05 o                         
   3   5  -5        560.60        589.62        10.74 o                         
   5   5  -5         93.89         93.56         4.26 o                         
   7   5  -5        401.70        395.09        10.84 o                         
   9   5  -5         29.67         29.18         3.72 o                         
  11   5  -5          4.59          6.91         3.00 o                         
 -10   6  -5         34.53         33.40        18.62 o                         
  -8   6  -5          3.37         -1.74         2.69 o                         
  -6   6  -5        250.76        261.85         8.38 o                         
  -4   6  -5          9.62         11.03         1.66 o                         
  -2   6  -5        776.23        841.89        11.27 o                         
   0   6  -5          4.31          7.10         1.39 o                         
   2   6  -5       2014.66       2095.34        28.45 o                         
   4   6  -5          7.17          4.00         2.52 o                         
   6   6  -5        400.19        416.91        10.93 o                         
   8   6  -5          3.02         -0.82         1.49 o                         
  10   6  -5         32.25         31.57         5.48 o                         
  -9   7  -5          6.25          3.51         3.44 o                         
  -7   7  -5          2.26          3.59         2.70 o                         
  -5   7  -5         91.63         93.12         4.45 o                         
  -3   7  -5        113.81        130.87         3.75 o                         
  -1   7  -5        165.14        152.19         4.18 o                         
   1   7  -5        336.91        335.62         6.76 o                         
   3   7  -5         50.40         40.41         3.18 o                         
   5   7  -5         47.17         43.60         3.19 o                         
   7   7  -5         50.05         46.19         4.37 o                         
   9   7  -5          9.41         10.51         2.80 o                         
  11   7  -5          0.22          1.90         2.53 o                         
  -8   8  -5          4.58          0.23         3.65 o                         
  -6   8  -5         40.02         34.84         4.05 o                         
  -4   8  -5         42.60         42.24         3.46 o                         
  -2   8  -5        156.63        168.26         4.83 o                         
   0   8  -5         26.10         29.58         2.54 o                         
   2   8  -5         25.53         19.30         2.25 o                         
   4   8  -5        310.65        325.90         8.15 o                         
   6   8  -5        273.58        273.22         7.76 o                         
   8   8  -5         57.37         52.40         5.16 o                         
  10   8  -5          7.61         11.40         3.30 o                         
  -9   9  -5         24.06         45.33         6.78 o                         
  -7   9  -5         13.91         13.26         3.72 o                         
  -5   9  -5         57.69         65.21         5.00 o                         
  -3   9  -5          9.90          7.02         2.21 o                         
  -1   9  -5        100.69        112.40         4.21 o                         
   1   9  -5        337.40        341.67         8.66 o                         
   3   9  -5        248.30        285.40         8.73 o                         
   5   9  -5         53.97         46.06         3.70 o                         
   7   9  -5         45.17         52.80         4.21 o                         
   9   9  -5         18.05         24.07         4.04 o                         
  -8  10  -5          3.53          0.79         3.44 o                         
  -6  10  -5          9.17          4.67         3.22 o                         
  -4  10  -5         23.84         18.52         3.26 o                         
  -2  10  -5         12.04         10.38         2.48 o                         
   0  10  -5         21.75         14.11         3.39 o                         
   2  10  -5         13.84         16.09         2.55 o                         
   4  10  -5         15.12         16.69         2.52 o                         
   6  10  -5          3.26          7.27         2.30 o                         
   8  10  -5          0.79          1.47         2.63 o                         
  -7  11  -5          0.99          1.51         3.53 o                         
  -5  11  -5          1.26          0.90         3.39 o                         
  -3  11  -5          6.94          6.64         2.69 o                         
  -1  11  -5          7.58          6.46         2.27 o                         
   1  11  -5          0.82          1.08         2.12 o                         
   3  11  -5          2.21          1.06         2.17 o                         
   5  11  -5         11.13          7.79         2.42 o                         
   7  11  -5          6.44          8.28         3.12 o                         
   9  11  -5          1.76          5.11         4.22 o                         
  -6  12  -5          3.01          1.61         3.46 o                         
  -4  12  -5          6.45          8.68         3.32 o                         
  -2  12  -5          9.11          4.34         2.42 o                         
   0  12  -5          6.91          5.43         2.39 o                         
   2  12  -5          0.32         -0.77         2.45 o                         
   4  12  -5         14.14         16.76         6.36 o                         
   6  12  -5          2.37          4.33         2.83 o                         
   8  12  -5          0.12          1.64         2.92 o                         
  -5  13  -5          1.32         -3.73         3.73 o                         
  -3  13  -5         14.10         10.59         3.85 o                         
  -1  13  -5          1.58         -1.85         2.25 o                         
   1  13  -5          5.18          2.94         4.50 o                         
   3  13  -5         11.81         13.21         3.66 o                         
   5  13  -5          2.32          0.77         3.19 o                         
  -2  14  -5         10.98         11.55         3.93 o                         
   0  14  -5          2.83          0.78         2.90 o                         
   2  14  -5          0.07         -0.98         3.20 o                         
   4  14  -5         14.25         12.93         4.30 o                         
  -1  15  -5          8.56          0.13         7.04 o                         
   1  15  -5          6.39          6.14         4.01 o                         
 -10   0  -4          4.51          0.32         7.90 o                         
  -8   0  -4        155.61        138.59        18.42 o                         
  -6   0  -4        120.80        130.85         4.85 o                         
  -4   0  -4       1825.23       2090.46        31.24 o                         
  -2   0  -4       1106.10       1219.52        18.12 o                         
   0   0  -4       2160.93       2518.57        50.02 o                         
   2   0  -4       3652.32       3517.50       103.65 o                         
   4   0  -4      10611.61      11146.03       312.99 o                         
   8   0  -4        580.95        592.05        23.52 o                         
  10   0  -4        106.19        109.20         8.93 o                         
  12   0  -4          7.65         15.64         4.64 o                         
 -11   1  -4          3.44          0.97         4.50 o                         
  -9   1  -4        108.69        116.11         6.16 o                         
  -7   1  -4        126.15        130.48         3.81 o                         
  -5   1  -4        715.66        701.95         8.53 o                         
  -3   1  -4       1131.46       1134.16        12.51 o                         
  -1   1  -4       2430.45       2328.38        26.55 o                         
   1   1  -4       5577.05       5549.75       108.44 o                         
   3   1  -4        556.82        474.80        11.45 o                         
   5   1  -4        811.03        876.93        30.66 o                         
   7   1  -4        163.47        162.03         5.77 o                         
   9   1  -4        315.25        319.61        10.04 o                         
  11   1  -4         47.92         58.22         5.03 o                         
 -10   2  -4         14.28         16.42         3.95 o                         
  -8   2  -4         27.86         24.05         2.94 o                         
  -6   2  -4         98.08        111.95         3.13 o                         
  -4   2  -4        460.43        467.64         5.96 o                         
  -2   2  -4        359.54        421.99         6.64 o                         
   0   2  -4        303.14        307.84         6.04 o                         
   4   2  -4       1144.18       1232.31        63.98 o                         
   6   2  -4        263.15        266.74         9.35 o                         
   8   2  -4        580.81        565.69        13.83 o                         
  10   2  -4         80.05         80.44         6.08 o                         
  12   2  -4         11.84         12.42         3.18 o                         
 -11   3  -4          5.89          1.45         4.43 o                         
  -9   3  -4         24.28         26.20         3.66 o                         
  -7   3  -4         82.19         75.88         3.81 o                         
  -5   3  -4        323.72        343.36         5.66 o                         
  -3   3  -4        769.77        899.25        10.54 o                         
  -1   3  -4         80.76         73.76         2.16 o                         
   1   3  -4       1682.52       1807.71        48.46 o                         
   3   3  -4       1548.70       1655.61        35.06 o                         
   5   3  -4       1157.38       1120.70        17.83 o                         
   7   3  -4        258.78        238.95        13.40 o                         
   9   3  -4         26.86         27.72         3.53 o                         
  11   3  -4          2.17          5.62         2.61 o                         
 -10   4  -4         18.50         15.43         5.50 o                         
  -8   4  -4         47.06         46.29         4.26 o                         
  -6   4  -4        104.18         97.96         5.26 o                         
  -4   4  -4        373.06        355.93         5.56 o                         
  -2   4  -4        575.09        630.44         8.45 o                         
   0   4  -4       1388.43       1374.84        19.41 o                         
   2   4  -4        251.47        230.50         4.74 o                         
   4   4  -4        172.81        166.99         4.46 o                         
   6   4  -4         32.03         12.48         4.78 o                         
   8   4  -4         15.78         14.86         2.51 o                         
  10   4  -4        111.76        118.30         7.61 o                         
  12   4  -4         16.72         17.40         4.02 o                         
 -11   5  -4         12.55         29.49         6.19 o                         
  -9   5  -4          1.83          0.01         2.67 o                         
  -7   5  -4          7.08          3.20         2.15 o                         
  -5   5  -4        182.24        195.46         5.22 o                         
  -3   5  -4         79.59         76.05         2.24 o                         
  -1   5  -4        235.46        223.85         3.82 o                         
   1   5  -4        704.50        717.12        10.91 o                         
   3   5  -4        616.54        580.56        26.05 o                         
   5   5  -4        498.89        504.61        11.33 o                         
   7   5  -4        469.97        457.99        12.90 o                         
   9   5  -4         38.55         41.05         5.01 o                         
  11   5  -4          2.35          2.17         2.34 o                         
 -10   6  -4         17.28         21.57         6.26 o                         
  -8   6  -4         19.02         16.78         3.47 o                         
  -6   6  -4        281.15        248.68         6.99 o                         
  -4   6  -4        138.07        144.14         4.14 o                         
  -2   6  -4        324.42        321.05         4.96 o                         
   0   6  -4         61.27         56.38         2.55 o                         
   2   6  -4       1293.60       1333.84        18.65 o                         
   4   6  -4         88.93         79.74         3.87 o                         
   6   6  -4        352.71        327.08         7.99 o                         
   8   6  -4          7.56          7.19         2.18 o                         
  10   6  -4         42.60         55.20         6.26 o                         
  -9   7  -4          1.33         -3.42         3.42 o                         
  -7   7  -4         17.83         21.34         3.44 o                         
  -5   7  -4         30.08         30.33         2.76 o                         
  -3   7  -4         64.89         67.95         3.50 o                         
  -1   7  -4         69.43         72.28         3.12 o                         
   1   7  -4        279.19        239.86         5.46 o                         
   3   7  -4        128.21        147.51         4.69 o                         
   5   7  -4         85.86         87.37         4.15 o                         
   7   7  -4         19.73         26.11         4.21 o                         
   9   7  -4         18.87         25.09         3.75 o                         
  11   7  -4         28.25         25.32         4.46 o                         
  -8   8  -4          2.57          3.12         2.98 o                         
  -6   8  -4         12.33          7.46         3.74 o                         
  -4   8  -4          6.20          6.45         2.30 o                         
  -2   8  -4         23.29         29.37         2.28 o                         
   0   8  -4        183.87        202.63         8.36 o                         
   2   8  -4        182.22        176.75         5.46 o                         
   4   8  -4         49.36         52.80         3.54 o                         
   6   8  -4        186.34        199.37         6.47 o                         
   8   8  -4         20.22         11.47         2.79 o                         
  10   8  -4          9.28         12.24         3.42 o                         
  -9   9  -4          7.12         11.36         5.00 o                         
  -7   9  -4         18.07          9.06         3.77 o                         
  -5   9  -4         55.27         61.82         4.86 o                         
  -3   9  -4         28.38         32.03         2.98 o                         
  -1   9  -4         89.30        101.09         4.54 o                         
   1   9  -4        195.10        170.51         5.23 o                         
   3   9  -4         80.51         80.86         4.59 o                         
   5   9  -4        203.73        213.56        11.11 o                         
   7   9  -4         42.62         40.19         3.83 o                         
   9   9  -4          9.39         10.98         3.60 o                         
  -8  10  -4          5.19          0.86         3.99 o                         
  -6  10  -4         10.74          7.03         3.06 o                         
  -4  10  -4         26.29         27.70         3.63 o                         
  -2  10  -4         19.11         23.49         2.95 o                         
   0  10  -4          2.76         -0.04         2.76 o                         
   2  10  -4         69.35         75.04         4.65 o                         
   4  10  -4         64.53         84.14         4.98 o                         
   6  10  -4          4.04          6.13         2.18 o                         
   8  10  -4         25.06         32.05         6.50 o                         
  -7  11  -4          5.62          1.30         4.12 o                         
  -5  11  -4          0.57         -1.76         2.70 o                         
  -3  11  -4         20.04         20.73         4.80 o                         
  -1  11  -4         86.77        100.99         5.27 o                         
   1  11  -4         37.31         37.96         3.82 o                         
   3  11  -4          9.94          8.99         2.78 o                         
   5  11  -4        106.16        105.33         7.24 o                         
   7  11  -4          4.48          7.97         3.05 o                         
   9  11  -4         10.11         10.50         4.21 o                         
  -6  12  -4          1.05          3.01         5.55 o                         
  -4  12  -4         61.26         55.60         7.36 o                         
  -2  12  -4          0.36          0.08         2.45 o                         
   0  12  -4         97.64        108.58         5.41 o                         
   2  12  -4          9.24          6.23         2.79 o                         
   4  12  -4        186.52        196.07        11.65 o                         
   6  12  -4          0.39          0.74         2.43 o                         
   8  12  -4         21.67         13.65         4.23 o                         
  -5  13  -4          0.62         -2.76         8.05 o                         
  -3  13  -4         10.69         13.31         4.41 o                         
  -1  13  -4          0.96         -1.84         2.52 o                         
   1  13  -4          3.56          4.48         2.62 o                         
   3  13  -4         15.53         14.74         3.73 o                         
   5  13  -4          1.83          0.40         2.83 o                         
   7  13  -4          3.61          3.73         3.37 o                         
  -4  14  -4          0.62          0.04         3.54 o                         
  -2  14  -4          2.83         -3.03         3.03 o                         
   0  14  -4          8.65          6.54         3.20 o                         
   2  14  -4          5.41          5.53         2.92 o                         
   4  14  -4          3.86          4.22         3.66 o                         
  -1  15  -4          7.17         10.35         3.94 o                         
   1  15  -4          5.65          4.26         4.72 o                         
   3  15  -4         17.98         14.73         5.43 o                         
 -11   1  -3          6.13          2.34         4.57 o                         
  -9   1  -3         22.39         22.82         2.78 o                         
  -7   1  -3         78.62         70.75         3.05 o                         
  -5   1  -3        380.15        407.50         5.40 o                         
  -3   1  -3       1185.06       1179.10        11.34 o                         
  -1   1  -3        972.75        917.78        10.18 o                         
   1   1  -3       4171.51       4314.08        84.52 o                         
   3   1  -3          4.13          3.34         1.70 o                         
   5   1  -3        565.26        564.93        34.95 o                         
   7   1  -3         62.79         58.70         5.65 o                         
   9   1  -3        168.54        166.03         6.93 o                         
  11   1  -3          6.71          8.34         2.45 o                         
 -10   2  -3          5.32          3.82         3.24 o                         
  -8   2  -3        189.56        180.36         4.68 o                         
  -6   2  -3         48.70         44.12         2.50 o                         
  -4   2  -3       2386.44       2367.91        23.36 o                         
  -2   2  -3       1943.26       1912.25        18.50 o                         
   0   2  -3       3009.20       2948.17        41.01 o                         
   2   2  -3       4999.31       4778.00       133.24 o                         
   4   2  -3       1522.18       1497.48        26.31 o                         
   6   2  -3        500.46        527.62        10.03 o                         
   8   2  -3        810.41        819.78        18.17 o                         
  10   2  -3          9.75          5.89         2.38 o                         
  12   2  -3         32.38         40.86         5.22 o                         
 -11   3  -3          8.69         15.54         7.88 o                         
  -9   3  -3         33.30         30.60         3.29 o                         
  -7   3  -3         45.91         50.95         2.71 o                         
  -5   3  -3       1184.20       1171.48        13.11 o                         
  -3   3  -3       2001.03       2161.56        22.76 o                         
  -1   3  -3         80.79         85.37         2.09 o                         
   1   3  -3        239.60        232.57         5.76 o                         
   3   3  -3       4394.09       4361.41        60.54 o                         
   5   3  -3       2459.47       2417.65        35.80 o                         
   7   3  -3        892.34        888.45        22.24 o                         
   9   3  -3        156.94        160.79         6.99 o                         
  11   3  -3         59.15         58.33         5.78 o                         
 -10   4  -3          2.88          6.94         3.62 o                         
  -8   4  -3         33.41         31.69         2.91 o                         
  -6   4  -3        218.13        234.15         5.17 o                         
  -4   4  -3        454.49        447.55         5.99 o                         
  -2   4  -3        892.03        870.61         9.97 o                         
   0   4  -3         83.28         72.19         2.25 o                         
   2   4  -3       1657.12       1459.64        28.21 o                         
   4   4  -3        382.11        345.74         7.01 o                         
   6   4  -3         63.16         60.47         3.33 o                         
   8   4  -3         44.49         49.53         4.35 o                         
  10   4  -3         86.87        107.80        10.01 o                         
  12   4  -3          0.46         -1.97         2.23 o                         
 -11   5  -3          0.87         -5.29         5.29 o                         
  -9   5  -3         27.22         26.60         3.42 o                         
  -7   5  -3         26.69         17.61         2.65 o                         
  -5   5  -3         49.20         46.37         2.40 o                         
  -3   5  -3        272.79        319.52         4.68 o                         
  -1   5  -3        297.59        339.64         5.70 o                         
   1   5  -3        407.92        435.62         7.16 o                         
   3   5  -3        568.61        570.91         9.26 o                         
   5   5  -3         29.00         25.35         2.34 o                         
   7   5  -3        601.68        620.19        12.46 o                         
   9   5  -3          0.40          0.68         1.84 o                         
  11   5  -3         49.87         49.52         6.28 o                         
 -10   6  -3          2.87          1.35         3.50 o                         
  -8   6  -3          5.62         -0.38         2.28 o                         
  -6   6  -3         95.99         95.80         5.99 o                         
  -4   6  -3         23.77         27.07         1.98 o                         
  -2   6  -3         90.46        110.74         3.16 o                         
   0   6  -3         17.99         21.42         1.51 o                         
   2   6  -3        923.68        851.12        12.88 o                         
   4   6  -3         86.55         91.70         3.31 o                         
   6   6  -3        839.11        810.20        14.97 o                         
   8   6  -3          7.17          4.66         1.74 o                         
  10   6  -3         46.62         54.46         5.66 o                         
  -9   7  -3          5.19          2.20         3.71 o                         
  -7   7  -3         91.73         87.94         5.62 o                         
  -5   7  -3        156.98        158.40         5.80 o                         
  -3   7  -3        151.67        154.43         8.26 o                         
  -1   7  -3        210.88        196.30         4.00 o                         
   1   7  -3        330.46        320.76         7.82 o                         
   3   7  -3        285.15        269.61         7.13 o                         
   5   7  -3        235.04        233.17         6.75 o                         
   7   7  -3         12.39         12.68         2.25 o                         
   9   7  -3         30.10         32.62         3.62 o                         
  11   7  -3         17.13         18.05         4.70 o                         
 -10   8  -3          0.36         -1.41         3.88 o                         
  -8   8  -3         19.42         24.30         4.65 o                         
  -6   8  -3          7.73         12.89         2.61 o                         
  -4   8  -3          3.50          3.92         1.73 o                         
  -2   8  -3         34.36         34.09         2.53 o                         
   0   8  -3         40.46         44.56         2.87 o                         
   2   8  -3        114.55        116.15         4.01 o                         
   4   8  -3        106.89        107.69         4.40 o                         
   6   8  -3         85.09         76.55         4.54 o                         
   8   8  -3         19.54         12.96         3.10 o                         
  10   8  -3         14.56         13.60         4.30 o                         
  -9   9  -3          6.12          8.46         6.42 o                         
  -7   9  -3         31.77         31.87         3.83 o                         
  -5   9  -3         75.12         66.36         4.35 o                         
  -3   9  -3        362.65        395.50         8.11 o                         
  -1   9  -3         49.92         52.62         3.19 o                         
   1   9  -3         49.80         47.28         3.17 o                         
   3   9  -3        106.78        129.66         5.95 o                         
   5   9  -3        354.61        361.66         9.30 o                         
   7   9  -3         25.02         16.83         2.75 o                         
   9   9  -3          4.90          2.54         2.37 o                         
  -8  10  -3          7.44         11.09         4.57 o                         
  -6  10  -3          0.88          0.36         2.61 o                         
  -4  10  -3          4.19         -1.03         2.16 o                         
  -2  10  -3         58.57         61.21         4.11 o                         
   0  10  -3         44.49         47.04         3.79 o                         
   2  10  -3         11.35         15.47         2.61 o                         
   4  10  -3         70.85         62.66         6.11 o                         
   6  10  -3          2.20          1.58         2.18 o                         
   8  10  -3          7.03          4.93         2.88 o                         
  -7  11  -3          2.59          1.98         4.15 o                         
  -5  11  -3          2.85          2.47         2.92 o                         
  -3  11  -3          8.73          7.52         2.68 o                         
  -1  11  -3          6.10          6.99         2.30 o                         
   1  11  -3         15.05         15.36         2.86 o                         
   3  11  -3          3.90          1.66         2.20 o                         
   5  11  -3          0.95          0.89         2.15 o                         
   7  11  -3          0.57          0.59         2.44 o                         
   9  11  -3         19.00         16.44         4.02 o                         
  -6  12  -3          0.63          1.66         4.35 o                         
  -4  12  -3         31.20         31.53         4.58 o                         
  -2  12  -3          4.60         -0.70         2.25 o                         
   0  12  -3          6.47          7.67         2.37 o                         
   2  12  -3          7.23          7.62         2.72 o                         
   4  12  -3         57.13         52.19         5.28 o                         
   6  12  -3          4.79          4.13         2.89 o                         
   8  12  -3          9.23         11.28         3.49 o                         
  -5  13  -3          0.68         -0.58         4.01 o                         
  -3  13  -3          4.04          0.50         3.03 o                         
  -1  13  -3          5.95          5.00         2.75 o                         
   1  13  -3          1.06         -1.55         2.23 o                         
   3  13  -3         24.18         25.12         4.20 o                         
   5  13  -3          0.80         -1.76         2.60 o                         
   7  13  -3          2.94          6.03         3.37 o                         
  -4  14  -3          0.74         -3.24         3.24 o                         
  -2  14  -3          1.58         -2.80         2.80 o                         
   0  14  -3          4.55          5.71         2.98 o                         
   2  14  -3          9.49         11.53         3.66 o                         
   4  14  -3          3.77          0.53         3.11 o                         
  -1  15  -3          2.52          2.65         4.32 o                         
   1  15  -3          5.83         10.42         5.00 o                         
   3  15  -3         27.79         21.49         7.97 o                         
 -12   0  -2         11.46         -0.81         7.29 o                         
 -10   0  -2         65.56         74.95         8.19 o                         
  -8   0  -2        222.81        225.60         7.05 o                         
  -6   0  -2        741.60        756.65        14.00 o                         
  -4   0  -2       9233.95       9652.88       119.26 o                         
  -2   0  -2      13907.15      14747.63       200.14 o                         
   0   0  -2      16888.06      17180.62       472.95 o                         
   2   0  -2       1043.81       1172.97        34.17 o                         
   4   0  -2       3312.78       3149.89        89.92 o                         
   6   0  -2       1782.47       1684.59        41.58 o                         
   8   0  -2       2899.97       2860.84        88.57 o                         
  10   0  -2         52.63         50.67         6.27 o                         
  12   0  -2         21.22         24.01         5.22 o                         
 -11   1  -2         15.12         15.72         5.50 o                         
  -9   1  -2         21.90         15.80         2.32 o                         
  -7   1  -2         37.73         41.21         2.37 o                         
  -5   1  -2        101.07         84.33         2.13 o                         
  -3   1  -2       2468.35       2400.95        22.97 o                         
  -1   1  -2        447.90        401.97         5.64 o                         
   1   1  -2       7456.34       7539.26       215.37 o                         
   5   1  -2       2536.32       2466.66        31.75 o                         
   7   1  -2        149.06        141.80         4.62 o                         
   9   1  -2        215.02        208.84         8.04 o                         
  11   1  -2          7.44          9.39         2.74 o                         
 -12   2  -2          0.74          1.36         7.09 o                         
 -10   2  -2         10.33         10.48         2.59 o                         
  -8   2  -2        212.10        210.78         4.80 o                         
  -6   2  -2         19.63         23.75         2.09 o                         
  -4   2  -2        363.47        368.56         4.94 o                         
  -2   2  -2        213.76        234.51         3.60 o                         
   0   2  -2       2262.32       1958.67       121.02 o                         
   2   2  -2       6538.63       7136.01       139.78 o                         
   4   2  -2       1266.11       1306.67        20.34 o                         
   6   2  -2        159.18        164.05         4.07 o                         
   8   2  -2        138.26        141.17         9.19 o                         
  10   2  -2          2.58          1.01         2.06 o                         
  12   2  -2          2.28          6.44         2.96 o                         
 -11   3  -2          5.20          3.51         4.67 o                         
  -9   3  -2         20.40         26.60         2.63 o                         
  -7   3  -2        115.27        107.47         3.61 o                         
  -5   3  -2        520.27        571.22         7.37 o                         
  -3   3  -2       1940.23       2163.21        21.02 o                         
  -1   3  -2       3519.57       3527.52        36.87 o                         
   1   3  -2       2295.75       2610.72        42.11 o                         
   3   3  -2        398.14        403.85         7.31 o                         
   5   3  -2         45.94         46.55         3.68 o                         
   7   3  -2        932.81        915.97        16.30 o                         
   9   3  -2        218.91        223.77         8.49 o                         
  11   3  -2          7.31          9.56         3.24 o                         
 -10   4  -2         16.00         17.76         3.85 o                         
  -8   4  -2          0.57          1.85         1.54 o                         
  -6   4  -2        243.87        246.40         5.20 o                         
  -4   4  -2        302.00        306.61         5.22 o                         
  -2   4  -2       1140.09       1180.71        12.81 o                         
   0   4  -2        179.82        215.15         4.17 o                         
   2   4  -2       2217.32       2224.41        32.16 o                         
   4   4  -2       1086.11       1126.56        14.37 o                         
   6   4  -2        726.24        695.53        12.86 o                         
   8   4  -2         12.69         11.13         2.02 o                         
  10   4  -2         72.93         72.48         9.10 o                         
  12   4  -2          0.31          2.11         3.04 o                         
 -11   5  -2         11.89         17.60         5.90 o                         
  -9   5  -2         51.81         57.44         7.06 o                         
  -7   5  -2        286.03        275.02         5.92 o                         
  -5   5  -2         45.32         43.88         2.24 o                         
  -3   5  -2        386.11        356.01         4.80 o                         
  -1   5  -2       1092.81       1043.59        11.75 o                         
   1   5  -2        844.20        834.80        10.96 o                         
   3   5  -2        255.19        264.86         4.78 o                         
   5   5  -2        310.14        281.58         6.08 o                         
   7   5  -2         76.06         77.80         4.32 o                         
   9   5  -2         65.43         62.78         4.50 o                         
  11   5  -2          7.73         14.29         3.74 o                         
 -10   6  -2         43.67         43.97         5.38 o                         
  -8   6  -2         16.42         18.19         2.63 o                         
  -6   6  -2        145.99        142.81         4.21 o                         
  -4   6  -2        187.91        173.93         3.98 o                         
  -2   6  -2       6843.76       6995.19        69.97 o                         
   0   6  -2        744.40        732.51        11.27 o                         
   2   6  -2        332.54        317.35         5.59 o                         
   4   6  -2        610.44        592.69         9.11 o                         
   6   6  -2       1515.09       1523.93        24.98 o                         
   8   6  -2         58.36         66.97         4.43 o                         
  10   6  -2         66.68         57.80         4.75 o                         
  -9   7  -2         17.04         12.71         4.03 o                         
  -7   7  -2         11.82          8.68         2.19 o                         
  -5   7  -2        131.49        132.22         7.64 o                         
  -3   7  -2          7.28          3.22         1.41 o                         
  -1   7  -2        859.22        890.44        13.52 o                         
   1   7  -2          7.30          6.76         1.09 o                         
   3   7  -2          6.32         11.77         2.36 o                         
   5   7  -2        342.65        353.75         8.29 o                         
   7   7  -2         16.76         16.79         2.35 o                         
   9   7  -2          7.12         10.22         2.46 o                         
  11   7  -2         25.86         31.93         5.87 o                         
 -10   8  -2          4.54          3.25         4.08 o                         
  -8   8  -2         15.85         11.47         3.46 o                         
  -6   8  -2         69.97         66.28         4.02 o                         
  -4   8  -2         64.72         70.95         4.23 o                         
  -2   8  -2        121.82        125.90         5.50 o                         
   0   8  -2        182.19        205.55         5.33 o                         
   2   8  -2          0.18          1.43         1.13 o                         
   4   8  -2         61.05         64.49         4.93 o                         
   6   8  -2         46.73         50.83         3.93 o                         
   8   8  -2         30.51         25.05         3.18 o                         
  10   8  -2          9.22          6.30         3.05 o                         
  -9   9  -2          2.47         -2.50         6.96 o                         
  -7   9  -2         36.11         37.24         4.48 o                         
  -5   9  -2          2.15          5.28         2.11 o                         
  -3   9  -2        613.24        623.45        10.67 o                         
  -1   9  -2        430.95        449.88         8.40 o                         
   1   9  -2         95.27         86.68         3.85 o                         
   3   9  -2         27.84         21.64         2.37 o                         
   5   9  -2        370.97        350.75         9.12 o                         
   7   9  -2         98.21         84.20         8.29 o                         
   9   9  -2          5.84          6.32         2.77 o                         
  -8  10  -2          3.83         11.14         4.37 o                         
  -6  10  -2         10.08          7.99         4.61 o                         
  -4  10  -2         25.79         31.38         4.67 o                         
  -2  10  -2         40.55         40.59         3.20 o                         
   0  10  -2        114.45        114.75         6.55 o                         
   2  10  -2         20.52         23.73         2.86 o                         
   4  10  -2        145.87        145.94         8.27 o                         
   6  10  -2         25.05         25.96         3.55 o                         
   8  10  -2          1.29          2.67         2.53 o                         
  -7  11  -2          2.02          4.63         4.85 o                         
  -5  11  -2        114.78        117.19         6.09 o                         
  -3  11  -2          7.57         10.37         2.82 o                         
  -1  11  -2          9.53          7.38         2.26 o                         
   1  11  -2          2.32          2.06         1.86 o                         
   3  11  -2         67.57         79.52         5.06 o                         
   5  11  -2         39.76         48.33         4.84 o                         
   7  11  -2          2.14         -0.16         2.46 o                         
   9  11  -2          2.04         -1.24         3.71 o                         
  -6  12  -2          0.93          0.76         3.71 o                         
  -4  12  -2        251.40        261.41         8.74 o                         
  -2  12  -2          2.68          1.03         2.29 o                         
   0  12  -2         48.06         38.24         3.53 o                         
   2  12  -2          1.95          5.71         3.27 o                         
   4  12  -2        172.52        146.51         8.18 o                         
   6  12  -2          3.18          3.12         2.98 o                         
   8  12  -2          2.68          4.00         3.28 o                         
  -5  13  -2          0.96          3.33         4.65 o                         
  -3  13  -2          2.96          3.68         6.10 o                         
  -1  13  -2          0.32         -0.69         2.64 o                         
   1  13  -2         14.90          8.57         2.55 o                         
   3  13  -2         31.72         34.23         4.62 o                         
   5  13  -2          7.40          3.34         3.09 o                         
   7  13  -2          2.23         -0.39         3.08 o                         
  -4  14  -2          6.84         -0.52         4.60 o                         
  -2  14  -2          1.62         -1.94         2.75 o                         
   0  14  -2          1.33         -1.68         3.48 o                         
   2  14  -2         19.41         19.02         4.29 o                         
   4  14  -2          4.28          2.60         4.24 o                         
  -3  15  -2          5.18          4.27         5.24 o                         
  -1  15  -2          1.01         -0.43         5.94 o                         
   1  15  -2          8.04          9.52         4.08 o                         
   3  15  -2         26.64         22.47         5.10 o                         
 -11   1  -1          2.37          0.49         3.31 o                         
  -9   1  -1         42.62         38.24         2.75 o                         
  -7   1  -1        442.44        437.63         6.87 o                         
  -5   1  -1        370.91        418.66         5.92 o                         
  -3   1  -1        589.01        581.71         7.55 o                         
  -1   1  -1        512.71        526.22         6.55 o                         
   1   1  -1       1285.34       1389.38        39.93 o                         
   3   1  -1        269.47        311.77         4.93 o                         
   5   1  -1        224.12        238.90         4.70 o                         
   7   1  -1        100.83         98.41         3.18 o                         
   9   1  -1        255.28        278.43        12.86 o                         
  11   1  -1          7.32          4.39         2.48 o                         
 -12   2  -1         14.15         12.37         9.41 o                         
 -10   2  -1         16.97         16.07         2.76 o                         
  -8   2  -1        275.51        282.87         5.37 o                         
  -6   2  -1        323.04        315.17         5.26 o                         
  -4   2  -1          6.72         11.49         1.10 o                         
  -2   2  -1        765.04        753.15         9.71 o                         
   0   2  -1       1182.50       1175.35        16.39 o                         
   2   2  -1       3000.54       3107.92        43.76 o                         
   4   2  -1        705.10        644.99         8.00 o                         
   6   2  -1        408.18        358.02         6.74 o                         
   8   2  -1        282.95        305.94         7.99 o                         
  10   2  -1         42.86         43.72         5.45 o                         
  12   2  -1         16.07         13.93         3.74 o                         
 -11   3  -1         25.00         24.79         4.85 o                         
  -9   3  -1        272.08        283.08         6.48 o                         
  -7   3  -1        234.31        231.47         4.76 o                         
  -5   3  -1       1050.06       1067.98        12.49 o                         
  -3   3  -1       5118.95       4989.14        53.10 o                         
  -1   3  -1      55494.02      53747.22       572.71 o                         
   1   3  -1      10516.78      11045.28       113.58 o                         
   3   3  -1       2307.35       2293.67        32.28 o                         
   5   3  -1        998.76        954.06        12.64 o                         
   7   3  -1       1572.78       1512.72        21.71 o                         
   9   3  -1        586.02        589.46        14.77 o                         
  11   3  -1         35.35         43.10         5.15 o                         
 -10   4  -1         83.23         91.78         6.52 o                         
  -8   4  -1         31.45         35.50         2.69 o                         
  -6   4  -1        100.10        117.61         3.53 o                         
  -4   4  -1        358.97        324.30         4.99 o                         
  -2   4  -1        335.10        300.11         4.62 o                         
   0   4  -1       2309.88       2442.74        28.12 o                         
   2   4  -1        415.89        375.60         5.22 o                         
   4   4  -1        221.33        197.06         5.19 o                         
   6   4  -1        730.10        691.09        11.37 o                         
   8   4  -1         28.80         28.37         2.84 o                         
  10   4  -1         54.00         56.21         7.26 o                         
  12   4  -1          2.07         -2.49         4.44 o                         
 -11   5  -1         15.56         16.28         5.39 o                         
  -9   5  -1         22.27         23.83         3.07 o                         
  -7   5  -1         20.71         19.61         1.92 o                         
  -5   5  -1        124.38        118.93         3.53 o                         
  -3   5  -1       1368.42       1491.06        16.32 o                         
  -1   5  -1        145.45        167.91         3.47 o                         
   1   5  -1         92.92         82.14         2.14 o                         
   3   5  -1       1446.69       1636.77        22.06 o                         
   5   5  -1          1.41          1.15         0.92 o                         
   7   5  -1         88.62         85.92         4.48 o                         
   9   5  -1         20.46         16.75         2.60 o                         
  11   5  -1         27.99         22.46         4.98 o                         
 -10   6  -1         24.07         16.18         4.60 o                         
  -8   6  -1         26.78         27.95         3.51 o                         
  -6   6  -1        218.63        218.43         4.95 o                         
  -4   6  -1        423.32        427.72         6.92 o                         
  -2   6  -1       5143.04       5270.28        61.34 o                         
   0   6  -1        863.68        940.62        11.75 o                         
   2   6  -1       2896.53       2967.35        32.93 o                         
   4   6  -1        220.95        233.59         4.90 o                         
   6   6  -1        531.53        478.75        13.04 o                         
   8   6  -1         77.10         64.50         4.49 o                         
  10   6  -1        117.67        118.54         8.76 o                         
 -11   7  -1          9.01          0.16         4.64 o                         
  -9   7  -1         18.16         18.62         3.54 o                         
  -7   7  -1          1.50          0.80         2.26 o                         
  -5   7  -1          6.36          4.33         1.45 o                         
  -3   7  -1         86.88         94.48         4.33 o                         
  -1   7  -1        299.48        303.50         5.03 o                         
   1   7  -1         11.58         11.37         1.39 o                         
   3   7  -1        128.18        118.58         3.56 o                         
   5   7  -1        334.63        328.57         7.26 o                         
   7   7  -1         84.26         78.75         4.67 o                         
   9   7  -1          1.47          0.84         1.99 o                         
  11   7  -1          5.86          1.11         3.32 o                         
 -10   8  -1         36.08         27.74         6.90 o                         
  -8   8  -1          1.39         -1.72         2.41 o                         
  -6   8  -1         26.83         22.62         2.47 o                         
  -4   8  -1        381.91        414.16         8.25 o                         
  -2   8  -1        220.21        244.04         6.13 o                         
   0   8  -1        299.42        281.35         8.44 o                         
   2   8  -1        161.84        184.77         4.61 o                         
   4   8  -1          3.22          2.27         1.38 o                         
   6   8  -1        123.82        134.15         6.94 o                         
   8   8  -1         23.77         31.50         4.03 o                         
  10   8  -1         10.54         14.34         9.00 o                         
  -9   9  -1          5.83          2.57         4.71 o                         
  -7   9  -1         18.96         16.61         3.43 o                         
  -5   9  -1         64.58         58.37         3.76 o                         
  -3   9  -1        809.99        810.11        14.82 o                         
  -1   9  -1        183.00        183.98         5.00 o                         
   1   9  -1         55.49         65.37         4.82 o                         
   3   9  -1        138.90        134.10         4.78 o                         
   5   9  -1        306.66        307.20         8.30 o                         
   7   9  -1         70.90         80.78         5.84 o                         
   9   9  -1         13.91         24.88         4.63 o                         
  -8  10  -1         10.08          7.23         4.08 o                         
  -6  10  -1          0.35         -1.45         2.39 o                         
  -4  10  -1         19.67         20.84         2.88 o                         
  -2  10  -1         14.00          9.65         2.32 o                         
   0  10  -1         55.52         56.15         3.26 o                         
   2  10  -1          5.87          7.38         2.19 o                         
   4  10  -1         78.31         85.64         5.00 o                         
   6  10  -1          4.36          1.00         2.10 o                         
   8  10  -1          9.10          8.87         2.94 o                         
  -7  11  -1          1.49          0.89         3.62 o                         
  -5  11  -1         23.91         30.08         4.21 o                         
  -3  11  -1          9.91          9.97         2.25 o                         
  -1  11  -1          2.22          3.42         1.76 o                         
   1  11  -1         71.71         73.57         4.13 o                         
   3  11  -1         11.46         12.05         2.63 o                         
   5  11  -1         24.79         29.21         3.44 o                         
   7  11  -1          5.04          4.27         2.86 o                         
   9  11  -1          6.33          2.15         3.69 o                         
  -6  12  -1          6.42          5.42         4.15 o                         
  -4  12  -1         73.82         60.13         4.36 o                         
  -2  12  -1          3.58          1.01         2.67 o                         
   0  12  -1         82.17         81.65         7.80 o                         
   2  12  -1         26.71         31.96         4.74 o                         
   4  12  -1         15.32         14.79         4.30 o                         
   6  12  -1          7.45          8.65         3.34 o                         
   8  12  -1         19.94         19.05         4.36 o                         
  -5  13  -1          1.76          4.40         3.95 o                         
  -3  13  -1         11.58          6.33         2.81 o                         
  -1  13  -1          0.91          2.05         2.47 o                         
   1  13  -1         16.01         17.32         3.96 o                         
   3  13  -1         42.75         43.66         6.34 o                         
   5  13  -1          0.25         -1.11         2.34 o                         
   7  13  -1          2.39         11.01         6.17 o                         
  -4  14  -1          1.49          3.21         4.47 o                         
  -2  14  -1          0.52         -1.40         2.71 o                         
   0  14  -1          0.17         -2.69         2.69 o                         
   2  14  -1          2.11          3.06         3.10 o                         
   4  14  -1          4.79          5.85         3.46 o                         
  -3  15  -1          6.03         -2.12         5.34 o                         
  -1  15  -1          4.07          2.94         3.17 o                         
   1  15  -1         12.87         10.77         3.49 o                         
   3  15  -1         16.63         16.04         5.95 o                         
 -12   0   0         38.73         34.30        10.56 o                         
 -10   0   0        122.74        133.99         8.76 o                         
  -8   0   0       1782.41       1794.55        35.15 o                         
  -6   0   0        517.56        492.56         9.68 o                         
  -4   0   0       3804.19       3552.79        50.77 o                         
  -2   0   0      12834.71      12485.75       169.22 o                         
   2   0   0      12824.58      12259.99       191.55 o                         
   4   0   0       3807.29       3617.76        58.05 o                         
   6   0   0        530.61        499.15        11.12 o                         
   8   0   0       1797.98       1832.21        40.69 o                         
  10   0   0        122.23        140.27        13.01 o                         
  12   0   0         38.22         37.60         9.31 o                         
 -11   1   0          1.82          2.12         2.48 o                         
  -9   1   0        126.56        134.29         5.72 o                         
  -7   1   0       1115.95       1087.36        13.00 o                         
  -5   1   0        491.43        457.74         6.15 o                         
  -3   1   0       1536.72       1514.72        16.72 o                         
  -1   1   0       2852.49       3028.71        37.51 o                         
   1   1   0       2940.96       3031.84        41.63 o                         
   3   1   0       1477.74       1474.64        16.46 o                         
   5   1   0        480.40        451.09         6.35 o                         
   7   1   0       1117.44       1084.47        16.47 o                         
   9   1   0        126.78        132.70         4.92 o                         
  11   1   0          1.58          1.59         2.21 o                         
 -12   2   0          2.65          1.86         4.09 o                         
 -10   2   0         33.84         37.16         3.53 o                         
  -8   2   0        218.97        214.11         6.19 o                         
  -6   2   0        191.57        206.14         3.90 o                         
  -4   2   0       1162.27       1242.45        13.69 o                         
  -2   2   0       5907.99       5970.98        87.74 o                         
   2   2   0       5880.27       6073.89        58.57 o                         
   4   2   0       1179.08       1264.83        14.48 o                         
   6   2   0        197.26        201.93         6.17 o                         
   8   2   0        220.29        212.03         5.75 o                         
  10   2   0         33.39         35.15         3.63 o                         
  12   2   0          2.59          2.42         5.06 o                         
 -11   3   0         14.45         14.78         4.06 o                         
  -9   3   0         53.97         49.88         3.64 o                         
  -7   3   0        399.97        385.58         6.97 o                         
  -5   3   0         99.95        106.32         2.92 o                         
  -3   3   0        654.91        659.81        13.01 o                         
  -1   3   0      33234.05      33395.18       570.52 o                         
   1   3   0      33310.93      33495.53       371.95 o                         
   3   3   0        657.87        667.81         8.89 o                         
   5   3   0        101.48        104.76         2.54 o                         
   7   3   0        401.11        373.44         7.70 o                         
   9   3   0         55.03         46.13         3.89 o                         
  11   3   0         14.54         15.11         4.72 o                         
 -12   4   0          1.41          2.94         4.78 o                         
 -10   4   0         34.96         30.60         3.42 o                         
  -8   4   0        101.08        102.83         5.25 o                         
  -6   4   0        911.23        888.31        12.39 o                         
  -4   4   0        208.70        227.27         4.42 o                         
  -2   4   0          9.76         10.81         0.94 o                         
   0   4   0        721.46        750.60        10.62 o                         
   2   4   0          6.45          8.69         1.02 o                         
   4   4   0        194.80        216.69         3.97 o                         
   6   4   0        907.62        878.19        13.78 o                         
   8   4   0        103.83        107.75         4.46 o                         
  10   4   0         34.94         30.67         4.10 o                         
  12   4   0          1.50          1.94         3.57 o                         
 -11   5   0          3.42          4.11         3.93 o                         
  -9   5   0        102.07        107.71         5.34 o                         
  -7   5   0        202.68        196.68         5.41 o                         
  -5   5   0        207.93        212.87         4.62 o                         
  -3   5   0       1758.26       1787.69        19.16 o                         
  -1   5   0       1413.26       1293.02        16.41 o                         
   1   5   0       1389.52       1293.57        16.09 o                         
   3   5   0       1771.81       1787.44        21.88 o                         
   5   5   0        216.29        216.56         4.82 o                         
   7   5   0        211.42        204.32         5.51 o                         
   9   5   0         99.22        100.74        10.54 o                         
  11   5   0          3.28          2.73         3.23 o                         
 -10   6   0        114.07        109.68         8.75 o                         
  -8   6   0        104.45        111.31         4.92 o                         
  -6   6   0        394.46        397.00         7.96 o                         
  -4   6   0        278.58        268.17         4.98 o                         
  -2   6   0       4881.63       4881.45       110.17 o                         
   0   6   0       1336.56       1229.45        14.66 o                         
   2   6   0       4815.63       4866.35        53.13 o                         
   4   6   0        274.88        266.04         5.41 o                         
   6   6   0        405.63        421.78         8.36 o                         
   8   6   0        104.64        111.02         5.43 o                         
  10   6   0        113.20        112.96        15.58 o                         
 -11   7   0         16.05         18.84         6.10 o                         
  -9   7   0         12.03         19.94         3.15 o                         
  -7   7   0          0.82          1.30         1.68 o                         
  -5   7   0        333.25        344.92         6.13 o                         
  -3   7   0        191.47        191.65         4.85 o                         
  -1   7   0          0.46          0.68         0.93 o                         
   1   7   0          0.43          1.48         0.90 o                         
   3   7   0        189.45        193.84         4.64 o                         
   5   7   0        337.99        335.21        10.07 o                         
   7   7   0          0.73         -0.64         1.47 o                         
   9   7   0         11.61         11.95         3.04 o                         
  11   7   0         16.10         10.96         4.87 o                         
 -10   8   0          7.57          8.20         4.23 o                         
  -8   8   0         13.16          4.97         2.65 o                         
  -6   8   0         58.77         59.74         5.02 o                         
  -4   8   0        476.89        490.44         8.59 o                         
  -2   8   0         58.77         63.55         3.02 o                         
   0   8   0          3.80          2.65         1.39 o                         
   2   8   0         60.10         58.92         2.90 o                         
   4   8   0        480.20        488.19         9.41 o                         
   6   8   0         59.88         62.83         4.23 o                         
   8   8   0         12.82         11.72         3.18 o                         
  10   8   0          7.55          6.77         7.89 o                         
  -9   9   0         19.17         20.93         3.68 o                         
  -7   9   0          8.66          7.76         2.83 o                         
  -5   9   0        178.12        191.84         7.20 o                         
  -3   9   0       1128.17       1063.04        16.76 o                         
  -1   9   0        163.72        168.18         4.64 o                         
   1   9   0        161.42        162.83         5.06 o                         
   3   9   0       1122.00       1078.31        18.76 o                         
   5   9   0        181.85        187.87         6.39 o                         
   7   9   0          8.49          9.02         2.27 o                         
   9   9   0         19.34         26.59         5.08 o                         
  -8  10   0          6.68          5.05         3.11 o                         
  -6  10   0          0.16          1.55         2.57 o                         
  -4  10   0        136.99        129.28         4.78 o                         
  -2  10   0         28.14         28.32         2.69 o                         
   0  10   0          1.28          1.98         1.46 o                         
   2  10   0         26.37         24.43         2.85 o                         
   4  10   0        139.95        138.52         5.80 o                         
   6  10   0          0.10          0.45         1.83 o                         
   8  10   0          6.49          7.22         3.66 o                         
  -7  11   0          4.83          5.56         3.23 o                         
  -5  11   0         97.72         71.37         5.50 o                         
  -3  11   0         12.31         12.68         2.25 o                         
  -1  11   0         19.69         22.40         2.53 o                         
   1  11   0         19.02         24.23         2.66 o                         
   3  11   0         13.13         16.70         2.78 o                         
   5  11   0         96.52         79.83         6.54 o                         
   7  11   0          4.86          2.12         2.54 o                         
  -8  12   0          5.62          6.12         4.14 o                         
  -6  12   0          5.51          8.64         3.97 o                         
  -4  12   0        266.85        261.26         9.48 o                         
  -2  12   0          1.82          5.12         2.01 o                         
   0  12   0         30.83         35.95         3.50 o                         
   2  12   0          1.92          3.19         2.16 o                         
   4  12   0        267.68        249.52         8.75 o                         
   6  12   0          5.54          4.37         2.73 o                         
   8  12   0          5.60          4.77         4.94 o                         
  -7  13   0          3.22          3.31         7.14 o                         
  -5  13   0          2.46          2.43         3.85 o                         
  -3  13   0         13.66         16.73         4.79 o                         
  -1  13   0          4.88          6.99         2.68 o                         
   1  13   0          4.81          3.49         2.80 o                         
   3  13   0         13.74          9.46         6.45 o                         
   5  13   0          2.48          4.57         5.59 o                         
  -4  14   0          5.59          2.61         4.25 o                         
  -2  14   0         12.72         16.92         5.95 o                         
   0  14   0          1.97          2.02         2.85 o                         
   2  14   0         12.96         11.94         3.70 o                         
   4  14   0          5.53          0.95         3.09 o                         
  -3  15   0         11.67         23.97         7.18 o                         
  -1  15   0          7.90          8.45         5.37 o                         
   1  15   0          7.92          6.67         5.53 o                         
   3  15   0         11.77         13.45         4.84 o                         
 -11   1   1          7.03         10.75         2.66 o                         
  -9   1   1        258.43        273.87         7.18 o                         
  -7   1   1        100.42         96.75         4.51 o                         
  -5   1   1        222.24        248.39         3.78 o                         
  -3   1   1        252.36        295.56         4.20 o                         
  -1   1   1       1335.00       1451.60        23.89 o                         
   1   1   1        540.62        554.82         9.28 o                         
   3   1   1        601.41        618.88         7.39 o                         
   5   1   1        359.61        415.57         6.67 o                         
   7   1   1        447.73        449.12        12.38 o                         
   9   1   1         43.47         45.61         3.34 o                         
  11   1   1          2.21          4.16         2.22 o                         
 -12   2   1         15.54         17.07         3.51 o                         
 -10   2   1         42.32         41.13         3.53 o                         
  -8   2   1        293.44        311.02         7.24 o                         
  -6   2   1        401.91        350.90         5.90 o                         
  -4   2   1        690.95        619.74         8.97 o                         
  -2   2   1       3077.34       3197.90        36.74 o                         
   0   2   1       1184.20       1148.19        13.45 o                         
   2   2   1        796.10        793.76        13.73 o                         
   4   2   1          3.94          9.56         1.62 o                         
   6   2   1        319.86        308.27         5.37 o                         
   8   2   1        284.95        281.48         6.79 o                         
  10   2   1         17.73         19.25         2.63 o                         
  12   2   1         13.71         25.12         7.04 o                         
 -11   3   1         36.65         41.85         4.05 o                         
  -9   3   1        593.46        587.36        11.37 o                         
  -7   3   1       1571.48       1502.36        18.79 o                         
  -5   3   1        990.35        929.03        12.04 o                         
  -3   3   1       2331.55       2263.31        35.97 o                         
  -1   3   1      10723.11      11051.50       122.76 o                         
   1   3   1      55682.59      53684.17       596.40 o                         
   3   3   1       5117.25       5104.97        57.29 o                         
   5   3   1       1047.75       1039.60        13.01 o                         
   7   3   1        246.14        242.59         5.35 o                         
   9   3   1        276.40        293.61         7.43 o                         
  11   3   1         25.44         28.21         4.31 o                         
 -12   4   1          2.03         -0.12         3.39 o                         
 -10   4   1         53.18         59.62         4.33 o                         
  -8   4   1         27.59         25.82         1.99 o                         
  -6   4   1        737.03        699.75        10.76 o                         
  -4   4   1        213.61        188.69         4.13 o                         
  -2   4   1        430.13        373.60         6.37 o                         
   0   4   1       2272.75       2390.55        31.00 o                         
   2   4   1        324.63        287.09         5.31 o                         
   4   4   1        349.69        321.56         4.88 o                         
   6   4   1        105.02        115.43         3.79 o                         
   8   4   1         30.60         32.89         2.49 o                         
  10   4   1         83.06         85.07         9.26 o                         
 -11   5   1         27.83         23.70         4.35 o                         
  -9   5   1         20.38         18.04         2.80 o                         
  -7   5   1         89.30         86.82         3.89 o                         
  -5   5   1          1.28          1.24         1.04 o                         
  -3   5   1       1442.49       1640.98        22.05 o                         
  -1   5   1         92.61         81.37         2.27 o                         
   1   5   1        146.10        162.45         3.68 o                         
   3   5   1       1359.76       1477.73        17.31 o                         
   5   5   1        126.19        111.80         3.19 o                         
   7   5   1         20.53         20.69         2.26 o                         
   9   5   1         22.41         22.38         2.70 o                         
  11   5   1         15.33          9.33         5.18 o                         
 -10   6   1        117.40        128.67         7.88 o                         
  -8   6   1         78.18         76.46         3.84 o                         
  -6   6   1        532.68        494.75         8.95 o                         
  -4   6   1        224.36        222.86         6.24 o                         
  -2   6   1       2928.66       3061.71        33.09 o                         
   0   6   1        864.82        952.33        13.76 o                         
   2   6   1       5183.97       5295.76        56.27 o                         
   4   6   1        427.07        431.38         7.38 o                         
   6   6   1        224.06        216.46         5.67 o                         
   8   6   1         26.67         30.36         3.74 o                         
  10   6   1         24.70         22.35         4.87 o                         
 -11   7   1          5.83          2.12         4.05 o                         
  -9   7   1          1.69          2.32         3.00 o                         
  -7   7   1         82.01         80.77         4.02 o                         
  -5   7   1        342.63        349.01         7.15 o                         
  -3   7   1        123.04        118.11         4.96 o                         
  -1   7   1          8.63          7.82         1.33 o                         
   1   7   1        288.97        296.79         5.78 o                         
   3   7   1         84.75         91.42         4.33 o                         
   5   7   1          7.78          4.78         1.96 o                         
   7   7   1          1.75          0.53         1.49 o                         
   9   7   1         18.23         14.50         4.54 o                         
  11   7   1          9.19          9.95         5.71 o                         
 -10   8   1         10.21          9.55         4.19 o                         
  -8   8   1         23.69         25.10         3.33 o                         
  -6   8   1        122.49        122.75         4.87 o                         
  -4   8   1          3.08          1.14         1.62 o                         
  -2   8   1        154.28        174.70         4.08 o                         
   0   8   1        305.69        308.35         5.49 o                         
   2   8   1        212.86        219.50         6.66 o                         
   4   8   1        385.47        402.55         8.38 o                         
   6   8   1         24.74         28.07         2.95 o                         
   8   8   1          1.64          5.18         4.50 o                         
  10   8   1         35.67         37.94         7.80 o                         
  -9   9   1         14.03         15.10         4.53 o                         
  -7   9   1         71.43         75.66         6.17 o                         
  -5   9   1        302.84        306.55         7.99 o                         
  -3   9   1        135.30        142.44         4.08 o                         
  -1   9   1         57.35         69.49         2.93 o                         
   1   9   1        187.07        191.65         5.40 o                         
   3   9   1        801.70        815.01        13.70 o                         
   5   9   1         63.52         61.23         4.18 o                         
   7   9   1         19.66         18.91         3.90 o                         
   9   9   1          5.97         11.73         4.15 o                         
  -8  10   1          9.24         10.69         2.99 o                         
  -6  10   1          4.21          1.08         2.40 o                         
  -4  10   1         78.27         82.52         5.25 o                         
  -2  10   1          5.94          5.22         2.07 o                         
   0  10   1         55.70         65.02         3.34 o                         
   2  10   1         14.29         13.97         2.35 o                         
   4  10   1         19.37         21.85         2.91 o                         
   6  10   1          0.30         -0.06         2.59 o                         
   8  10   1         10.02         12.48         6.64 o                         
  -9  11   1          6.22          0.44         8.78 o                         
  -7  11   1          5.10          4.55         5.45 o                         
  -5  11   1         25.11         22.67         3.79 o                         
  -3  11   1         11.52         12.83         3.01 o                         
  -1  11   1         70.91         65.24         4.51 o                         
   1  11   1          1.99          3.85         1.91 o                         
   3  11   1         10.19          9.84         2.36 o                         
   5  11   1         24.58         28.06         3.47 o                         
   7  11   1          1.55          4.26         5.54 o                         
  -8  12   1         19.85         13.50         5.81 o                         
  -6  12   1          7.45          5.80         3.27 o                         
  -4  12   1         14.78         17.03         3.59 o                         
  -2  12   1         26.78         22.05         2.86 o                         
   0  12   1         83.63         85.67         5.20 o                         
   2  12   1          3.75          5.18         2.48 o                         
   4  12   1         73.75         62.18         5.34 o                         
   6  12   1          6.47         13.65         3.96 o                         
  -7  13   1          2.49         -0.68         4.27 o                         
  -5  13   1          0.27          2.48         3.54 o                         
  -3  13   1         42.44         48.49        10.28 o                         
  -1  13   1         16.03         17.35         4.99 o                         
   1  13   1          1.04          2.38         2.46 o                         
   3  13   1         11.22          8.95         3.38 o                         
   5  13   1          1.79          6.08         4.45 o                         
  -4  14   1          4.70         -0.09         4.74 o                         
  -2  14   1          2.10         -0.84         5.19 o                         
   0  14   1          0.19         -2.29         2.29 o                         
   2  14   1          0.50          3.67         2.94 o                         
   4  14   1          1.44         -0.29         4.24 o                         
  -3  15   1         16.56         15.61         5.93 o                         
  -1  15   1         12.85          9.79         6.78 o                         
   1  15   1          4.07          1.27         3.32 o                         
   3  15   1          6.01          5.33         3.82 o                         
 -12   0   2         20.69         17.99         4.93 o                         
 -10   0   2         55.50         51.53         5.47 o                         
  -8   0   2       2936.01       2909.90        52.57 o                         
  -6   0   2       1820.90       1755.03        31.83 o                         
  -4   0   2       3306.30       3186.26       106.64 o                         
  -2   0   2       1090.21       1214.75        23.95 o                         
   0   0   2      17053.34      17159.03       332.32 o                         
   2   0   2      14009.65      14489.99       279.91 o                         
   4   0   2       9292.26       9649.58       185.96 o                         
   6   0   2        751.36        804.61        16.12 o                         
   8   0   2        230.37        221.66         9.34 o                         
  10   0   2         66.30         57.13         8.42 o                         
  12   0   2         11.75          9.46         5.40 o                         
 -11   1   2          7.01          8.77         2.56 o                         
  -9   1   2        209.74        214.26         6.26 o                         
  -7   1   2        140.20        133.16         4.15 o                         
  -5   1   2       2508.21       2457.03        27.83 o                         
  -3   1   2       7264.13       7242.14       124.57 o                         
  -1   1   2       7599.30       7961.16        97.49 o                         
   1   1   2        444.50        393.58         8.71 o                         
   3   1   2       2427.31       2386.34        27.98 o                         
   5   1   2         90.81         74.43         2.55 o                         
   7   1   2         33.77         38.11         2.59 o                         
   9   1   2         20.86         16.52         2.20 o                         
  11   1   2         15.42         17.91         3.90 o                         
 -12   2   2          2.20          3.98         2.75 o                         
 -10   2   2          2.78          3.42         2.02 o                         
  -8   2   2        140.47        141.65         4.88 o                         
  -6   2   2        163.29        166.82         5.87 o                         
  -4   2   2       1276.16       1344.76        24.42 o                         
  -2   2   2       6498.73       7173.12        61.83 o                         
   0   2   2       2231.05       1970.43       107.05 o                         
   2   2   2        221.29        237.79         3.73 o                         
   4   2   2        365.50        367.32         9.67 o                         
   6   2   2         18.21         22.02         1.77 o                         
   8   2   2        211.94        203.75         5.72 o                         
  10   2   2         10.56          7.87         2.51 o                         
  12   2   2          0.74          0.75         3.37 o                         
 -11   3   2          7.49          1.52         2.29 o                         
  -9   3   2        218.95        221.89         6.48 o                         
  -7   3   2        942.10        916.40        15.74 o                         
  -5   3   2         48.57         42.13         1.48 o                         
  -3   3   2        407.65        325.52        73.79 o                         
  -1   3   2       2320.23       2671.96        37.07 o                         
   1   3   2       3492.36       3440.38        63.02 o                         
   3   3   2       1944.57       2118.43        25.44 o                         
   5   3   2        529.21        587.27         7.63 o                         
   7   3   2        118.04        110.94         4.00 o                         
   9   3   2         19.66         22.43         3.26 o                         
  11   3   2          5.27          5.04         3.22 o                         
 -12   4   2          0.36          0.93         3.31 o                         
 -10   4   2         71.05         61.18         4.32 o                         
  -8   4   2         13.73         12.57         2.05 o                         
  -6   4   2        705.52        698.51         9.86 o                         
  -4   4   2       1071.48       1104.36        15.92 o                         
  -2   4   2       2203.76       2242.40        26.54 o                         
   0   4   2        200.38        231.11         5.14 o                         
   2   4   2       1097.29       1150.08        15.87 o                         
   4   4   2        307.21        330.56         5.64 o                         
   6   4   2        233.96        238.49         5.68 o                         
   8   4   2          0.67          0.01         1.31 o                         
  10   4   2         15.25         20.90         3.74 o                         
 -11   5   2          7.70         13.25         3.40 o                         
  -9   5   2         63.82         66.80         4.69 o                         
  -7   5   2         80.80         78.75         3.67 o                         
  -5   5   2        322.71        286.81         6.10 o                         
  -3   5   2        236.93        256.19         4.91 o                         
  -1   5   2        804.27        824.73        10.74 o                         
   1   5   2       1090.64       1030.92        14.53 o                         
   3   5   2        384.05        351.09         5.25 o                         
   5   5   2         44.94         46.17         2.35 o                         
   7   5   2        282.36        267.40         7.30 o                         
   9   5   2         53.89         57.46         4.93 o                         
  11   5   2         12.36         10.24         3.92 o                         
 -10   6   2         66.87         56.29         4.90 o                         
  -8   6   2         60.39         64.73         4.45 o                         
  -6   6   2       1523.20       1536.74        20.74 o                         
  -4   6   2        607.90        582.36        10.70 o                         
  -2   6   2        320.17        300.55         6.72 o                         
   0   6   2        760.75        743.33         9.44 o                         
   2   6   2       6917.84       7188.52        81.06 o                         
   4   6   2        187.85        182.00         3.79 o                         
   6   6   2        139.60        141.34         4.99 o                         
   8   6   2         17.59         18.04         2.71 o                         
  10   6   2         44.72         49.71         8.62 o                         
 -11   7   2         26.19         24.40         6.55 o                         
  -9   7   2          6.83          8.39         2.67 o                         
  -7   7   2         17.35         16.62         2.02 o                         
  -5   7   2        346.43        329.05         6.93 o                         
  -3   7   2          5.92          6.25         1.82 o                         
  -1   7   2          6.69          5.81         1.08 o                         
   1   7   2        862.16        913.53        12.58 o                         
   3   7   2          6.99          2.50         0.96 o                         
   5   7   2        128.98        138.07         5.12 o                         
   7   7   2         12.12         13.45         2.31 o                         
   9   7   2         17.20         18.08         3.52 o                         
 -10   8   2          8.96         -0.73         3.38 o                         
  -8   8   2         29.83         35.66         3.73 o                         
  -6   8   2         47.91         52.24         3.25 o                         
  -4   8   2         62.63         56.68         3.57 o                         
  -2   8   2          0.27          1.09         0.98 o                         
   0   8   2        181.05        200.05         5.81 o                         
   2   8   2        121.98        122.70         3.77 o                         
   4   8   2         63.04         63.89         3.56 o                         
   6   8   2         69.32         58.47         4.51 o                         
   8   8   2         16.31         10.05         2.85 o                         
  10   8   2          4.62          6.05         4.12 o                         
  -9   9   2          6.09          8.81         4.83 o                         
  -7   9   2         98.96         96.10         4.79 o                         
  -5   9   2        373.94        360.94         8.56 o                         
  -3   9   2         30.10         27.91         4.40 o                         
  -1   9   2         95.44         87.39         3.32 o                         
   1   9   2        439.29        440.39         7.80 o                         
   3   9   2        622.46        613.36        11.24 o                         
   5   9   2          2.45          3.88         1.69 o                         
   7   9   2         36.54         29.94         3.91 o                         
   9   9   2          2.66          7.86         4.52 o                         
  -8  10   2          1.13          0.59         3.28 o                         
  -6  10   2         25.15         25.31         3.25 o                         
  -4  10   2        149.75        155.86         6.69 o                         
  -2  10   2         19.71         21.67         3.07 o                         
   0  10   2        114.17        110.85         5.82 o                         
   2  10   2         41.64         46.64         3.24 o                         
   4  10   2         25.03         26.84         5.30 o                         
   6  10   2          9.72         16.18         3.75 o                         
   8  10   2          4.12         10.74         4.76 o                         
  -9  11   2          2.09         -2.73         3.63 o                         
  -7  11   2          1.98          3.13         2.59 o                         
  -5  11   2         39.74         43.53         4.71 o                         
  -3  11   2         67.06         79.51         5.27 o                         
  -1  11   2          2.71          3.30         1.65 o                         
   1  11   2         10.22         12.13         2.87 o                         
   3  11   2          7.04          8.90         2.53 o                         
   5  11   2        115.28        122.85        14.13 o                         
   7  11   2          2.18          6.32         3.31 o                         
  -8  12   2          2.69         -1.51         3.86 o                         
  -6  12   2          3.24          5.37         3.67 o                         
  -4  12   2        171.98        190.63         9.50 o                         
  -2  12   2          2.05          4.54         3.19 o                         
   0  12   2         47.90         37.46         3.72 o                         
   2  12   2          2.64          4.38         2.49 o                         
   4  12   2        250.34        272.04        24.29 o                         
   6  12   2          0.94          2.52         3.22 o                         
  -7  13   2          2.19          1.54         4.08 o                         
  -5  13   2          7.40          6.65         4.18 o                         
  -3  13   2         31.90         36.92         5.28 o                         
  -1  13   2         14.84         12.92         4.44 o                         
   1  13   2          0.32          0.89         2.56 o                         
   3  13   2          3.04          6.91         3.89 o                         
   5  13   2          0.92          2.30         3.74 o                         
  -4  14   2          4.25          8.91         5.06 o                         
  -2  14   2         19.60         22.59         5.98 o                         
   0  14   2          1.30          3.79         8.01 o                         
   2  14   2          1.58          0.14         6.42 o                         
   4  14   2          6.84         10.37         5.81 o                         
  -3  15   2         26.59         15.94         8.94 o                         
  -1  15   2          8.16          8.52         5.58 o                         
   1  15   2          1.03          1.67         6.10 o                         
   3  15   2          5.08          9.11        15.21 o                         
 -11   1   3          7.02          6.75         2.44 o                         
  -9   1   3        164.55        148.25         5.68 o                         
  -7   1   3         63.45         54.30         3.05 o                         
  -5   1   3        559.29        593.04         9.82 o                         
  -3   1   3          3.20          2.34         0.94 o                         
  -1   1   3       4124.51       4363.46        54.20 o                         
   1   1   3        950.62        904.34        13.23 o                         
   3   1   3       1161.49       1140.60        16.49 o                         
   5   1   3        392.71        412.96         6.89 o                         
   7   1   3         74.55         75.89         3.87 o                         
   9   1   3         22.88         17.35         3.34 o                         
  11   1   3          6.25          7.56         3.42 o                         
 -12   2   3         32.91         37.38         4.27 o                         
 -10   2   3         10.67         13.07         2.45 o                         
  -8   2   3        800.30        798.80        13.28 o                         
  -6   2   3        497.27        541.07        11.21 o                         
  -4   2   3       1527.33       1512.64        19.61 o                         
  -2   2   3       4979.35       4864.13        67.23 o                         
   0   2   3       3010.22       2956.54        40.87 o                         
   2   2   3       1957.84       1930.49        27.57 o                         
   4   2   3       2390.31       2395.59        28.36 o                         
   6   2   3         49.58         48.91         2.92 o                         
   8   2   3        186.80        187.92         5.56 o                         
  10   2   3          5.11          2.11         2.56 o                         
 -11   3   3         58.71         61.80         4.67 o                         
  -9   3   3        157.16        154.86         5.56 o                         
  -7   3   3        916.19        892.89        13.85 o                         
  -5   3   3       2513.91       2472.43        33.17 o                         
  -3   3   3       4404.66       4365.29        50.63 o                         
  -1   3   3        260.82        262.83         4.07 o                         
   1   3   3         95.59         90.07         4.02 o                         
   3   3   3       2070.19       2244.23        24.37 o                         
   5   3   3       1205.42       1184.88        14.56 o                         
   7   3   3         43.36         51.65         4.30 o                         
   9   3   3         34.42         33.59         4.48 o                         
  11   3   3          9.14          6.44         3.33 o                         
 -12   4   3          0.40         -1.88         2.53 o                         
 -10   4   3         88.35         93.19         5.20 o                         
  -8   4   3         44.57         48.31         3.31 o                         
  -6   4   3         58.66         56.26         3.23 o                         
  -4   4   3        377.68        351.53         5.97 o                         
  -2   4   3       1672.36       1490.82        25.32 o                         
   0   4   3         90.24         79.78         3.07 o                         
   2   4   3        916.75        889.60        12.93 o                         
   4   4   3        444.46        430.04         7.17 o                         
   6   4   3        213.56        215.57         4.66 o                         
   8   4   3         32.91         32.81         3.55 o                         
  10   4   3          2.89          3.27         2.91 o                         
 -11   5   3         49.97         47.75         4.74 o                         
  -9   5   3          0.34          0.53         1.80 o                         
  -7   5   3        598.61        621.46        12.06 o                         
  -5   5   3         29.09         24.49         1.73 o                         
  -3   5   3        567.02        584.48         7.92 o                         
  -1   5   3        408.04        448.17         7.54 o                         
   1   5   3        300.26        349.11         5.28 o                         
   3   5   3        274.93        307.83        10.25 o                         
   5   5   3         50.80         52.19         2.69 o                         
   7   5   3         26.92         20.59         2.56 o                         
   9   5   3         27.57         33.93         4.74 o                         
  11   5   3          0.86          3.03         3.24 o                         
 -10   6   3         47.58         46.58         4.46 o                         
  -8   6   3          7.77          7.04         2.13 o                         
  -6   6   3        850.88        795.46        11.98 o                         
  -4   6   3         91.15         83.81         5.34 o                         
  -2   6   3        941.79        878.52        16.65 o                         
   0   6   3         18.37         22.92         1.78 o                         
   2   6   3         94.86        113.35         3.57 o                         
   4   6   3         25.24         28.30         3.75 o                         
   6   6   3         98.72         93.81         4.89 o                         
   8   6   3          6.09          6.17         2.80 o                         
  10   6   3          2.74          6.50         3.31 o                         
 -11   7   3         17.17         16.23         4.26 o                         
  -9   7   3         29.87         28.33         3.60 o                         
  -7   7   3         12.72          8.02         2.13 o                         
  -5   7   3        225.85        226.49         7.16 o                         
  -3   7   3        285.58        264.70         6.02 o                         
  -1   7   3        332.49        331.01         6.73 o                         
   1   7   3        216.80        202.54         4.15 o                         
   3   7   3        143.04        137.93         6.20 o                         
   5   7   3        157.88        169.66         4.63 o                         
   7   7   3         89.61         82.74         4.81 o                         
   9   7   3          5.67          3.11         2.96 o                         
 -10   8   3         14.38         15.00         7.73 o                         
  -8   8   3         20.62         19.70         3.05 o                         
  -6   8   3         82.01         81.08         3.70 o                         
  -4   8   3        112.00        109.94         4.57 o                         
  -2   8   3        110.70        118.90         4.97 o                         
   0   8   3         38.24         33.86         1.92 o                         
   2   8   3         34.10         41.77         2.46 o                         
   4   8   3          4.41          4.93         1.53 o                         
   6   8   3          8.37          9.00         2.42 o                         
   8   8   3         20.10         23.66         3.61 o                         
  10   8   3          0.42          0.77         3.27 o                         
  -9   9   3          4.66         -2.73         3.44 o                         
  -7   9   3         24.95         16.41         2.84 o                         
  -5   9   3        357.57        365.46         8.37 o                         
  -3   9   3        104.60        121.00         4.80 o                         
  -1   9   3         47.89         50.06         3.28 o                         
   1   9   3         47.63         50.53         3.08 o                         
   3   9   3        368.38        400.13         8.33 o                         
   5   9   3         73.82         87.63         6.41 o                         
   7   9   3         30.92         34.82         4.73 o                         
   9   9   3          6.06          9.02         3.14 o                         
  -8  10   3          6.94          5.84         3.40 o                         
  -6  10   3          2.25          1.85         2.04 o                         
  -4  10   3         70.25         57.14         3.91 o                         
  -2  10   3         11.21         12.15         2.22 o                         
   0  10   3         44.59         40.55         2.82 o                         
   2  10   3         58.30         67.51         5.10 o                         
   4  10   3          4.32          1.56         2.55 o                         
   6  10   3          0.82          0.44         2.52 o                         
   8  10   3          7.65          4.30         2.85 o                         
  -9  11   3         18.99         14.22         9.11 o                         
  -7  11   3          0.61          6.40         3.60 o                         
  -5  11   3          0.84          0.28         2.18 o                         
  -3  11   3          4.19          1.16         2.25 o                         
  -1  11   3         15.62         11.14         3.09 o                         
   1  11   3          6.06          4.43         1.82 o                         
   3  11   3          9.14          7.91         2.34 o                         
   5  11   3          2.67          6.46         2.99 o                         
   7  11   3          2.71          2.83         3.01 o                         
  -8  12   3          9.42         12.33         4.56 o                         
  -6  12   3          5.06          4.30         3.05 o                         
  -4  12   3         58.17         55.12         5.36 o                         
  -2  12   3          7.66          3.72         5.47 o                         
   0  12   3          6.10          5.24         3.13 o                         
   2  12   3          4.90          5.64         2.97 o                         
   4  12   3         31.43         31.74         4.71 o                         
   6  12   3          0.72         -0.99         3.10 o                         
  -7  13   3          2.84          6.21         4.38 o                         
  -5  13   3          0.86          3.03         3.39 o                         
  -3  13   3         24.37         27.93         6.69 o                         
  -1  13   3          1.06          1.46         3.15 o                         
   1  13   3          5.89         10.67         6.45 o                         
   3  13   3          4.25          6.06         9.57 o                         
   5  13   3          0.71         -0.44         4.22 o                         
  -4  14   3          3.86          6.61         3.74 o                         
  -2  14   3          9.44          8.18         4.81 o                         
   0  14   3          4.47         11.15         5.42 o                         
   2  14   3          1.53          6.81         6.71 o                         
   4  14   3          0.71          4.30         7.01 o                         
  -3  15   3         27.79         21.82         5.62 o                         
  -1  15   3          5.84          5.32         7.06 o                         
   1  15   3          2.52         -1.60         4.77 o                         
 -12   0   4          7.93         14.16         4.44 o                         
 -10   0   4        105.93        107.99         7.65 o                         
  -8   0   4        571.38        576.06        14.85 o                         
  -4   0   4      10771.18      11464.38       157.72 o                         
  -2   0   4       3679.08       3717.65        73.82 o                         
   0   0   4       2209.82       2552.24        56.90 o                         
   2   0   4       1129.77       1228.34        37.52 o                         
   4   0   4       1853.83       2133.91        36.18 o                         
   6   0   4        124.25        127.13         6.89 o                         
   8   0   4        148.81        148.80        10.40 o                         
  10   0   4          4.19         -1.00         3.21 o                         
 -11   1   4         49.38         48.51         4.09 o                         
  -9   1   4        323.50        323.03         7.75 o                         
  -7   1   4        166.75        161.42        11.86 o                         
  -5   1   4        823.14        934.82        15.53 o                         
  -3   1   4        530.21        356.23       138.31 o                         
  -1   1   4       5612.22       5556.45        68.91 o                         
   1   1   4       2410.06       2310.54        37.56 o                         
   3   1   4       1169.59       1190.08        18.11 o                         
   5   1   4        716.27        698.36        12.49 o                         
   7   1   4        128.24        127.05         4.49 o                         
   9   1   4        109.46        124.17         7.75 o                         
  11   1   4          3.72          4.36         2.88 o                         
 -12   2   4         11.72          7.25         2.86 o                         
 -10   2   4         79.52         87.63         4.89 o                         
  -8   2   4        579.20        552.33        10.30 o                         
  -6   2   4        259.00        268.11         9.59 o                         
  -4   2   4       1139.92       1178.56        15.10 o                         
  -2   2   4       1274.78       1491.45        31.87 o                         
   0   2   4        297.63        299.24         8.61 o                         
   2   2   4        358.96        426.53         8.80 o                         
   4   2   4        453.18        449.37         8.22 o                         
   6   2   4         99.46        115.79         3.37 o                         
   8   2   4         27.19         18.99         3.32 o                         
  10   2   4         14.27         12.15         3.38 o                         
 -11   3   4          2.15          1.43         2.21 o                         
  -9   3   4         27.51         28.92         2.82 o                         
  -7   3   4        255.46        257.52         5.96 o                         
  -5   3   4       1169.63       1149.80        16.55 o                         
  -3   3   4       1557.28       1698.62        19.04 o                         
  -1   3   4       1705.25       1837.42        27.73 o                         
   1   3   4         76.75         66.93         1.45 o                         
   3   3   4        778.15        924.67        11.94 o                         
   5   3   4        318.04        324.78         6.79 o                         
   7   3   4         80.47         72.57         4.85 o                         
   9   3   4         24.06         24.95         4.15 o                         
  11   3   4          5.86          5.76         3.41 o                         
 -12   4   4         16.94         14.02         3.42 o                         
 -10   4   4        114.04        120.20         7.03 o                         
  -8   4   4         16.70         17.41         2.21 o                         
  -6   4   4         32.40         10.80         5.98 o                         
  -4   4   4        171.58        175.92         3.82 o                         
  -2   4   4        232.60        213.55         2.98 o                         
   0   4   4       1377.56       1386.50        18.57 o                         
   2   4   4        584.76        650.10         8.83 o                         
   4   4   4        363.11        347.69         5.72 o                         
   6   4   4        109.74         96.70         5.38 o                         
   8   4   4         46.24         48.83         5.01 o                         
  10   4   4         19.27         14.51         3.67 o                         
 -11   5   4          2.21          0.83         2.56 o                         
  -9   5   4         37.06         30.58         3.39 o                         
  -7   5   4        472.04        456.48         9.77 o                         
  -5   5   4        486.83        476.86        14.77 o                         
  -3   5   4        637.96        541.34        57.85 o                         
  -1   5   4        719.57        751.12        13.76 o                         
   1   5   4        250.88        240.96         3.94 o                         
   3   5   4         72.22         69.58         3.18 o                         
   5   5   4        187.76        197.73         4.56 o                         
   7   5   4          6.78          6.81         2.54 o                         
   9   5   4          1.78          3.02         2.70 o                         
  11   5   4         12.22         19.96         4.54 o                         
 -10   6   4         42.43         48.26         6.47 o                         
  -8   6   4          6.75          4.32         1.97 o                         
  -6   6   4        356.06        333.20         7.90 o                         
  -4   6   4         94.88         86.02         3.53 o                         
  -2   6   4       1289.63       1367.33        17.33 o                         
   0   6   4         57.61         47.06         2.21 o                         
   2   6   4        309.09        313.39         5.59 o                         
   4   6   4        141.96        147.18         4.14 o                         
   6   6   4        284.01        266.39         9.27 o                         
   8   6   4         19.03         20.14         3.76 o                         
  10   6   4         16.99         16.00         3.95 o                         
 -11   7   4         27.84         20.32         4.03 o                         
  -9   7   4         19.10         22.41         3.28 o                         
  -7   7   4         20.42         23.88         2.77 o                         
  -5   7   4         84.62         85.63         3.02 o                         
  -3   7   4        127.23        151.99         4.24 o                         
  -1   7   4        283.25        251.32         6.26 o                         
   1   7   4         67.17         72.78         3.48 o                         
   3   7   4         66.67         72.45         2.90 o                         
   5   7   4         28.96         32.34         2.79 o                         
   7   7   4         17.25         23.09         4.38 o                         
   9   7   4          1.23          2.20         2.65 o                         
 -10   8   4          9.50          7.14         3.17 o                         
  -8   8   4         20.51         16.33         2.86 o                         
  -6   8   4        185.94        189.78         6.25 o                         
  -4   8   4         50.41         47.50         2.98 o                         
  -2   8   4        183.42        180.37         4.92 o                         
   0   8   4        187.04        206.64         7.17 o                         
   2   8   4         22.88         26.71         3.31 o                         
   4   8   4          6.63          8.80         1.72 o                         
   6   8   4         12.74         10.45         2.88 o                         
   8   8   4          2.42          1.31         2.60 o                         
  -9   9   4          9.62         11.80         3.15 o                         
  -7   9   4         43.11         38.91         3.75 o                         
  -5   9   4        206.31        191.98         6.54 o                         
  -3   9   4         78.93         78.75         3.97 o                         
  -1   9   4        201.00        175.19         5.92 o                         
   1   9   4         85.54         95.51         6.05 o                         
   3   9   4         26.56         27.22         2.68 o                         
   5   9   4         54.09         64.48         5.46 o                         
   7   9   4         18.65          7.14         2.66 o                         
   9   9   4          6.87         10.86         4.08 o                         
  -8  10   4         25.38         23.55         4.80 o                         
  -6  10   4          3.73          1.56         2.37 o                         
  -4  10   4         62.27         69.05         4.03 o                         
  -2  10   4         68.91         67.27         4.53 o                         
   0  10   4          3.41          3.15         2.22 o                         
   2  10   4         18.97         20.34         2.84 o                         
   4  10   4         24.77         32.75         4.01 o                         
   6  10   4         11.05          7.46         3.33 o                         
   8  10   4          5.02          6.37         3.00 o                         
  -9  11   4          9.99         12.13         5.39 o                         
  -7  11   4          4.53          8.60         3.64 o                         
  -5  11   4        104.74        124.50         5.81 o                         
  -3  11   4         10.50          9.59         2.95 o                         
  -1  11   4         36.40         42.62         4.50 o                         
   1  11   4         86.38         94.56         6.31 o                         
   3  11   4         19.76         22.93         8.19 o                         
   5  11   4          0.45          2.49         4.70 o                         
   7  11   4          5.41          5.17         5.62 o                         
  -8  12   4         21.60         19.65         5.11 o                         
  -6  12   4          0.39          1.17         3.25 o                         
  -4  12   4        187.40        210.41         8.56 o                         
  -2  12   4          9.11          8.42         3.18 o                         
   0  12   4         97.03        113.04        10.66 o                         
   2  12   4          0.35          4.78         3.70 o                         
   4  12   4         61.70         65.29         7.47 o                         
   6  12   4          1.00          2.49         3.19 o                         
  -7  13   4          3.68          2.66         5.28 o                         
  -5  13   4          1.88          2.45         2.90 o                         
  -3  13   4         15.31         18.07         4.04 o                         
  -1  13   4          3.63          1.29         3.11 o                         
   1  13   4          0.99          0.64         3.48 o                         
   3  13   4         10.54          6.79         6.63 o                         
   5  13   4          0.59          0.76         6.71 o                         
  -4  14   4          3.80          3.82         3.47 o                         
  -2  14   4          5.42          6.18         5.18 o                         
   0  14   4          8.61         10.10         4.67 o                         
   2  14   4          2.84         -1.83         6.03 o                         
   4  14   4          0.66          9.02         6.61 o                         
  -3  15   4         18.17         14.35         4.94 o                         
  -1  15   4          5.53          3.50         5.89 o                         
   1  15   4          7.12          6.10         7.00 o                         
 -11   1   5         22.10         17.43         2.92 o                         
  -9   1   5          7.91          3.82         1.53 o                         
  -7   1   5        206.59        191.81         6.21 o                         
  -5   1   5        606.86        655.59         9.67 o                         
  -3   1   5       1764.94       1801.21        27.54 o                         
  -1   1   5       1820.76       1942.24        27.94 o                         
   1   1   5        754.78        746.86        14.43 o                         
   3   1   5        143.98        149.86         3.28 o                         
   5   1   5        633.13        673.62        14.43 o                         
   7   1   5          9.52          7.14         3.01 o                         
   9   1   5         18.72         22.89         7.95 o                         
  11   1   5          2.56          0.99         3.00 o                         
 -12   2   5          8.14          6.66         2.71 o                         
 -10   2   5         10.21         12.03         2.31 o                         
  -8   2   5         22.38         28.27         2.43 o                         
  -6   2   5         94.29         88.10         6.26 o                         
  -4   2   5       1782.91       1798.19        20.10 o                         
  -2   2   5        301.81        269.04         4.79 o                         
   0   2   5       1565.02       1552.33        21.88 o                         
   2   2   5        497.59        409.46         7.24 o                         
   4   2   5        216.73        208.21         3.91 o                         
   6   2   5         96.55        101.48         8.58 o                         
   8   2   5         10.48          9.24         2.72 o                         
  10   2   5          3.68          5.65         3.11 o                         
 -11   3   5          3.79          2.07         2.10 o                         
  -9   3   5         83.34         89.55         4.70 o                         
  -7   3   5        195.60        202.50         5.27 o                         
  -5   3   5        351.34        387.40         6.08 o                         
  -3   3   5       1407.54       1661.72        20.05 o                         
  -1   3   5       3527.67       3640.90        41.85 o                         
   1   3   5        551.93        681.07        10.92 o                         
   3   3   5        928.38        885.07        11.77 o                         
   5   3   5         14.63         18.49         2.20 o                         
   7   3   5        205.21        199.41         8.33 o                         
   9   3   5         32.32         32.41         8.20 o                         
  11   3   5         15.74         24.08         4.93 o                         
 -12   4   5          2.74          1.15         2.73 o                         
 -10   4   5         12.49          6.75         2.14 o                         
  -8   4   5         19.78         14.51         2.02 o                         
  -6   4   5         81.92         82.44         6.95 o                         
  -4   4   5        734.60        774.13        10.09 o                         
  -2   4   5        527.81        545.47         8.41 o                         
   0   4   5       2114.09       2162.02        27.65 o                         
   2   4   5        781.30        746.81        10.87 o                         
   4   4   5        257.42        278.70         6.59 o                         
   6   4   5         62.90         55.87         4.13 o                         
   8   4   5         13.14         15.49         3.23 o                         
  10   4   5          7.14          8.57         3.40 o                         
 -11   5   5          4.74          5.00         2.76 o                         
  -9   5   5         30.03         30.57         3.29 o                         
  -7   5   5        405.11        406.66         9.00 o                         
  -5   5   5         92.83         75.05         9.18 o                         
  -3   5   5        562.98        599.32         8.91 o                         
  -1   5   5        529.12        584.37         9.43 o                         
   1   5   5        175.72        172.81         4.40 o                         
   3   5   5         81.92         85.85         2.49 o                         
   5   5   5        125.63        122.33         5.15 o                         
   7   5   5          2.39          1.07         2.00 o                         
   9   5   5          3.11         -0.51         3.33 o                         
 -10   6   5         31.99         42.52         4.21 o                         
  -8   6   5          2.97         -0.53         1.62 o                         
  -6   6   5        393.82        398.14         8.77 o                         
  -4   6   5          7.99          8.32         1.66 o                         
  -2   6   5       1992.54       2160.66        31.74 o                         
   0   6   5          5.61          5.00         0.89 o                         
   2   6   5        759.50        819.31        14.19 o                         
   4   6   5          9.44          6.73         1.44 o                         
   6   6   5        247.00        249.49        10.68 o                         
   8   6   5          3.01          2.53         2.41 o                         
  10   6   5         34.10         37.00         6.72 o                         
 -11   7   5          0.28          0.43         2.91 o                         
  -9   7   5          9.35          9.98         2.64 o                         
  -7   7   5         51.89         53.72         3.97 o                         
  -5   7   5         45.69         42.73         3.47 o                         
  -3   7   5         51.60         42.36         3.27 o                         
  -1   7   5        328.33        324.22         6.36 o                         
   1   7   5        166.87        162.52         5.13 o                         
   3   7   5        116.23        132.55         3.68 o                         
   5   7   5         86.82         74.33         4.98 o                         
   7   7   5          2.05          1.37         2.33 o                         
   9   7   5          5.92          1.39         2.93 o                         
 -10   8   5          7.77          9.29         3.09 o                         
  -8   8   5         56.32         52.37         4.32 o                         
  -6   8   5        277.26        274.38        10.64 o                         
  -4   8   5        304.44        326.31         6.71 o                         
  -2   8   5         26.57         21.74         2.14 o                         
   0   8   5         23.82         22.62         2.46 o                         
   2   8   5        160.39        171.50         4.39 o                         
   4   8   5         40.88         46.32         4.59 o                         
   6   8   5         41.12         40.15         3.78 o                         
   8   8   5          4.19          1.48         2.73 o                         
  -9   9   5         18.45         26.07         3.81 o                         
  -7   9   5         45.02         49.29         4.19 o                         
  -5   9   5         54.90         47.76         4.09 o                         
  -3   9   5        251.09        282.84         6.58 o                         
  -1   9   5        341.65        355.51         8.54 o                         
   1   9   5         99.83        109.37         4.87 o                         
   3   9   5         10.66         14.57         2.43 o                         
   5   9   5         58.60         60.80         5.15 o                         
   7   9   5         14.31         13.11         3.40 o                         
   9   9   5         24.00         22.81         4.61 o                         
  -8  10   5          0.77          0.01         2.72 o                         
  -6  10   5          3.46          4.38         2.49 o                         
  -4  10   5         15.29         19.92         2.29 o                         
  -2  10   5         14.06         17.94         2.98 o                         
   0  10   5         21.90         13.07         2.44 o                         
   2  10   5         11.90         14.49         1.80 o                         
   4  10   5         23.55         22.51         4.79 o                         
   6  10   5          9.03         11.16         2.99 o                         
   8  10   5          3.40          6.30         3.43 o                         
  -9  11   5          1.85          1.77         7.18 o                         
  -7  11   5          6.32          2.11         3.29 o                         
  -5  11   5         11.41          8.26         4.09 o                         
  -3  11   5          2.18         -0.37         2.02 o                         
  -1  11   5          0.96          0.88         2.27 o                         
   1  11   5          7.75          5.56         2.52 o                         
   3  11   5          6.59          5.52         2.18 o                         
   5  11   5          1.18          2.14         2.44 o                         
   7  11   5          0.95          5.20         3.74 o                         
  -8  12   5          0.14          1.76         3.87 o                         
  -6  12   5          2.25         -1.14         5.52 o                         
  -4  12   5         13.69         17.69         3.22 o                         
  -2  12   5          0.33          4.56         2.64 o                         
   0  12   5          7.38          5.49         2.87 o                         
   2  12   5          8.85         11.70         4.43 o                         
   4  12   5          6.34          6.21         4.98 o                         
   6  12   5          2.94          4.63         2.75 o                         
  -5  13   5          2.24         10.80         5.33 o                         
  -3  13   5         11.72         14.67         4.82 o                         
  -1  13   5          5.36          3.13         2.91 o                         
   1  13   5          1.44          3.26         4.19 o                         
   3  13   5         14.04         25.58         7.69 o                         
   5  13   5          1.24          7.22         6.67 o                         
  -4  14   5         14.20         14.09         8.32 o                         
  -2  14   5          0.08          0.96         3.46 o                         
   0  14   5          2.89         15.32         6.38 o                         
   2  14   5         11.02         17.11         6.78 o                         
  -1  15   5          6.39         16.20         6.31 o                         
 -12   0   6         35.84         29.09         6.99 o                         
 -10   0   6         55.59         51.57         5.51 o                         
  -8   0   6        467.23        435.89        15.03 o                         
  -6   0   6        508.43        505.68        11.67 o                         
  -4   0   6       3056.62       3141.67        67.44 o                         
  -2   0   6        726.98        369.69        14.59 o                         
   0   0   6      16659.20      17330.50       349.63 o                         
   2   0   6       1637.62       1588.13        26.09 o                         
   4   0   6       1708.62       1725.89        39.21 o                         
   6   0   6        169.11        179.37         7.88 o                         
   8   0   6        243.79        262.80        14.33 o                         
  10   0   6          6.84          6.38         4.31 o                         
 -11   1   6         38.37         40.55         3.79 o                         
  -9   1   6         51.18         48.72         3.79 o                         
  -7   1   6        162.33        157.51         4.36 o                         
  -5   1   6        225.07        245.63         4.16 o                         
  -3   1   6       1878.75       1893.68        28.98 o                         
  -1   1   6        553.69        575.41         9.13 o                         
   1   1   6       1563.56       1763.60        35.09 o                         
   3   1   6        199.18        178.99         3.46 o                         
   5   1   6        194.55        188.70        17.61 o                         
   7   1   6        194.20        177.51         7.73 o                         
   9   1   6         31.89         30.40         4.28 o                         
  11   1   6          2.68          3.28         3.29 o                         
 -12   2   6          3.57          5.37         2.56 o                         
 -10   2   6          9.80          7.65         2.16 o                         
  -8   2   6         60.61         44.48         5.30 o                         
  -6   2   6        272.89        205.18        57.71 o                         
  -4   2   6        857.22        891.06        12.30 o                         
  -2   2   6       2762.70       2208.62       435.71 o                         
   0   2   6       2141.80       2360.91        30.14 o                         
   2   2   6       1312.56       1304.75        19.17 o                         
   4   2   6          8.34          9.40         1.80 o                         
   6   2   6        195.32        185.66         5.80 o                         
   8   2   6         13.92         17.53         3.42 o                         
  10   2   6          1.36          1.96         2.57 o                         
 -11   3   6         29.79         26.22         3.31 o                         
  -9   3   6         82.06         67.47         4.00 o                         
  -7   3   6        156.01        128.15         4.34 o                         
  -5   3   6        246.10        188.92        46.33 o                         
  -3   3   6        961.47       1063.03        15.54 o                         
  -1   3   6       3015.64       3305.99        38.07 o                         
   1   3   6       1687.94       1842.50        23.88 o                         
   3   3   6        460.14        490.16         9.10 o                         
   5   3   6        186.42        218.73         5.94 o                         
   7   3   6         68.91         69.42         5.68 o                         
   9   3   6          6.81          5.09         2.61 o                         
 -12   4   6          3.67         -1.63         2.53 o                         
 -10   4   6         93.97        100.05         5.34 o                         
  -8   4   6         55.68         53.40         3.44 o                         
  -6   4   6        420.09        394.63         9.73 o                         
  -4   4   6        349.51        354.69         6.55 o                         
  -2   4   6        809.42        795.70        10.48 o                         
   0   4   6        652.55        651.92         9.10 o                         
   2   4   6        226.83        224.00         4.91 o                         
   4   4   6         94.39         80.96         4.16 o                         
   6   4   6        396.15        398.40        16.32 o                         
   8   4   6         45.31         46.51         5.08 o                         
  10   4   6         14.27         13.75         3.69 o                         
 -11   5   6         21.15         10.64         3.06 o                         
  -9   5   6         24.68         24.78         2.95 o                         
  -7   5   6         40.74         35.61         3.02 o                         
  -5   5   6        163.35        160.83         4.65 o                         
  -3   5   6       1764.57       1855.63        23.15 o                         
  -1   5   6        528.40        484.91         7.91 o                         
   1   5   6        568.12        580.14        10.20 o                         
   3   5   6        441.56        413.13         9.64 o                         
   5   5   6        172.46        181.56         9.17 o                         
   7   5   6         28.27         28.14         5.60 o                         
   9   5   6          9.62          5.14         2.95 o                         
 -10   6   6         28.34         24.10         3.42 o                         
  -8   6   6         11.82         13.15         2.37 o                         
  -6   6   6        107.18        115.55         4.70 o                         
  -4   6   6        113.12        120.97         4.41 o                         
  -2   6   6        253.29        300.43        14.18 o                         
   0   6   6        306.70        299.74         5.62 o                         
   2   6   6        200.57        230.49         5.95 o                         
   4   6   6         36.18         30.17         2.97 o                         
   6   6   6          2.37          0.87         1.88 o                         
   8   6   6         31.38         25.51         4.27 o                         
  10   6   6         25.48         34.95         5.42 o                         
 -11   7   6          5.35          6.72         3.12 o                         
  -9   7   6         15.89          9.66         2.58 o                         
  -7   7   6         42.36         35.39         3.29 o                         
  -5   7   6          5.19          1.69         1.39 o                         
  -3   7   6         64.44         60.46         3.56 o                         
  -1   7   6         87.04         95.23         3.55 o                         
   1   7   6         97.70        104.93         3.70 o                         
   3   7   6        204.08        209.77         4.96 o                         
   5   7   6        142.58        124.54         5.64 o                         
   7   7   6          1.18         -0.40         3.34 o                         
   9   7   6          0.27         -1.10         3.61 o                         
 -10   8   6          9.61          9.94         3.10 o                         
  -8   8   6         17.99         20.09         3.00 o                         
  -6   8   6         32.06         35.40         3.22 o                         
  -4   8   6         36.33         38.65         3.25 o                         
  -2   8   6         21.83         21.26         2.15 o                         
   0   8   6         29.99         34.83         3.19 o                         
   2   8   6         79.28         74.80         5.33 o                         
   4   8   6         71.52         63.60         3.41 o                         
   6   8   6          4.45          6.60         2.40 o                         
   8   8   6          2.37          2.09         2.79 o                         
  -9   9   6          5.03          0.25         2.53 o                         
  -7   9   6          4.65          1.10         2.18 o                         
  -5   9   6        137.08        136.12         6.17 o                         
  -3   9   6        141.38        132.47         6.23 o                         
  -1   9   6        126.67        127.79         4.91 o                         
   1   9   6         45.82         47.01         3.55 o                         
   3   9   6        163.25        173.62         5.82 o                         
   5   9   6          8.85          8.31         2.12 o                         
   7   9   6         38.49         37.93         4.68 o                         
  -8  10   6         24.07         24.29         4.03 o                         
  -6  10   6          0.73          1.17         2.25 o                         
  -4  10   6         24.90         28.30         5.00 o                         
  -2  10   6          2.82          1.86         1.67 o                         
   0  10   6         16.82         18.95         2.65 o                         
   2  10   6         17.76         27.44         4.40 o                         
   4  10   6         72.52         74.72         7.09 o                         
   6  10   6          3.82          1.24         4.40 o                         
   8  10   6          5.12          7.02         3.41 o                         
  -7  11   6          9.29         19.88         6.91 o                         
  -5  11   6         87.42         93.29         7.46 o                         
  -3  11   6         13.53         12.47         2.29 o                         
  -1  11   6         18.41         15.05         2.94 o                         
   1  11   6         29.99         32.98         5.68 o                         
   3  11   6          8.34          5.35         3.54 o                         
   5  11   6          0.56         -0.85         1.87 o                         
   7  11   6          3.67          4.10         3.00 o                         
  -6  12   6          1.65          1.57         4.03 o                         
  -4  12   6         81.64         74.07         8.52 o                         
  -2  12   6          0.16          0.18         3.52 o                         
   0  12   6        126.12        140.36         8.71 o                         
   2  12   6          5.05          8.65         4.02 o                         
   4  12   6         16.32         24.64         7.42 o                         
   6  12   6          5.88         13.96        10.98 o                         
  -5  13   6          2.23          1.86         4.63 o                         
  -3  13   6          0.57          4.35         2.51 o                         
  -1  13   6         12.50         16.15         3.58 o                         
   1  13   6          6.34         11.22         4.80 o                         
   3  13   6          4.70          6.29         5.35 o                         
   5  13   6          0.02         -3.65         4.56 o                         
  -4  14   6          6.94          6.08         5.37 o                         
  -2  14   6          4.61          9.56         3.50 o                         
   0  14   6          4.15          7.28         4.92 o                         
   2  14   6          0.19          0.77         5.29 o                         
 -11   1   7          4.60          6.04         2.28 o                         
  -9   1   7        155.42        147.12         5.37 o                         
  -7   1   7        108.60        117.58         5.41 o                         
  -5   1   7        206.45        218.96         8.47 o                         
  -3   1   7        829.89        871.06        15.15 o                         
  -1   1   7       1904.36       2030.04        23.51 o                         
   1   1   7       1366.14       1341.32        24.03 o                         
   3   1   7        331.56        314.96         6.26 o                         
   5   1   7        102.60        108.59         4.18 o                         
   7   1   7        169.86        175.58        10.60 o                         
   9   1   7          3.75          9.17         3.06 o                         
 -12   2   7         28.98         24.93         3.53 o                         
 -10   2   7         65.27         59.18         4.13 o                         
  -8   2   7        110.52         98.93         4.08 o                         
  -6   2   7        110.59        100.79         5.28 o                         
  -4   2   7         30.50         35.80         1.83 o                         
  -2   2   7       1844.88        725.79       643.62 o                         
   0   2   7        960.19        979.07        13.51 o                         
   2   2   7        377.88        444.69         8.15 o                         
   4   2   7        192.39        195.37         8.61 o                         
   6   2   7        195.15        187.19         5.96 o                         
   8   2   7         69.08         75.20        10.72 o                         
  10   2   7          9.76         11.77         3.61 o                         
 -11   3   7          5.08          0.43         1.97 o                         
  -9   3   7        220.27        232.54         6.46 o                         
  -7   3   7        231.52        198.50         5.15 o                         
  -5   3   7        690.42        666.49        11.58 o                         
  -3   3   7       1180.53       1194.23        17.05 o                         
  -1   3   7        929.98        932.47        12.72 o                         
   1   3   7       2840.31       2997.42        49.92 o                         
   3   3   7       1073.22       1009.97        16.00 o                         
   5   3   7        247.34        238.46         7.34 o                         
   7   3   7         46.68         38.98         4.23 o                         
   9   3   7         55.54         51.79         5.46 o                         
 -12   4   7          6.03          2.46         2.93 o                         
 -10   4   7          2.87          6.38         2.19 o                         
  -8   4   7          7.36          3.20         1.49 o                         
  -6   4   7         61.44         68.32         3.45 o                         
  -4   4   7          2.50          0.91         0.57 o                         
  -2   4   7        176.16        190.74         3.55 o                         
   0   4   7        274.75        259.40         6.49 o                         
   2   4   7          7.27         12.83         1.79 o                         
   4   4   7        216.24        217.31         5.63 o                         
   6   4   7        123.94        125.57         5.58 o                         
   8   4   7         15.86         18.83         5.69 o                         
  10   4   7         15.80         24.29         4.42 o                         
 -11   5   7         15.23         19.77         3.88 o                         
  -9   5   7         21.56         22.58         3.67 o                         
  -7   5   7        225.60        235.12         6.51 o                         
  -5   5   7         20.33         21.73         2.79 o                         
  -3   5   7         68.10         70.21         2.50 o                         
  -1   5   7        251.71        240.03         4.78 o                         
   1   5   7        181.69        168.78         5.97 o                         
   3   5   7        303.69        315.26         7.95 o                         
   5   5   7          3.40          3.72         1.52 o                         
   7   5   7          6.45          4.80         2.27 o                         
   9   5   7          1.11          2.50         3.32 o                         
 -10   6   7         57.44         62.25         5.02 o                         
  -8   6   7         14.01          8.19         2.10 o                         
  -6   6   7        147.32        145.71         5.12 o                         
  -4   6   7        318.65        324.33        12.29 o                         
  -2   6   7        872.31        451.33       148.49 o                         
   0   6   7        234.83        242.17         7.55 o                         
   2   6   7        620.07        654.10        14.15 o                         
   4   6   7        196.26        190.25         6.17 o                         
   6   6   7         80.98         92.75         5.71 o                         
   8   6   7         15.21         17.67         6.14 o                         
 -11   7   7          1.59         -1.18         2.67 o                         
  -9   7   7         26.16         31.80         3.99 o                         
  -7   7   7         60.77         66.64         4.28 o                         
  -5   7   7         38.51         31.80         2.80 o                         
  -3   7   7        172.87        195.19         5.77 o                         
  -1   7   7         93.07         89.59         3.90 o                         
   1   7   7        184.14        196.12         6.51 o                         
   3   7   7        106.23         96.14         5.37 o                         
   5   7   7         28.43         23.65         3.12 o                         
   7   7   7         30.79         26.48         3.94 o                         
   9   7   7         24.80         28.18         4.63 o                         
 -10   8   7         10.10         10.13         3.14 o                         
  -8   8   7         26.74         27.38         4.96 o                         
  -6   8   7         32.22         35.33         4.46 o                         
  -4   8   7         41.07         40.94         3.36 o                         
  -2   8   7        218.37        211.55         7.46 o                         
   0   8   7        225.82        236.45         5.38 o                         
   2   8   7         98.00        115.04         5.93 o                         
   4   8   7         42.67         45.62         2.80 o                         
   6   8   7         12.52          9.55         2.55 o                         
   8   8   7          0.79          4.46         2.72 o                         
  -9   9   7          0.57          1.27         2.63 o                         
  -7   9   7         18.00         18.64         3.30 o                         
  -5   9   7         30.49         29.23         3.36 o                         
  -3   9   7         17.78         12.22         2.77 o                         
  -1   9   7         43.17         47.09         4.27 o                         
   1   9   7        167.92        181.64         6.55 o                         
   3   9   7         30.64         26.66         2.95 o                         
   5   9   7          6.36          4.74         1.90 o                         
   7   9   7          2.53          1.93         2.49 o                         
  -8  10   7          8.77          5.28         3.14 o                         
  -6  10   7          2.56          3.70         2.82 o                         
  -4  10   7          0.58          1.05         2.45 o                         
  -2  10   7          1.90          0.23         1.12 o                         
   0  10   7         88.22        108.95         5.78 o                         
   2  10   7         36.24         27.67         3.38 o                         
   4  10   7          0.83         -2.70         2.70 o                         
   6  10   7          2.97          6.07         4.02 o                         
  -7  11   7          3.47          1.25         3.56 o                         
  -5  11   7          7.02          6.10         3.56 o                         
  -3  11   7          4.62          4.10         3.11 o                         
  -1  11   7          4.15          8.34         2.50 o                         
   1  11   7          0.37         -0.29         2.72 o                         
   3  11   7          6.08          1.96         2.80 o                         
   5  11   7         10.92         10.75         5.10 o                         
  -6  12   7          0.64          0.66         3.88 o                         
  -4  12   7          6.41          7.96         4.37 o                         
  -2  12   7         14.76         19.28         2.36 o                         
   0  12   7         51.08         61.38         7.42 o                         
   2  12   7          1.00         -0.29         2.54 o                         
   4  12   7         18.05         21.08         5.36 o                         
  -5  13   7          0.24          0.63         4.65 o                         
  -3  13   7          6.02          7.45         4.90 o                         
  -1  13   7         18.70         20.68         4.40 o                         
   1  13   7          5.58          6.78         7.09 o                         
   3  13   7          1.76          1.52         3.11 o                         
  -4  14   7          3.96          2.41         5.52 o                         
  -2  14   7          4.63         20.96        10.12 o                         
   0  14   7          6.16         12.82         4.54 o                         
   2  14   7          2.53          1.41         4.22 o                         
 -12   0   8        144.41        159.37        10.86 o                         
 -10   0   8         44.12         35.94         4.59 o                         
  -8   0   8       1003.09        915.29        25.14 o                         
  -6   0   8        215.25        205.92         5.05 o                         
  -4   0   8       2444.37       2260.37        49.93 o                         
  -2   0   8       2206.91       2430.24        49.99 o                         
   0   0   8       1130.55       1426.09        45.85 o                         
   2   0   8        353.96        354.50        15.19 o                         
   4   0   8       2657.22       2700.26        55.82 o                         
   6   0   8        205.54        213.99        16.60 o                         
   8   0   8         50.94         55.59         7.38 o                         
  10   0   8         28.32         30.50         6.88 o                         
 -11   1   8          7.38          4.03         2.00 o                         
  -9   1   8         27.71         30.10         2.76 o                         
  -7   1   8         26.54         29.59         2.36 o                         
  -5   1   8        600.40        570.12         8.92 o                         
  -3   1   8        600.41        538.21        10.71 o                         
  -1   1   8       1251.32       1348.07        17.64 o                         
   1   1   8        918.77        863.56        19.88 o                         
   3   1   8        353.51        305.75         7.54 o                         
   5   1   8        210.68        217.55         5.87 o                         
   7   1   8         19.12         14.70         3.41 o                         
   9   1   8          5.32          5.50         2.89 o                         
 -12   2   8         13.49          6.60         2.66 o                         
 -10   2   8         37.11         39.37         3.37 o                         
  -8   2   8        136.25        133.63         5.85 o                         
  -6   2   8        918.99        895.54        11.87 o                         
  -4   2   8        292.55        298.73         5.38 o                         
  -2   2   8         34.76         30.42         1.71 o                         
   0   2   8        139.57        130.88         2.95 o                         
   2   2   8        522.48        504.17        14.09 o                         
   4   2   8        170.02        156.77         4.47 o                         
   6   2   8        157.26        168.33         5.73 o                         
   8   2   8         45.11         44.94         4.78 o                         
  10   2   8          3.93         11.35         3.98 o                         
 -11   3   8         76.14         73.64         4.93 o                         
  -9   3   8         53.13         54.18         3.57 o                         
  -7   3   8        182.01        156.37         4.52 o                         
  -5   3   8        112.68        105.46         6.72 o                         
  -3   3   8        833.18        829.87        12.73 o                         
  -1   3   8        483.85        585.48         8.75 o                         
   1   3   8        194.81        189.29        10.41 o                         
   3   3   8        705.00        700.25        16.26 o                         
   5   3   8        231.62        254.40         7.07 o                         
   7   3   8         41.21         43.99         5.10 o                         
   9   3   8          5.26          3.99         3.27 o                         
 -12   4   8          2.58          3.10         3.51 o                         
 -10   4   8          1.71          0.99         1.76 o                         
  -8   4   8         32.40         25.05         3.23 o                         
  -6   4   8        344.30        358.59         7.65 o                         
  -4   4   8        237.41        217.32         4.71 o                         
  -2   4   8       1090.10       1134.49        20.04 o                         
   0   4   8        570.40        552.55        21.25 o                         
   2   4   8        706.87        690.17        13.97 o                         
   4   4   8        251.68        254.04         6.10 o                         
   6   4   8         19.69         18.06         2.61 o                         
   8   4   8          4.57          4.86         2.46 o                         
 -11   5   8         27.37         24.75         3.86 o                         
  -9   5   8         65.92         68.16         4.60 o                         
  -7   5   8        178.66        170.37         6.47 o                         
  -5   5   8        254.12        249.55         6.93 o                         
  -3   5   8         17.09         19.32         1.56 o                         
  -1   5   8        246.27        255.25         9.13 o                         
   1   5   8        628.02        644.36        12.76 o                         
   3   5   8        248.73        233.29         8.00 o                         
   5   5   8         25.93         27.89         2.53 o                         
   7   5   8         91.40        111.10         6.23 o                         
   9   5   8         23.10         19.84         4.05 o                         
 -10   6   8         40.75         41.07         4.25 o                         
  -8   6   8         84.11         83.59         5.14 o                         
  -6   6   8        476.84        457.87         9.76 o                         
  -4   6   8         54.67         57.25         3.49 o                         
  -2   6   8         49.15         44.05         5.05 o                         
   0   6   8        478.89        432.86        10.45 o                         
   2   6   8       1225.51       1262.39        28.49 o                         
   4   6   8         38.25         44.74         3.97 o                         
   6   6   8         12.68         16.41         2.82 o                         
   8   6   8          3.81          1.40         2.41 o                         
 -11   7   8          0.88         -0.45         3.46 o                         
  -9   7   8         14.67         19.25         3.07 o                         
  -7   7   8         18.39         18.77         2.98 o                         
  -5   7   8         17.79         19.96         2.53 o                         
  -3   7   8         55.90         52.47         4.10 o                         
  -1   7   8          1.76          0.06         1.36 o                         
   1   7   8        292.81        332.84         8.59 o                         
   3   7   8         27.97         22.56         3.05 o                         
   5   7   8          0.24         -1.47         1.96 o                         
   7   7   8         42.81         52.82        12.30 o                         
 -10   8   8         23.05         24.61         3.91 o                         
  -8   8   8         12.71         15.00         2.88 o                         
  -6   8   8        100.93        106.94         5.70 o                         
  -4   8   8         46.99         43.90         5.65 o                         
  -2   8   8         36.58         44.44         3.98 o                         
   0   8   8         78.29         86.55         3.74 o                         
   2   8   8         13.57         19.36         2.91 o                         
   4   8   8          3.19          0.33         5.31 o                         
   6   8   8          1.94          4.49         1.98 o                         
   8   8   8          8.15          9.15         4.59 o                         
  -9   9   8         54.13         60.80         5.22 o                         
  -7   9   8        118.42        111.93         6.72 o                         
  -5   9   8         79.65         79.45         9.75 o                         
  -3   9   8         18.03         21.99         3.43 o                         
  -1   9   8        180.05        173.25         7.33 o                         
   1   9   8        374.91        362.18         9.01 o                         
   3   9   8         85.40         85.93         5.89 o                         
   5   9   8         18.10         24.25         5.57 o                         
   7   9   8         23.70         24.67         5.99 o                         
  -8  10   8         20.45         16.75         6.48 o                         
  -6  10   8         22.89         19.04         4.02 o                         
  -4  10   8         19.82         10.74         3.23 o                         
  -2  10   8         19.15         18.81         3.47 o                         
   0  10   8        133.58        153.23        10.67 o                         
   2  10   8         19.88         24.45         4.06 o                         
   4  10   8          6.37          6.64         7.66 o                         
   6  10   8          6.52          8.54         4.40 o                         
  -7  11   8         11.81          8.56         3.77 o                         
  -5  11   8         18.07         19.41         4.40 o                         
  -3  11   8         10.99         10.79         3.41 o                         
  -1  11   8         72.79         69.64         4.28 o                         
   1  11   8         27.49         25.61         5.83 o                         
   3  11   8          5.25          7.07         3.46 o                         
   5  11   8          3.83          7.74         4.31 o                         
  -6  12   8          2.68          2.88         6.52 o                         
  -4  12   8         25.36         30.95         6.12 o                         
  -2  12   8         14.66         18.07         7.54 o                         
   0  12   8         85.43         66.35        17.27 o                         
   2  12   8          0.15         -1.40         2.85 o                         
   4  12   8          8.92         -0.92         3.40 o                         
  -5  13   8          4.28         -4.02         4.08 o                         
  -3  13   8          0.07         -5.37         6.31 o                         
  -1  13   8         27.77         31.99        10.21 o                         
   1  13   8          0.58         -2.02         2.92 o                         
   3  13   8          0.58          0.61         3.75 o                         
  -2  14   8         13.57          6.98         8.27 o                         
   0  14   8          1.18          0.75         8.43 o                         
 -11   1   9          5.33          5.68         2.19 o                         
  -9   1   9          2.44          5.72         1.71 o                         
  -7   1   9        113.73         99.15         4.61 o                         
  -5   1   9       1914.49       1844.74        23.71 o                         
  -3   1   9        129.34        107.59         2.53 o                         
  -1   1   9       1027.40       1062.43        14.53 o                         
   1   1   9        137.16        135.64         8.22 o                         
   3   1   9        937.33        936.73        24.25 o                         
   5   1   9        213.92        219.79         5.77 o                         
   7   1   9          9.45         14.83         2.80 o                         
   9   1   9          3.38          3.41         3.06 o                         
 -12   2   9         30.51         40.34         4.18 o                         
 -10   2   9          7.72          5.59         1.91 o                         
  -8   2   9        119.72        116.81         4.35 o                         
  -6   2   9        835.32        839.22        12.40 o                         
  -4   2   9        358.45        339.63         6.96 o                         
  -2   2   9        624.05        563.13         9.86 o                         
   0   2   9        564.89        596.29        14.37 o                         
   2   2   9       1047.43        989.88        45.72 o                         
   4   2   9        914.05        934.94        18.95 o                         
   6   2   9         13.63         14.21         3.22 o                         
   8   2   9          0.18          0.27         2.26 o                         
 -11   3   9         66.67         67.93         4.76 o                         
  -9   3   9         53.95         43.95         3.36 o                         
  -7   3   9        539.79        497.86         9.01 o                         
  -5   3   9        944.85        880.28        28.51 o                         
  -3   3   9       1554.25       1465.44        20.80 o                         
  -1   3   9        208.03        199.64         4.40 o                         
   1   3   9        524.39        443.42        18.76 o                         
   3   3   9        406.02        411.17         9.37 o                         
   5   3   9        530.33        552.62        10.71 o                         
   7   3   9         27.24         28.63         3.59 o                         
   9   3   9          9.67         14.91         3.44 o                         
 -10   4   9         10.70         14.00         4.15 o                         
  -8   4   9         58.13         62.33         4.59 o                         
  -6   4   9          9.86         14.67         1.72 o                         
  -4   4   9        248.63        255.53         4.53 o                         
  -2   4   9         29.08         16.55         7.86 o                         
   0   4   9        126.96         47.77        61.86 o                         
   2   4   9        725.89        708.87        19.15 o                         
   4   4   9        105.34        108.13         6.83 o                         
   6   4   9          7.63          7.09         1.85 o                         
   8   4   9         13.46         13.40         3.23 o                         
 -11   5   9         25.59         23.19         3.71 o                         
  -9   5   9         33.98         41.69         3.79 o                         
  -7   5   9        247.99        238.16         8.55 o                         
  -5   5   9        181.45        201.00         5.25 o                         
  -3   5   9         27.07         23.06         2.39 o                         
  -1   5   9          2.50          2.84         1.30 o                         
   1   5   9        138.50        121.48         6.62 o                         
   3   5   9         43.70         40.02         4.60 o                         
   5   5   9         17.91         25.89         6.45 o                         
   7   5   9         38.03         35.22         3.82 o                         
   9   5   9         10.09         11.68         3.59 o                         
 -10   6   9         83.77         88.93         5.79 o                         
  -8   6   9         13.68         16.22         2.51 o                         
  -6   6   9        511.17        508.08        10.35 o                         
  -4   6   9         42.89         45.55         4.82 o                         
  -2   6   9        512.81        510.43        11.89 o                         
   0   6   9         90.44         86.74         6.19 o                         
   2   6   9        324.98        354.74        11.45 o                         
   4   6   9         48.47         55.09         9.97 o                         
   6   6   9         98.42        118.98         9.24 o                         
   8   6   9         21.84         26.78         4.57 o                         
  -9   7   9         26.62         26.33         3.44 o                         
  -7   7   9         74.26         68.54         4.61 o                         
  -5   7   9         80.07         72.95         5.67 o                         
  -3   7   9        117.68        142.46         5.77 o                         
  -1   7   9        187.26        184.88         8.34 o                         
   1   7   9        465.59        468.57        12.36 o                         
   3   7   9         79.77         87.28         6.72 o                         
   5   7   9         55.40         65.76        15.93 o                         
   7   7   9         18.04         15.69         4.77 o                         
 -10   8   9          4.31          9.46         3.21 o                         
  -8   8   9        153.00        154.72         6.96 o                         
  -6   8   9         18.56         27.14         3.74 o                         
  -4   8   9         68.48         66.64         5.06 o                         
  -2   8   9         42.04         50.66         4.28 o                         
   0   8   9         75.46         79.90         5.48 o                         
   2   8   9         89.42         89.83         4.88 o                         
   4   8   9         10.67         14.15         4.69 o                         
   6   8   9         24.03         21.45         5.32 o                         
  -9   9   9         16.91         15.20         3.36 o                         
  -7   9   9         74.64         83.07         6.64 o                         
  -5   9   9         86.61         93.48         6.52 o                         
  -3   9   9          6.01          7.64         2.59 o                         
  -1   9   9          4.85          5.37         2.91 o                         
   1   9   9         36.16         30.44         2.84 o                         
   3   9   9         61.58         62.80         5.00 o                         
   5   9   9          0.06         -0.25         2.81 o                         
   7   9   9          3.26          6.21         4.50 o                         
  -8  10   9          1.32          0.54         3.33 o                         
  -6  10   9          5.03          4.58         3.01 o                         
  -4  10   9          0.17          0.73         2.52 o                         
  -2  10   9         47.28         55.36         6.58 o                         
   0  10   9         63.41         54.97         6.96 o                         
   2  10   9          9.02          9.58         4.10 o                         
   4  10   9          0.59          1.45         2.82 o                         
   6  10   9          7.02          1.20         3.64 o                         
  -7  11   9          2.44          2.64         4.46 o                         
  -5  11   9          0.58          0.35         3.07 o                         
  -3  11   9          8.10          5.76         3.97 o                         
  -1  11   9         21.16         11.06         4.62 o                         
   1  11   9          8.84          3.33         4.29 o                         
   3  11   9          0.91         -2.82         5.68 o                         
   5  11   9          4.32          4.02         3.95 o                         
  -6  12   9          0.67         -2.61         3.49 o                         
  -4  12   9         30.24         32.63         8.06 o                         
  -2  12   9         15.25          5.83         6.84 o                         
   0  12   9          1.72         -2.68         6.63 o                         
   2  12   9          7.71          6.34         3.33 o                         
   4  12   9         10.85         10.87         4.65 o                         
  -5  13   9          3.78          0.66         4.92 o                         
  -3  13   9          6.64          7.45         7.51 o                         
  -1  13   9         13.96          7.14         7.77 o                         
   1  13   9          2.84          6.82         9.00 o                         
 -12   0  10         64.95         72.08        10.20 o                         
 -10   0  10          6.26          3.17         2.50 o                         
  -8   0  10        207.29        192.66         7.35 o                         
  -6   0  10        425.64        397.11         7.58 o                         
  -4   0  10       4298.14       4046.63        85.36 o                         
  -2   0  10       1191.68       1151.87        20.32 o                         
   2   0  10       1051.24       1016.76        34.41 o                         
   4   0  10        849.62        912.89        34.14 o                         
   6   0  10         77.41         78.25         5.24 o                         
   8   0  10          7.48         12.24         4.19 o                         
 -11   1  10         35.44         42.16         4.36 o                         
  -9   1  10         42.80         44.57         3.27 o                         
  -7   1  10        204.19        196.76         4.77 o                         
  -5   1  10        972.33        942.47        13.29 o                         
  -3   1  10        106.56        103.75         2.79 o                         
  -1   1  10        421.54        399.39         9.52 o                         
   1   1  10        515.78        451.65        19.00 o                         
   3   1  10        901.01        895.69        28.38 o                         
   5   1  10        347.68        358.81         9.53 o                         
   7   1  10         23.64         23.98         3.17 o                         
   9   1  10          1.88          0.64         3.54 o                         
 -12   2  10         14.07         15.00         4.71 o                         
 -10   2  10         21.92         17.89         4.07 o                         
  -8   2  10          1.17          1.44         1.21 o                         
  -6   2  10         91.09         99.39         4.70 o                         
  -4   2  10       1470.54       1382.74        20.12 o                         
  -2   2  10        382.68        375.53         5.58 o                         
   2   2  10        154.34        146.49         7.12 o                         
   4   2  10        121.90        128.22         4.46 o                         
   6   2  10          3.82          3.44         1.91 o                         
   8   2  10          7.81         10.62         2.91 o                         
 -11   3  10         27.42         28.66         3.41 o                         
  -9   3  10         20.70         23.43         2.53 o                         
  -7   3  10         48.53         42.71         2.62 o                         
  -5   3  10       1030.55        996.68        18.17 o                         
  -3   3  10        446.90        430.15         9.09 o                         
  -1   3  10        229.11        226.89         9.59 o                         
   1   3  10        204.70        204.06         8.02 o                         
   3   3  10        624.96        631.11        21.91 o                         
   5   3  10         94.92        108.31         9.11 o                         
   7   3  10          3.25          4.26         1.98 o                         
   9   3  10          4.59          8.60         3.29 o                         
 -10   4  10         25.19         25.93         3.25 o                         
  -8   4  10        104.61        103.00         4.71 o                         
  -6   4  10        227.01        213.41         5.40 o                         
  -4   4  10        967.77        967.60        17.49 o                         
  -2   4  10        234.54        202.86        10.21 o                         
   0   4  10        681.61        687.13        17.66 o                         
   2   4  10        486.97        497.06        16.82 o                         
   4   4  10        229.46        249.28         8.91 o                         
   6   4  10         90.55        101.39         8.41 o                         
   8   4  10         13.31         20.38         5.40 o                         
 -11   5  10         24.70         27.32         3.93 o                         
  -9   5  10          0.24         -0.30         1.62 o                         
  -7   5  10        120.54        113.50         4.69 o                         
  -5   5  10        462.79        469.79        13.41 o                         
  -3   5  10        643.48        616.95        18.59 o                         
  -1   5  10        457.66        449.14        13.10 o                         
   1   5  10        213.86        225.01         9.16 o                         
   3   5  10        100.57         94.11         9.24 o                         
   5   5  10        149.86        146.57        13.52 o                         
   7   5  10          9.28          8.89         3.98 o                         
 -10   6  10         63.19         68.63         6.40 o                         
  -8   6  10          4.40          0.90         1.85 o                         
  -6   6  10        334.04        309.39         7.55 o                         
  -4   6  10         43.05         41.31         3.42 o                         
  -2   6  10        616.74        636.23        17.08 o                         
   0   6  10         50.54         49.65         5.01 o                         
   2   6  10        100.97        104.75        13.79 o                         
   4   6  10         50.62         59.49         6.66 o                         
   6   6  10         85.78         74.64         7.88 o                         
   8   6  10          2.60          1.05         3.55 o                         
  -9   7  10         11.65         10.15         3.23 o                         
  -7   7  10          2.87          3.02         1.88 o                         
  -5   7  10         43.58         36.77         3.77 o                         
  -3   7  10        252.78        268.12         7.01 o                         
  -1   7  10        102.99        121.14         6.93 o                         
   1   7  10         78.16         79.39         7.08 o                         
   3   7  10         49.82         54.52         3.65 o                         
   5   7  10         24.84         27.91         4.33 o                         
   7   7  10          9.46          9.46         4.11 o                         
 -10   8  10         24.65         24.81         4.89 o                         
  -8   8  10         28.85         22.42         4.70 o                         
  -6   8  10         29.76         29.65         3.97 o                         
  -4   8  10          4.73          4.07         2.36 o                         
  -2   8  10         73.90         78.18         5.20 o                         
   0   8  10        126.39        115.99         8.36 o                         
   2   8  10          1.70          0.03         3.11 o                         
   4   8  10          0.57          1.61         2.35 o                         
   6   8  10          5.80          1.46         3.40 o                         
  -9   9  10         51.11         55.46         5.48 o                         
  -7   9  10         77.47         74.14         6.30 o                         
  -5   9  10         34.17         28.88         4.05 o                         
  -3   9  10         39.27         42.23         5.46 o                         
  -1   9  10        278.30        285.31        12.15 o                         
   1   9  10         36.80         43.30         4.99 o                         
   3   9  10          1.50          0.75         1.94 o                         
   5   9  10          8.66         13.84         4.21 o                         
  -8  10  10          9.19         17.33         5.18 o                         
  -6  10  10          2.93          6.70         3.22 o                         
  -4  10  10         45.17         51.57         6.25 o                         
  -2  10  10         50.27         60.80         6.90 o                         
   0  10  10         29.80         26.85         5.34 o                         
   2  10  10         17.98         14.57         5.19 o                         
   4  10  10         19.90         20.56         4.25 o                         
  -7  11  10         11.75         13.32         4.28 o                         
  -5  11  10          0.80          2.54         3.20 o                         
  -3  11  10          0.81          0.39         3.66 o                         
  -1  11  10         45.54         53.57         7.26 o                         
   1  11  10         18.51         10.51         7.21 o                         
   3  11  10          5.89          6.74         2.97 o                         
  -6  12  10          0.68         -4.84         4.84 o                         
  -4  12  10          8.39          3.87         4.46 o                         
  -2  12  10         23.69         13.74         7.65 o                         
   0  12  10         67.77         64.33        12.37 o                         
   2  12  10          2.28          4.93         8.51 o                         
  -3  13  10          2.76          1.19         6.72 o                         
  -1  13  10         11.62          7.92         8.17 o                         
   1  13  10          0.85         14.25         9.57 o                         
 -11   1  11         20.29         20.95         3.09 o                         
  -9   1  11         35.02         35.16         2.94 o                         
  -7   1  11         91.88         97.79         5.11 o                         
  -5   1  11         21.12         25.08         1.50 o                         
  -3   1  11        904.42        933.81        13.94 o                         
  -1   1  11        139.92        122.53         6.89 o                         
   1   1  11        453.11        442.36        15.85 o                         
   3   1  11         56.54         47.09         5.19 o                         
   5   1  11         48.00         51.53         6.51 o                         
   7   1  11         13.63         14.29         3.43 o                         
 -10   2  11         57.24         66.15         4.33 o                         
  -8   2  11         50.95         57.94         3.23 o                         
  -6   2  11        211.19        201.77         5.74 o                         
  -4   2  11        795.23        786.73        14.70 o                         
  -2   2  11        160.59        139.50         3.27 o                         
   0   2  11        414.71        422.35        12.23 o                         
   2   2  11         87.97         86.15         6.39 o                         
   4   2  11         53.95         47.27         5.85 o                         
   6   2  11         66.28         72.90        20.23 o                         
   8   2  11         32.11         37.04         5.92 o                         
 -11   3  11         25.54         30.71         3.55 o                         
  -9   3  11          8.54          7.64         1.86 o                         
  -7   3  11         95.75         97.33         3.68 o                         
  -5   3  11        255.28        248.27         7.05 o                         
  -3   3  11        730.15        704.02        14.65 o                         
  -1   3  11        326.27        308.75         9.53 o                         
   1   3  11          9.26         10.39         7.71 o                         
   3   3  11         31.70         41.79         5.21 o                         
   5   3  11         33.25         27.55         6.92 o                         
   7   3  11          7.06          8.42         3.39 o                         
 -10   4  11          2.86          1.27         1.95 o                         
  -8   4  11         18.48         21.96         2.39 o                         
  -6   4  11         91.80         97.80         4.64 o                         
  -4   4  11        470.22        468.09        10.32 o                         
  -2   4  11        192.00        192.60         7.34 o                         
   0   4  11          6.42          3.46         1.98 o                         
   2   4  11         65.10         61.51         5.80 o                         
   4   4  11        152.67        166.44         9.59 o                         
   6   4  11         80.50         98.37         6.27 o                         
   8   4  11          0.25          2.36         3.77 o                         
 -11   5  11          9.26         12.72         5.16 o                         
  -9   5  11         37.49         37.67         3.56 o                         
  -7   5  11        132.08        125.86         7.03 o                         
  -5   5  11         12.27         13.23         1.45 o                         
  -3   5  11         43.17         49.46         3.41 o                         
  -1   5  11         62.72         53.04         4.66 o                         
   1   5  11         11.77          5.41         2.67 o                         
   3   5  11          2.16          6.18         3.16 o                         
   5   5  11         58.60         53.02        12.63 o                         
   7   5  11          8.79          5.82         3.88 o                         
 -10   6  11         15.84         16.88         3.23 o                         
  -8   6  11          7.83          3.17         2.22 o                         
  -6   6  11        181.49        181.83         6.18 o                         
  -4   6  11         23.42         17.14         1.98 o                         
  -2   6  11        265.13        247.68        10.29 o                         
   0   6  11         76.83         80.98         6.57 o                         
   2   6  11          9.40          8.46         3.38 o                         
   4   6  11         16.34         15.58         4.90 o                         
   6   6  11         26.98         26.35         4.78 o                         
  -9   7  11          0.42          1.01         2.26 o                         
  -7   7  11         51.20         61.75         5.89 o                         
  -5   7  11         81.13         98.27         8.10 o                         
  -3   7  11        313.09        306.22         8.66 o                         
  -1   7  11         88.28        103.22        10.75 o                         
   1   7  11         13.69          8.90         3.39 o                         
   3   7  11         41.29         53.14         6.60 o                         
   5   7  11         54.19         64.75         5.47 o                         
   7   7  11          8.77          1.39         3.98 o                         
  -8   8  11         54.27         48.56         4.75 o                         
  -6   8  11         41.31         37.89         4.31 o                         
  -4   8  11         49.73         56.53         5.72 o                         
  -2   8  11         92.53         90.20         6.39 o                         
   0   8  11         38.24         47.45         5.78 o                         
   2   8  11         18.70         21.81         4.81 o                         
   4   8  11         25.93         36.06         9.05 o                         
   6   8  11         32.14         27.37         4.93 o                         
  -7   9  11         70.70         72.01         6.34 o                         
  -5   9  11         28.51         19.50         5.03 o                         
  -3   9  11          3.26          6.06         3.25 o                         
  -1   9  11        196.61        221.29         8.71 o                         
   1   9  11         35.47         37.51         4.86 o                         
   3   9  11          0.58          1.32         5.49 o                         
  -8  10  11          1.71         -0.03         6.74 o                         
  -6  10  11          0.66         -0.23         2.83 o                         
  -4  10  11          2.14          0.28         3.18 o                         
  -2  10  11         67.29         68.76         7.48 o                         
   0  10  11          1.97          1.38         3.85 o                         
   2  10  11          3.75         -2.38         4.36 o                         
   4  10  11          9.67          9.00         5.89 o                         
  -7  11  11          9.01          1.32         7.13 o                         
  -5  11  11          8.64          8.49         4.30 o                         
  -3  11  11          1.29         -0.92         3.75 o                         
  -1  11  11          2.46          0.46         4.14 o                         
   1  11  11          3.62          5.32         6.58 o                         
   3  11  11          1.37         -7.51         7.51 o                         
  -4  12  11         18.38         12.50         5.44 o                         
  -2  12  11          1.36          1.96         6.06 o                         
   0  12  11         24.20         12.13         8.48 o                         
   2  12  11          1.14         -3.38         7.81 o                         
 -10   0  12          5.34         17.53         3.64 o                         
  -8   0  12         11.89         13.00         2.52 o                         
  -6   0  12        229.42        250.70        11.80 o                         
  -4   0  12       2360.19       2374.91        54.04 o                         
  -2   0  12         81.88         81.50         5.43 o                         
   0   0  12        126.00        122.56         8.19 o                         
   2   0  12        145.26        138.25        10.74 o                         
   4   0  12        109.57        117.65        12.65 o                         
   6   0  12          9.03         16.04         7.73 o                         
 -11   1  12         19.61         25.40         3.41 o                         
  -9   1  12         90.09         93.05         4.41 o                         
  -7   1  12        107.72        111.19         6.75 o                         
  -5   1  12        124.75        127.54         4.14 o                         
  -3   1  12        891.02        874.09        11.69 o                         
  -1   1  12        380.13        340.47         9.97 o                         
   1   1  12         41.36         45.17         4.53 o                         
   3   1  12         68.56         72.06         6.69 o                         
   5   1  12         19.76         29.92         5.75 o                         
 -10   2  12         27.97         30.91         3.11 o                         
  -8   2  12         14.98         20.61         2.73 o                         
  -6   2  12         24.60         28.51         3.96 o                         
  -4   2  12         17.16         14.49         2.03 o                         
  -2   2  12         13.03         12.39         1.92 o                         
   0   2  12        221.56        182.10         7.64 o                         
   2   2  12        183.80        175.30        14.09 o                         
   4   2  12         59.99         65.99         7.02 o                         
   6   2  12         15.58         17.80         7.82 o                         
 -11   3  12         27.16         28.86         3.81 o                         
  -9   3  12          4.81          5.46         1.91 o                         
  -7   3  12         11.85         10.82         3.68 o                         
  -5   3  12        446.01        454.92        10.59 o                         
  -3   3  12        722.16        706.09        12.98 o                         
  -1   3  12         10.76          4.97         1.78 o                         
   1   3  12         18.68         17.31         3.42 o                         
   3   3  12         37.97         35.96         5.12 o                         
   5   3  12         24.12         25.95         5.58 o                         
 -10   4  12         41.87         52.29         4.25 o                         
  -8   4  12         93.84         92.02         4.43 o                         
  -6   4  12        190.07        193.53         7.53 o                         
  -4   4  12         66.47         68.26         3.22 o                         
  -2   4  12        839.80        815.73        19.45 o                         
   0   4  12         54.84         61.25         5.27 o                         
   2   4  12         65.58         62.95         6.20 o                         
   4   4  12         14.39         21.11         5.08 o                         
   6   4  12         28.09         41.54        10.44 o                         
  -9   5  12          9.93          6.49         2.16 o                         
  -7   5  12         45.91         54.24         3.56 o                         
  -5   5  12         16.84         11.43         1.97 o                         
  -3   5  12        164.19        165.88         6.61 o                         
  -1   5  12        190.07        179.53         7.79 o                         
   1   5  12        262.18        277.41        14.31 o                         
   3   5  12         88.82        100.18         8.36 o                         
   5   5  12          3.91          9.56         6.43 o                         
 -10   6  12         32.89         39.64         4.22 o                         
  -8   6  12          5.03          6.36         2.34 o                         
  -6   6  12        223.96        245.02         7.88 o                         
  -4   6  12         30.16         23.43         5.68 o                         
  -2   6  12        307.90        287.00        14.68 o                         
   0   6  12         99.88         81.23         6.81 o                         
   2   6  12         52.47         62.15        13.17 o                         
   4   6  12          5.18          4.25         4.05 o                         
  -9   7  12          6.60          8.01         2.79 o                         
  -7   7  12         45.85         42.97         4.49 o                         
  -5   7  12          2.74          0.56         1.91 o                         
  -3   7  12         63.01         51.40         7.57 o                         
  -1   7  12        114.66        102.44         7.53 o                         
   1   7  12         11.30          8.34         3.81 o                         
   3   7  12          0.44          0.29         3.54 o                         
   5   7  12         15.41         23.59         9.17 o                         
  -8   8  12          7.30         12.99         3.42 o                         
  -6   8  12          7.88          9.25         3.16 o                         
  -4   8  12          3.53          7.05         2.94 o                         
  -2   8  12          5.32          4.10         2.30 o                         
   0   8  12         33.25         29.07         5.03 o                         
   2   8  12         24.91         20.06         5.12 o                         
   4   8  12          0.08          0.35         6.26 o                         
  -7   9  12         28.66         35.55         4.87 o                         
  -5   9  12         11.34          6.37         3.59 o                         
  -3   9  12         33.84         29.43         4.95 o                         
  -1   9  12         93.17         92.75        11.17 o                         
   1   9  12          4.87          3.02         4.70 o                         
   3   9  12          5.05         -1.17         6.59 o                         
  -6  10  12          3.49          2.74         3.91 o                         
  -4  10  12         16.01          5.75         3.87 o                         
  -2  10  12         16.22          8.08         4.20 o                         
   0  10  12         47.56         57.32         6.08 o                         
   2  10  12          4.41          6.42         5.66 o                         
   4  10  12          0.65          4.40         5.97 o                         
  -5  11  12          1.82          4.09         4.38 o                         
  -3  11  12         10.18          9.25         4.63 o                         
  -1  11  12         12.57          7.87         5.00 o                         
   1  11  12         16.21         16.34         8.23 o                         
  -4  12  12          2.96         -2.36         7.47 o                         
  -2  12  12          4.20          9.08         7.09 o                         
   0  12  12         65.80         57.58        12.08 o                         
 -11   1  13         34.16         45.55         4.98 o                         
  -9   1  13         21.82         19.76         2.39 o                         
  -7   1  13        140.86        132.45         5.26 o                         
  -5   1  13        184.67        186.53         8.17 o                         
  -3   1  13        136.75        130.61         4.44 o                         
  -1   1  13        190.74        192.99        12.36 o                         
   1   1  13         90.50        110.32         6.50 o                         
   3   1  13         63.04         70.46        11.53 o                         
   5   1  13          7.55         15.13         5.12 o                         
 -10   2  13         14.67         13.14         2.43 o                         
  -8   2  13         28.65         29.21         2.32 o                         
  -6   2  13        201.40        196.58         7.53 o                         
  -4   2  13         78.08         75.35         4.00 o                         
  -2   2  13        260.77        269.91         8.30 o                         
   0   2  13        257.18        228.06        12.45 o                         
   2   2  13         94.15        102.13         7.77 o                         
   4   2  13         80.46         86.28        10.48 o                         
   6   2  13         11.99         23.93         9.38 o                         
  -9   3  13          0.67          1.68         1.65 o                         
  -7   3  13          4.33          5.36         2.09 o                         
  -5   3  13        324.77        319.24         8.59 o                         
  -3   3  13        368.88        375.77        10.24 o                         
  -1   3  13        194.19        172.43         7.33 o                         
   1   3  13         30.17         33.81         6.36 o                         
   3   3  13        138.05        139.37        11.39 o                         
   5   3  13          7.09         -0.09         4.10 o                         
 -10   4  13         35.32         48.30         4.13 o                         
  -8   4  13         32.03         34.52         2.99 o                         
  -6   4  13         33.33         32.71         3.54 o                         
  -4   4  13          6.04          0.94         1.70 o                         
  -2   4  13         31.23         25.19         3.11 o                         
   0   4  13         94.75         97.46        15.82 o                         
   2   4  13         24.25         17.08         3.84 o                         
   4   4  13          2.25         -0.52         3.56 o                         
  -9   5  13         10.42         13.10         2.63 o                         
  -7   5  13          4.26          9.75         2.30 o                         
  -5   5  13         26.65         26.75         2.88 o                         
  -3   5  13         86.08         80.05         9.37 o                         
  -1   5  13          3.06          2.07         2.19 o                         
   1   5  13         42.11         30.48         4.83 o                         
   3   5  13         17.04         16.22         4.42 o                         
   5   5  13          9.04          9.94         7.29 o                         
  -8   6  13          4.26          4.03         2.20 o                         
  -6   6  13         21.32         20.34         2.87 o                         
  -4   6  13         10.70          9.84         2.50 o                         
  -2   6  13        288.64        315.98        11.20 o                         
   0   6  13          7.82          7.04         3.05 o                         
   2   6  13         30.80         32.06         5.26 o                         
   4   6  13          1.56          5.10         4.56 o                         
  -9   7  13         35.90         41.92         8.68 o                         
  -7   7  13          8.92          9.65         2.79 o                         
  -5   7  13         12.12          7.31         2.67 o                         
  -3   7  13          1.62          2.96         3.17 o                         
  -1   7  13         77.54         79.13         7.27 o                         
   1   7  13         21.61         20.35         4.68 o                         
   3   7  13         24.96         29.67        16.15 o                         
   5   7  13          7.03         -4.76         7.06 o                         
  -8   8  13          4.09          0.87         2.89 o                         
  -6   8  13          4.38          8.54         5.03 o                         
  -4   8  13         29.28         37.29         5.34 o                         
  -2   8  13         52.47         50.15         5.75 o                         
   0   8  13         56.13         56.44         6.61 o                         
   2   8  13         14.24          8.03         4.42 o                         
   4   8  13          0.20          2.42         7.11 o                         
  -7   9  13          4.82          4.09         3.81 o                         
  -5   9  13         12.37          7.52         3.71 o                         
  -3   9  13         12.57         17.09         4.32 o                         
  -1   9  13         83.01         77.59         9.30 o                         
   1   9  13         28.46         29.03         6.02 o                         
   3   9  13          4.77          7.07         7.26 o                         
  -6  10  13         16.02         17.29         4.84 o                         
  -4  10  13          2.81          2.42         3.72 o                         
  -2  10  13          7.12          5.17         4.01 o                         
   0  10  13         15.47          7.36         3.82 o                         
   2  10  13          1.36         -3.81         4.30 o                         
  -5  11  13          1.96         -0.99         6.79 o                         
  -3  11  13          2.38          3.28         4.50 o                         
  -1  11  13          1.04          5.44         4.93 o                         
   1  11  13          1.67          3.27         7.44 o                         
 -10   0  14         19.44         19.79         3.78 o                         
  -8   0  14         65.57         85.14        12.28 o                         
  -6   0  14         12.26         12.30         4.15 o                         
  -4   0  14        485.70        486.51        13.58 o                         
  -2   0  14         56.18         57.47         6.12 o                         
   0   0  14        756.22        642.95        25.23 o                         
   2   0  14          6.38          3.78         4.37 o                         
   4   0  14        177.99        182.99        15.80 o                         
  -9   1  14         20.35         19.80         2.39 o                         
  -7   1  14         11.95         13.14         2.16 o                         
  -5   1  14         61.22         65.56         3.65 o                         
  -3   1  14         18.23         27.13         2.95 o                         
  -1   1  14          2.22          2.84         1.65 o                         
   1   1  14        125.60        112.74         7.92 o                         
   3   1  14         34.94         45.88         6.28 o                         
   5   1  14         18.50          8.34         5.05 o                         
 -10   2  14         29.48         27.74         3.66 o                         
  -8   2  14         44.71         42.58         2.68 o                         
  -6   2  14         88.27         83.24         4.67 o                         
  -4   2  14         62.03         72.83         5.96 o                         
  -2   2  14        155.00        139.54        11.32 o                         
   0   2  14         41.55         38.96         5.13 o                         
   2   2  14         46.21         59.07         6.30 o                         
   4   2  14          1.62          1.04         3.69 o                         
  -9   3  14          7.63         11.90         2.21 o                         
  -7   3  14          9.31         11.56         2.59 o                         
  -5   3  14         14.54         17.48         3.25 o                         
  -3   3  14         63.73         52.04         3.69 o                         
  -1   3  14        149.65        134.41         6.76 o                         
   1   3  14         36.72         44.16         5.51 o                         
   3   3  14         30.25         36.81         5.78 o                         
   5   3  14          0.71          2.27         6.00 o                         
 -10   4  14         36.44         39.99         4.39 o                         
  -8   4  14         40.00         44.30         3.22 o                         
  -6   4  14         36.55         40.48         4.55 o                         
  -4   4  14         10.21          7.69         4.85 o                         
  -2   4  14         14.96         19.75         7.18 o                         
   0   4  14         17.85         14.24         3.29 o                         
   2   4  14         24.72         33.94         5.34 o                         
   4   4  14         22.20         28.78         6.07 o                         
  -9   5  14         20.86         17.48         2.94 o                         
  -7   5  14          5.37          4.55         1.89 o                         
  -5   5  14         63.18         61.51         5.39 o                         
  -3   5  14         25.73         21.35         4.52 o                         
  -1   5  14         65.12         65.81         5.94 o                         
   1   5  14         44.25         49.10         6.02 o                         
   3   5  14         18.05         18.81         5.21 o                         
   5   5  14         18.07         24.02         9.37 o                         
  -8   6  14          1.89         -0.64         1.96 o                         
  -6   6  14          2.60          3.34         2.26 o                         
  -4   6  14         84.81         87.63         8.84 o                         
  -2   6  14        216.08        224.85         9.56 o                         
   0   6  14         32.19         32.37         5.39 o                         
   2   6  14          7.82          7.36         4.00 o                         
   4   6  14         27.14         26.39         8.97 o                         
  -7   7  14         34.97         37.86         4.75 o                         
  -5   7  14         14.52         18.59         3.45 o                         
  -3   7  14         11.03         10.11         3.94 o                         
  -1   7  14          1.38         -1.07         2.68 o                         
   1   7  14         18.61         17.44         4.45 o                         
   3   7  14          6.39          2.37         4.65 o                         
  -6   8  14          8.52         10.36         3.60 o                         
  -4   8  14          3.59          4.43         2.97 o                         
  -2   8  14          5.33          5.66         3.51 o                         
   0   8  14          3.36          1.59         3.75 o                         
   2   8  14         11.65          6.82         4.79 o                         
   4   8  14         11.72          2.95         8.10 o                         
  -5   9  14         10.75         10.00         4.04 o                         
  -3   9  14         40.51         41.06         5.95 o                         
  -1   9  14         64.19         69.59         6.22 o                         
   1   9  14          7.35         12.18         5.11 o                         
   3   9  14         16.70         14.05         9.23 o                         
  -4  10  14          4.86          5.74         4.26 o                         
  -2  10  14          4.16          4.89         4.14 o                         
   0  10  14          2.85          2.15         3.66 o                         
  -9   1  15         28.11         22.79         2.49 o                         
  -7   1  15         23.34         22.66         3.78 o                         
  -5   1  15        109.26        108.27         5.37 o                         
  -3   1  15          3.32          0.27         1.27 o                         
  -1   1  15         88.08        102.24         9.77 o                         
   1   1  15          9.62         12.26         3.51 o                         
   3   1  15         50.95         73.10         7.94 o                         
   5   1  15          7.21          9.25         5.38 o                         
  -8   2  15         11.22          5.38         2.45 o                         
  -6   2  15         94.22        101.96         5.76 o                         
  -4   2  15         42.69         45.77         3.16 o                         
  -2   2  15        153.59        158.78        15.77 o                         
   0   2  15         30.29         33.80         4.60 o                         
   2   2  15         90.11         92.88         8.10 o                         
   4   2  15         32.98         32.14         9.81 o                         
  -9   3  15         92.31        101.73         4.85 o                         
  -7   3  15         93.36        108.58         6.76 o                         
  -5   3  15         48.32         57.12         6.82 o                         
  -3   3  15        267.16        260.90        16.17 o                         
  -1   3  15         97.54        102.35         6.55 o                         
   1   3  15        334.12        304.11        17.59 o                         
   3   3  15          8.34          8.83         6.00 o                         
   5   3  15         63.21         77.44        22.84 o                         
  -8   4  15          7.75          8.44         2.80 o                         
  -6   4  15         40.63         40.23         6.60 o                         
  -4   4  15          7.37          6.24         3.74 o                         
  -2   4  15         32.22         33.07         9.27 o                         
   0   4  15         12.61         11.46         7.00 o                         
   2   4  15         25.84         28.41        11.36 o                         
   4   4  15         11.60         12.22         5.67 o                         
  -9   5  15          1.11          4.25         2.58 o                         
  -7   5  15         34.02         44.04         3.84 o                         
  -5   5  15         14.66         18.37         2.78 o                         
  -3   5  15         38.23         34.08         4.12 o                         
  -1   5  15          8.02          7.22         5.98 o                         
   1   5  15         48.94         57.38         6.81 o                         
   3   5  15          9.90          4.64         5.29 o                         
  -8   6  15         19.75         23.48         3.80 o                         
  -6   6  15         83.02         84.72        10.00 o                         
  -4   6  15         17.25         15.88         3.31 o                         
  -2   6  15         60.61         62.95         6.10 o                         
   0   6  15         66.76         91.72         8.00 o                         
   2   6  15         59.64         77.31         8.14 o                         
   4   6  15         17.79         32.82         9.78 o                         
  -7   7  15          4.74          2.57         3.53 o                         
  -5   7  15         39.51         46.25         5.05 o                         
  -3   7  15          8.62          8.51         3.42 o                         
  -1   7  15          9.54          8.12         3.74 o                         
   1   7  15         18.33         16.62         5.21 o                         
   3   7  15          2.49         -2.73         4.67 o                         
  -6   8  15          1.39          5.03         3.36 o                         
  -4   8  15         13.56          5.09         3.26 o                         
  -2   8  15          5.66          6.56         3.77 o                         
   0   8  15         17.09         16.77         5.00 o                         
   2   8  15          6.84         16.38         7.10 o                         
  -5   9  15          2.63          4.85         4.72 o                         
  -3   9  15          5.21          4.80         3.84 o                         
  -1   9  15         15.71          8.02         5.82 o                         
   1   9  15          0.87          0.71         4.55 o                         
  -2  10  15          1.80          8.18         7.61 o                         
  -8   0  16        306.22        332.16        16.45 o                         
  -6   0  16        125.70        157.81        11.52 o                         
  -4   0  16        241.78        265.62        11.77 o                         
  -2   0  16        267.62        248.53        12.87 o                         
   0   0  16        178.55        174.03        12.16 o                         
   2   0  16        234.34        258.97        17.32 o                         
   4   0  16         15.15         27.83         8.98 o                         
  -9   1  16         14.16         19.27         2.44 o                         
  -7   1  16         26.46         19.22         3.32 o                         
  -5   1  16         98.32        104.05         4.39 o                         
  -3   1  16          7.40          5.92         1.93 o                         
  -1   1  16         75.16         75.30         6.20 o                         
   1   1  16         35.42         41.00         5.45 o                         
   3   1  16         37.76         40.28         6.43 o                         
   5   1  16         25.84         31.86         7.67 o                         
  -8   2  16          6.62         12.50         2.87 o                         
  -6   2  16          8.50          5.42         2.59 o                         
  -4   2  16         39.77         33.52         3.29 o                         
  -2   2  16          1.34          3.68         2.95 o                         
   0   2  16          9.39          6.96         2.97 o                         
   2   2  16         12.92         19.22         4.86 o                         
   4   2  16         15.36         11.69         5.61 o                         
  -9   3  16         22.21         18.94         4.53 o                         
  -7   3  16         52.18         50.53         5.85 o                         
  -5   3  16         88.28         96.00         4.27 o                         
  -3   3  16         18.73         14.28         3.57 o                         
  -1   3  16         56.14         57.33        10.19 o                         
   1   3  16         21.24         32.33         5.13 o                         
   3   3  16         25.63         30.38         6.41 o                         
  -8   4  16         41.14         50.32         6.71 o                         
  -6   4  16          0.99         -2.18         2.99 o                         
  -4   4  16        105.47         97.20         7.52 o                         
  -2   4  16         11.91          7.38         2.72 o                         
   0   4  16         47.90         54.86         6.10 o                         
   2   4  16         20.87         27.66         5.55 o                         
   4   4  16         21.00         12.75         5.78 o                         
  -7   5  16         24.52         27.55         4.87 o                         
  -5   5  16         60.90         74.88        12.82 o                         
  -3   5  16         33.19         38.62         4.46 o                         
  -1   5  16         51.87         59.75         6.27 o                         
   1   5  16         33.34         31.32         5.61 o                         
   3   5  16         29.53         28.95         6.66 o                         
  -6   6  16         15.54         17.35         3.86 o                         
  -4   6  16          3.66          7.65         2.90 o                         
  -2   6  16         39.40         40.48         9.12 o                         
   0   6  16          3.89         -1.02         3.41 o                         
   2   6  16         28.79         19.14         5.43 o                         
  -5   7  16          4.60          7.13         5.41 o                         
  -3   7  16          8.28          5.22         3.30 o                         
  -1   7  16          9.72         11.32         4.17 o                         
   1   7  16          0.94         -1.28         4.41 o                         
  -4   8  16          9.71          8.29         2.95 o                         
  -2   8  16          7.80          3.75         6.62 o                         
   0   8  16         11.41          4.74         7.01 o                         
  -3   9  16          7.51          3.34         6.70 o                         
  -7   1  17         14.76         15.00         3.23 o                         
  -5   1  17         10.90         14.93         3.41 o                         
  -3   1  17         35.94         37.45         5.68 o                         
  -1   1  17         13.05         12.91         3.21 o                         
   1   1  17         19.23         26.70         5.19 o                         
   3   1  17          7.14          9.54         9.49 o                         
  -8   2  17         14.05         21.07         4.66 o                         
  -6   2  17         46.03         50.36         6.42 o                         
  -4   2  17         65.65         72.22         5.39 o                         
  -2   2  17         24.21         25.49         3.97 o                         
   0   2  17         27.52         26.67         4.69 o                         
   2   2  17         38.28         54.71         9.92 o                         
  -7   3  17        111.13        119.27         9.74 o                         
  -5   3  17          6.39          7.32         2.05 o                         
  -3   3  17         46.19         47.16         4.82 o                         
  -1   3  17         59.46         78.40         6.85 o                         
   1   3  17         29.64         34.47         5.90 o                         
   3   3  17         29.65         35.70         9.10 o                         
  -6   4  17          2.92          8.52         4.32 o                         
  -4   4  17         73.90         81.13         5.58 o                         
  -2   4  17         15.76         20.20         3.83 o                         
   0   4  17          5.64          4.07         3.41 o                         
   2   4  17          2.18         -3.63         3.63 o                         
  -5   5  17          3.17          2.74         2.37 o                         
  -3   5  17          8.32          6.94         3.00 o                         
  -1   5  17          4.41          1.99         6.38 o                         
   1   5  17          1.97          3.45         3.84 o                         
  -6   6  17         59.94         57.39         6.38 o                         
  -4   6  17          7.24          4.28         2.94 o                         
  -2   6  17         29.47         29.19         7.82 o                         
   0   6  17          6.75          3.43         5.94 o                         
  -5   7  17          5.41          9.84         3.23 o                         
  -3   7  17         39.63         47.16         9.72 o                         
  -1   7  17          7.62         10.42         4.53 o                         
  -6   0  18         34.17         22.42         3.93 o                         
  -4   0  18         15.05         17.79         4.20 o                         
  -2   0  18         66.79         79.36         9.38 o                         
   0   0  18         37.56         50.46         9.18 o                         
   2   0  18         28.91         26.62         8.68 o                         
  -7   1  18         12.69         10.69         3.24 o                         
  -5   1  18         20.28         16.24         2.71 o                         
  -3   1  18        111.19        123.97         9.74 o                         
  -1   1  18         93.45        125.33         8.80 o                         
   1   1  18          0.44         -0.27         3.41 o                         
  -6   2  18          9.76          1.18         3.00 o                         
  -4   2  18          3.16          4.77         2.34 o                         
  -2   2  18         27.91         27.59         4.35 o                         
   0   2  18         15.94         11.33         3.90 o                         
   2   2  18          6.26          6.17         4.55 o                         
  -5   3  18         17.49         14.73         2.88 o                         
  -3   3  18         35.71         31.02         4.39 o                         
  -1   3  18         18.11         19.53         6.48 o                         
   1   3  18          2.62          1.35         3.87 o                         
  -6   4  18          7.44          6.07         4.52 o                         
  -4   4  18          8.44          2.79         2.55 o                         
  -2   4  18         58.52         61.45         6.24 o                         
   0   4  18         23.45         30.83         5.52 o                         
  -5   5  18          5.19          3.80         3.42 o                         
  -3   5  18         33.62         33.84         4.83 o                         
  -1   5  18         26.17         34.49         5.72 o                         
  -5   1  19          1.06          3.06         2.08 o                         
  -3   1  19         21.66         19.53         5.81 o                         
  -1   1  19         10.84         13.57         4.12 o                         
  -4   2  19         21.20         11.17         3.16 o                         
  -2   2  19         57.30         68.75         6.69 o                         
  -3   3  19          5.59          4.97         3.13 o                         
                                                                                
